# Supplementary material for: Interacting networks of resistance, virulence and core machinery genes identified by genome-wide epistasis analysis
Source: PLoS Genet. 2017 Feb 16;13(2):e1006508. doi: 10.1371/journal.pgen.1006508 (PMC5312804; doi:10.1371/journal.pgen.1006508)
Supplement: S1 Table — (XLSX) [file pgen.1006508.s008.xlsx]

## Sheet: 102551 interactions
Site1	Site2
292943	1613044
292877	1613044
292886	1613044
293593	1613044
292853	1613044
292894	1613044
292943	1613097
294027	1613044
292880	1613097
293240	1613044
292925	1613044
292877	1613097
293593	1613097
293240	1613097
1063	2221096
292886	1613265
292632	1613044
292853	1613097
292880	1613265
292627	1613044
292877	1613108
293068	331938
293198	1613044
293660	1613044
292877	1613265
293627	1613208
293120	1613044
293103	331966
292943	1613208
293593	1613208
293840	1613097
292880	1613153
293063	331971
292943	1613265
293786	1613097
293786	1613044
293835	1613044
293835	1613097
293240	1613153
293063	331965
292886	1613153
293042	1613044
293813	1613097
293660	1613097
292703	1613044
293787	1613097
292853	1613208
294027	1613097
293593	1613153
292886	1613237
293051	331962
292894	1613108
293250	1613044
293822	1613097
293627	1613044
293225	1613191
293660	1613208
292886	1613108
293593	1613159
292877	1613237
293816	1613097
293063	331952
292967	331966
293240	1613108
292955	331965
292955	331969
293393	1613097
292853	1613265
292880	1613060
293105	331952
293103	331952
293068	331952
294298	1613097
292929	331971
293285	1613044
292627	1613265
292853	1613055
292943	1613159
293078	331969
292925	1613265
292886	1613208
292886	1613159
293105	331971
293105	331938
294035	1613044
292880	1613208
292886	1613124
293057	331969
292886	1613060
293240	1613208
292955	331962
293057	331938
292943	1613169
293051	331943
293063	331943
292955	331952
293057	331971
292880	1613055
293068	331969
292967	331971
293068	331962
294027	1613208
292847	331971
292943	1613108
292894	1613153
292949	331971
293825	1613044
292955	331966
293063	331969
293825	1613097
292949	331952
293165	331971
293840	1613044
292808	1613097
292939	331969
292880	1613237
293639	1613097
292632	1613097
293103	331969
293103	331962
292877	1613169
292938	331938
292925	331966
292632	1613265
293393	1613044
292640	1613265
292894	1613265
292938	331971
292703	1613097
292943	1613682
293412	1613097
293250	1613153
293078	331943
1601842	1891964
292877	1613153
293250	1613055
292847	331965
293120	331965
293250	1613208
294628	1613044
292955	331971
293393	1613265
293165	331965
293078	331962
292877	1613060
293057	331952
294757	1613044
293063	331966
293165	331969
292929	331943
293078	331938
292808	1613073
292949	331966
293078	331965
292939	331952
292877	1613159
293681	1613044
293051	331952
292967	331962
293786	1613108
292853	1613154
293585	1613153
293084	331969
292967	331952
292938	331952
292929	331938
293240	1613237
292938	331969
293051	331966
292938	331965
293585	1613044
292880	1613184
292943	1613055
293084	331943
294027	1613153
292853	331969
293105	331962
292853	331966
292682	1613097
292943	1613237
292853	1613237
293204	1613097
292847	331962
293240	1613169
293627	1613159
292847	331952
292627	1613124
293285	1613060
294071	1613044
293078	331966
292939	331966
293051	331971
293835	1613108
292808	1613237
292939	331938
293103	331965
293240	1613192
292853	1613108
293051	331938
293250	1613097
292894	1613237
293120	331971
292949	331965
293406	1613265
292703	1613108
293051	331965
292955	331938
293240	331938
294035	1613108
293593	1613265
293681	1613097
293285	1613241
292808	1613184
293105	331965
292682	1613265
292925	331971
292967	331938
293198	1613097
292925	331952
293660	1613108
293078	331952
292967	331965
293627	1613265
293585	1613108
292938	331962
294071	1613097
293057	331962
293105	331969
292853	1613169
292853	1613192
293417	1613265
293412	1613044
292847	331966
293120	331966
292929	331966
292877	1613682
294027	1613159
293660	1613169
293240	1613159
292853	331965
293786	1613153
292949	331943
293120	331962
292847	331969
293627	1613192
293240	1613207
292929	1613044
292853	1613769
293141	1613044
292955	1613133
293042	331965
292640	1613154
293042	331962
292925	331965
293393	1613108
293680	1613207
293198	1613208
292703	1613060
293240	1613193
292880	1613175
293813	1613108
293660	1613060
293593	1613060
293042	331966
292808	1613124
292939	331943
292929	331962
292886	1613191
292877	1613193
292877	1613124
293042	331971
293240	1613191
293393	1613055
292808	1613265
292943	1613769
292949	331938
292853	1613184
292967	331943
292886	1613194
292640	1613153
293120	331943
292925	331938
293816	1613108
293593	1613237
293285	1613153
293042	331952
292886	1613184
293120	331952
293840	1613108
293417	1613108
293240	1613178
292627	1613237
292943	331962
293660	331962
293787	1613044
292808	1613191
292640	1613097
293660	1613265
292905	331938
292853	1613193
292880	1613207
292877	1613191
293412	1613133
293627	1613153
293174	1613097
293105	331966
292894	1613208
292682	1613153
293660	1613159
292938	331943
292880	1613682
292640	1613169
292703	1613073
292938	1613208
292627	1613108
292880	1613192
292880	1613191
292894	1613060
294071	1613208
292877	1613154
292938	1613044
292925	1613208
292682	1613060
293787	1613108
293585	1613237
292627	1613169
293627	1613191
292877	1613178
292853	1613124
292886	1613154
292682	1613169
293165	331962
292853	1613178
292632	1613169
293250	1613178
292925	1613097
293198	331966
294006	1613108
292905	331962
292877	1613194
293162	331966
293057	331966
293585	1613055
292808	1613194
293240	331943
292894	1613124
1601842	1891919
293417	1613153
293822	1613060
293639	1613044
292808	1613193
293240	331962
293042	331938
293240	331952
293412	1613169
292877	331962
293593	1613108
293593	1613169
293240	1613124
293250	1613237
292955	1613097
294071	1613108
292925	331962
293787	1613169
1601802	1891801
293593	1613055
292949	1613044
293141	331971
293627	1613097
292943	1613184
293787	1613060
293250	1613193
1601842	1891698
293103	1613208
293585	1613169
292877	1613184
292868	331962
294066	1613044
292847	331943
293681	1613108
293240	1613154
293585	1613159
293198	331962
293063	331962
293105	331943
293120	1613208
292808	1613169
292929	1613208
292880	1613769
292627	1613154
1601842	1891946
292925	1613133
292640	1613682
293250	1613265
292943	1613175
292853	1613207
293627	1613184
292902	1613207
293198	331952
293393	1613237
1601842	1891494
292949	1613208
293204	331943
294027	1613124
292939	1613133
292929	331969
293225	1613193
294027	1613265
292955	1613044
292886	1613193
293840	1613208
293412	1613194
293250	1613169
293840	1613153
293393	1613060
293412	1613265
292938	1613097
293412	1613682
292627	1613159
294006	1613097
293285	1613154
293068	1613208
292886	1613178
293285	1613265
293816	1613060
294628	1613097
293240	1613682
293084	1613044
292847	1613207
293225	1613194
293225	1613265
293057	332831
1601802	1891631
294035	1613097
293250	1613191
292943	331966
293786	1613208
292894	1613154
292894	1613159
292886	1613378
293787	1613159
292943	331965
292905	331966
292703	1613237
1601842	1893534
293787	1613154
293165	331966
292808	1613108
294637	1613044
292929	331965
293593	1613184
1601873	1893534
292847	1613208
293063	1613208
123602	1891917
293627	1613060
293141	331943
293593	1613124
293412	1613241
292703	1613265
293051	332015
293404	1613193
294027	1613060
292703	1613184
292877	1613181
293165	331952
293627	1613154
292868	1613207
293393	1613153
293822	1613108
293406	1613044
293645	1613097
292925	331969
293042	331943
292880	1613194
292853	331952
292877	1613192
1962642	1981702
292925	1613055
293412	1613237
293063	332015
292808	1613060
293204	1613237
293250	1613207
293057	1613208
292847	331938
292894	1613055
293787	1613208
292886	1613769
293835	1613208
293240	1613194
293412	1613175
293240	331969
293240	331966
293240	331965
1601802	1891494
292853	1613153
293285	1613208
1601917	1891698
293825	1613208
293412	1613207
293162	1613044
1601917	1893534
293156	331969
293835	1613153
292877	1613769
292925	1613207
294027	1613154
292929	1613207
292905	331969
292943	1613194
292797	1613194
293204	331971
292632	1613154
292632	1613237
294071	1613169
292955	1613184
707731	723708
293585	1613192
292967	1613044
292808	1613241
293078	1613208
292640	1613159
293660	1613237
293585	1613060
293120	332015
292880	1613178
292880	1613181
292938	1613194
123602	1891725
292894	1613207
293660	1613192
292938	1613133
293057	1613044
293250	1613241
293141	331938
293585	1613154
292877	331971
293225	1613153
292943	331938
293063	1613097
292894	1532300
292632	1613682
293285	1613237
292808	1613159
293627	1613181
293627	1613178
292703	1613154
123602	1891946
293285	1613169
293165	331943
293681	1613184
293084	332021
292902	331952
702193	712279
293417	1613060
293105	331922
292808	1613208
293285	1613191
1601917	1891917
293198	331943
292877	1613037
293250	1613060
293585	1613378
292955	1613178
292905	1613207
292682	1613237
1601842	1891697
293084	1613193
293810	1613097
293162	331943
294027	1613682
293204	1613208
293084	332015
292627	1613682
293042	1613265
1601842	1891747
293240	1613241
292868	331938
293174	1613208
293787	1613265
293660	331971
293162	331969
292939	1613207
293198	1613682
293051	1613133
293285	1613192
294035	1613159
292943	331969
293198	1613055
293204	1613060
292886	1532300
292955	1613241
292894	1613682
293393	1613207
294637	1613108
405661	823531
294006	1613153
1601917	1891946
292632	1613124
294071	1613159
293162	331952
292967	1613097
292943	1613133
123602	1891631
293250	1613181
293285	1613055
292703	1613192
1601802	1891697
293078	332015
293204	1613124
1601842	1891631
292967	332015
292938	331922
292868	1613108
293813	1613044
293068	332015
293412	1613769
294084	1613097
293197	1613207
1601917	1891747
294757	1613153
293042	331969
292880	1613133
331971	1613044
292955	1613194
293204	331969
293412	1613124
293660	1613133
292632	1613159
293063	1613044
293156	331965
293240	1613175
293412	1613178
292905	1613097
293204	331962
292853	331938
293393	1613181
292808	1613153
293068	1613044
292938	1613169
292682	1613159
293786	1613237
293156	331966
293417	1613378
293412	1613184
293813	1613153
292943	1613378
293057	332015
293417	1613682
293417	1613124
1601842	1891777
293681	1613193
293660	331965
293204	1613073
294298	1613108
292902	331962
1601802	1891964
292902	331971
293174	1613153
293120	1613265
293393	1613208
292808	331962
293084	1613175
293051	1613193
702998	713111
293174	331938
293250	1613378
293103	331922
293057	1613207
293822	1613044
292880	1532300
293285	1613207
293393	331938
292877	1613175
292703	1613153
293840	1613159
293412	1613247
1601948	1891747
123602	1893534
293078	1613191
293240	331971
293141	331962
292808	1613181
292703	1613055
123602	1891698
293174	331952
293393	1613191
293835	1613060
292955	335301
293393	1613124
293051	331922
292955	1613169
292925	1613169
292880	1613378
293225	1613044
293204	331965
293627	1613193
293204	1613169
293822	1613192
293412	1613378
292877	1613378
292847	331889
292880	331965
293051	1613191
293417	1613175
292847	1613192
293063	1613193
292939	332015
294035	1613175
292949	1613207
293681	1613208
293285	1613193
292868	331971
293627	1613682
293240	1613378
292847	1613241
293240	1613073
293057	1613194
1601917	1891494
292886	1613241
292902	331916
292905	331965
292808	331952
293822	1613055
292853	1532370
292955	331922
293103	1613207
1601842	1892024
293581	1613044
292880	1613154
292847	1613133
293141	331965
292808	1613133
292949	1613133
293204	1613207
292886	1532370
294298	1613208
292886	1613133
292939	1613097
293078	1613193
292905	331971
292894	1613194
293165	1613208
293141	331952
293417	1613169
293198	331969
1601656	1891919
293412	1613055
294035	1613194
292886	1613229
294035	1613055
293660	331938
293660	1613191
293240	1613133
293417	1613192
292808	1532300
294628	1613108
292877	1532370
292902	331969
292808	1613154
292894	331962
293174	1613154
292880	1613037
292894	1532175
292905	332831
292938	332015
292938	1613192
293120	1613159
294637	1613097
292632	1613184
293393	1613054
292877	331938
293063	331889
292955	331916
292943	1613181
294006	1613060
293825	1613159
293204	331966
292894	1613184
293063	331916
1532175	1613097
293393	1613192
293084	1613207
294543	1613208
293417	1613207
293174	331962
293198	1613169
293042	1613097
294035	1613060
293660	331952
293068	1613241
293141	1613208
292853	331943
293197	1613193
292939	1613181
292868	331943
293412	1613193
293835	1613159
294071	1613153
293225	1613108
292949	332015
293197	1613178
293057	331889
292967	1613133
293120	331889
292627	1613055
292894	1613192
293174	1613169
293681	1613153
293063	331922
293204	331952
293417	1613194
293393	1613253
293681	1613178
293840	1613169
293825	1613184
292808	331969
1601873	1891964
294041	1613097
293393	1613229
84211	327057
293404	1613097
293204	1613154
292682	1613108
1601917	1891919
293585	1613178
293198	331938
293660	1613154
293105	331916
293593	1613073
293593	1613192
293057	1613184
293417	1613055
123602	1891747
1532175	1613044
123602	1891697
292902	331965
292808	1613682
294043	1613097
293627	1613207
293204	1613159
292640	1613060
293684	1613044
293057	1613133
292886	1532175
292880	331938
1601802	1891946
293681	1613159
293393	1613193
293174	331943
293645	1613207
292808	1531914
293786	1613154
293285	1613682
293593	1613378
293417	1613208
293360	1613193
293412	1613060
292682	1613073
293404	1613192
293078	332057
292949	1613191
331938	1613097
293165	1613207
1601802	1891777
293417	1613237
292632	1613378
292938	1613184
293068	1613175
292943	1613054
293787	1613055
294071	1613237
293412	1613154
292877	1613133
293360	1613097
293120	1613184
292902	1613097
292880	331971
292682	1613055
293174	331966
292943	1613192
293816	1613044
293681	1613194
293225	1613097
293840	1613060
293051	1613192
293412	1613181
292925	1613108
292868	331965
292939	1613184
1532300	1613044
293103	332055
292808	1613192
293162	331938
1601802	1891698
1319231	1945000
293681	1613378
292949	1613194
294035	1613208
293057	1613124
292886	331965
294757	1613159
293813	1613060
293660	1613682
292929	332015
293204	331922
292939	1613194
293174	1613265
293063	1613184
293078	332030
1601842	1891725
294083	1613097
292703	1613193
294757	1613184
292853	1613241
294453	1613060
292955	1613159
294298	1613060
293393	1613378
1601842	1892021
1532370	1613044
294035	1613073
1076719	2114430
123602	1601842
293198	1613184
292703	1613178
292868	1613044
293204	1613153
293105	1613208
293225	1613154
1117440	1162982
293197	1613175
293105	332831
292880	331952
293627	1613241
835902	1135616
292886	331966
293063	1613194
292640	1613175
293639	331952
123602	1891494
292905	331943
292797	1613193
293225	331889
332831	1613378
294038	1613044
293816	1613153
293627	1613124
293198	1613237
293585	1613194
292967	1613184
293225	1613178
293162	1613124
293412	1613229
292902	1613178
294453	1613055
293828	1613207
1601936	1891946
292955	1613191
293204	1613184
293404	331938
293162	332015
292939	1613229
293042	1613133
293105	332246
1126648	1418305
293660	1613207
293404	1613241
293660	1613194
293084	331889
1601802	1893557
293786	1613159
293078	1613133
292943	1613178
293786	1613055
292880	1613054
293645	1613208
293840	1613055
293417	1613154
293393	1613241
293084	1613194
292808	1613037
293406	1613178
293051	1613241
293786	1613265
293063	335295
293078	1613169
292877	1532175
293660	1613175
8329	1317754
293078	1613175
293681	1613241
1316167	1943280
293103	332021
293084	1613184
292949	1613178
293042	1613208
292886	1613073
293593	331971
293078	331916
292880	331943
293660	1613769
293593	331962
293412	1613192
292967	1613178
292682	1613192
293585	1613124
294038	1613060
293840	1613154
293417	1613769
293162	331962
293051	332246
292955	1613237
292925	1613184
293204	1613055
292967	1613191
293835	1613055
292808	331965
292877	331943
294038	1613108
293660	331966
293105	331889
292808	331971
123602	1893557
292797	1613191
1601917	1891697
293681	1613265
293078	1613241
293051	1613184
294637	1613055
293078	332021
293404	1613169
293084	331922
293156	1613208
292853	1613175
294041	1613207
293593	331943
292894	1613241
293057	331922
292943	1613193
292853	1532300
293174	1613060
123602	1891777
294042	1613097
292877	1532300
293412	1613191
293384	1613191
292894	1613073
292877	1613055
293063	1613181
292938	1613191
293412	331952
264720	486786
293404	1613265
293120	1613237
293105	1613207
292938	1613193
293057	1613178
292967	1613208
292880	1613229
292943	1613191
331971	1613097
292967	1613207
293057	1613192
1601948	1891697
292853	1613378
292877	331952
294035	1613193
1601802	1892024
292853	1613229
123726	1891919
293787	1613175
581046	1780059
292877	1613229
293417	1613191
292943	1532175
292640	1613237
293285	331938
292929	1613181
293197	1613191
292808	1532175
292949	1613175
293084	332831
292894	1613378
293105	1613097
292902	1613241
331966	1613097
293816	1613207
707780	723708
293639	331962
610830	1135964
294035	1613133
1601917	1891801
293120	331916
293042	1613184
293660	1613193
293285	1613194
292853	1613073
293393	1613154
294035	1613207
293835	1613169
293225	1613055
292949	331916
294298	1613073
293225	331943
293105	1613044
244620	1118551
293120	332831
292847	1613097
292955	1613229
292868	1613055
292627	1613378
293412	331966
292939	332044
292938	1613229
292938	1613207
292682	1613378
293393	1613247
292808	1613229
294035	1613191
293240	332015
293684	1613060
292943	331943
293412	1613253
293204	1613108
395355	618495
294006	1613055
1601917	1892021
1601873	1893557
293593	1613191
99170	145174
292967	1613237
292939	331922
294628	1613682
294042	1613044
293593	331969
293105	1613253
293593	1613175
294035	1613178
292949	1613055
293197	1613194
123726	1891946
294083	1613044
293393	1613682
292929	1613178
292808	1613178
294628	1613169
293680	1613097
292905	331889
293393	1613169
292949	1613192
1601802	1891797
125865	1891919
123602	1601656
293156	1613207
293627	1613175
293240	1613229
293412	331943
293103	332246
293198	332015
293068	1613133
292949	1613181
292938	1613237
292682	1613193
293825	1613055
1601842	1893464
1381234	1582474
293417	1613181
292640	1613193
293051	1613229
293406	1613124
292640	1613184
293120	1613682
293225	1613124
293063	1613237
293406	1613108
293204	1613181
292703	1613682
292925	1613237
292847	1613193
293627	1613073
293585	1613207
293627	331952
293645	1613055
294628	1613159
293250	1613229
293417	1613130
292929	331889
293412	331938
293120	1613153
292640	1613194
294002	1613044
293197	1613237
292955	331889
292905	1613208
293068	1613097
294543	1613044
293787	1613193
1601842	1893469
292929	1613193
292640	1613055
292880	331966
293585	1613181
294628	1613055
293197	1613181
293051	332021
293404	1613175
293639	331938
293639	1613181
292627	1613184
293120	1613154
292902	331889
292808	1532370
1601842	1891834
915426	1117271
293174	331969
292905	331922
292868	1613241
293197	1613169
292967	332831
293813	1613055
292880	1613130
293120	1613124
293078	331889
1601873	1891946
294757	1613108
292967	1613193
292905	1613169
292880	1613804
8354	1317653
293680	335290
294035	1613154
292877	331966
292939	1613193
292632	1613055
694420	718919
292925	1613193
244063	1118551
293197	1613044
293174	331971
293786	1613192
292905	1613175
52994	1740446
293068	1613154
292925	1613241
293417	1613159
292703	1613207
294757	1613055
293813	1613184
294543	1613682
292929	1613229
1601802	1891919
292797	331922
123726	1891747
294628	1613060
1601842	1892164
909370	1094646
293828	1613060
293813	1613207
293680	335304
293068	332056
1601953	1891698
293825	1613154
292797	1613181
294035	1613265
1601654	1893534
292632	1613073
292925	1613191
292886	331962
293204	1613193
293120	1613108
292929	1613184
331966	1613208
293835	1613154
294043	1613073
293042	331889
293078	332831
293204	1613191
292949	1613193
331966	1613044
294083	1613055
293412	331965
293204	1613769
293084	332057
293813	1532300
54772	364857
294628	1613124
331943	1613097
293225	1613060
293240	1613058
293103	331916
293639	331966
293417	1613253
293840	1613133
293078	332056
293156	1613184
292939	1613237
293825	1613207
293816	1613159
292949	331922
292939	1613169
292894	1613181
293068	331916
293786	1613194
293593	331952
292943	1613241
293068	1613193
292902	1613191
292797	1613253
294002	1613060
331962	1613044
293822	1613207
293786	1613073
293404	1613208
293103	332044
292682	1613208
292703	1613181
293393	1613178
292847	1613178
293105	1613191
293198	1613153
293585	1613073
293840	1613073
293084	1613192
1133513	1145194
293585	1613191
1601948	1891917
293404	1613124
294298	1613265
293660	1613178
292955	335304
292808	1613031
292640	1613178
293786	1613133
293198	1613124
292632	1613181
919933	1348720
292797	331889
292640	1613181
293786	1613184
292682	1613229
293660	332015
293197	1613124
292967	1613229
293225	331938
292905	331916
293063	1613178
293593	1613178
293285	1613175
293105	332015
293404	331965
293105	1613192
292938	1613178
293204	332831
292943	1613207
292925	1613192
293051	1613181
293680	331971
1601873	1891697
1532244	1613097
293786	1613175
292939	331889
293204	332015
293068	1613184
293593	1613181
294637	1613153
293393	1613769
292682	1613194
719017	1936967
292939	331916
292868	332015
293384	1613207
294453	1613184
484232	769249
292637	1613044
293156	331962
293681	1613682
703010	713111
292925	332015
293406	1613060
510199	1748130
331922	1613193
293120	331922
1601842	1892162
292949	1613237
293051	332057
293103	1613133
1601953	1891725
292902	331922
292853	1532175
293165	1613682
293063	1613229
293828	1613097
292967	335304
292627	1613192
292925	1532175
292797	1613097
292939	1613191
292797	1613241
294027	1613194
293084	335290
293404	332831
294041	331938
292943	1612153
292902	1613184
636394	1319321
331965	1613044
293384	1613241
292877	331969
1601936	1891494
293162	1613097
292877	1613130
294543	1613769
293680	331952
331969	1613097
1601802	1893534
293393	331943
293068	1613181
331916	1613241
398342	1882560
1601936	1891834
293285	1613247
1601936	1891917
292955	1613207
292886	331938
1601917	1892024
123602	1891834
293360	1613044
1601873	1891631
1601656	1893534
293051	1613153
293084	1613181
293057	1613169
292797	1613184
292939	1613192
292703	1613037
292943	1614147
331962	1613097
292868	1613178
293103	1613181
292955	1613175
292847	1613229
293816	1613208
293225	1613237
293417	331965
293105	332044
1601802	1891585
292949	1613265
293285	1613130
293051	335290
293681	1613073
292925	1613153
294071	1613060
293786	1613124
294628	331962
293204	1613194
292868	1613229
293174	1613124
293078	1613229
292967	1613124
294298	1613169
1601873	1891494
294035	1613181
293417	1613133
293404	331966
1601936	1891964
293051	335301
294041	1613194
1601873	1891777
292939	1613241
1675081	2022493
1071075	1098896
292943	331971
1601654	1891919
1601948	1891801
125865	1891964
293404	335301
331965	1613097
293240	1532175
458263	998415
1133457	1145194
292703	331965
293197	1613229
293120	332030
293051	331889
1934050	1946485
1601873	1891725
123726	1891917
545517	1802497
292967	1613265
294043	1613208
293639	331943
293627	331943
292943	1612308
292797	331916
46035	745011
293225	1613253
293204	1613178
292943	1613804
292847	1613194
292682	1613178
293063	1613241
293384	1613265
293068	331889
293057	1613229
294453	1613208
293240	1613054
292902	332831
293417	1613247
294083	1613108
293593	331965
1601842	1891682
293084	1613191
293156	1613044
293103	1613184
294071	1613055
1601953	1891946
1601917	1893557
293639	331969
331938	1613207
331938	1613044
293406	1613194
293627	331962
293057	1613193
292627	1613178
293285	1613054
293225	1613159
293042	331916
292797	331969
293835	1613265
1117174	2071974
293084	1613229
292877	1532244
292682	1613191
293360	1613265
231926	660545
293822	1613153
292703	1613175
294757	1613154
292627	1613769
293057	1613181
293822	1613265
222256	1080075
292640	1613229
293393	1613268
293225	331969
1532300	1613097
294543	1613153
294038	1613153
292955	1613108
293198	1613108
293068	332055
293063	335304
292905	1613133
293417	1532300
293197	1613208
292925	1613154
292902	1613193
331916	1613191
293105	1613241
293404	1613229
293225	335304
1601953	1891631
293105	1613378
293103	1613194
293057	332246
484171	769255
46026	745010
293120	1613207
293639	331971
293063	332055
331969	1613207
293063	332057
293822	1613237
293250	1613037
1601654	1891917
293639	1613207
1601948	1891725
294628	1613133
293198	1613229
292797	1613159
293593	1613133
293204	1613241
293813	1613178
293051	332831
292877	1531914
293787	1613191
292943	1613073
292868	1613181
292868	1532300
993740	1129646
293063	335290
292868	1613192
383350	395376
1601802	1891917
293042	1613178
292929	1613268
293198	332021
1601873	1891834
293825	1613193
292868	1613265
331966	1613253
293051	1613159
292949	1613253
293406	1613055
1116188	1930574
293822	1613133
293285	1613229
293225	1613682
293680	1613055
292902	1613192
125865	1601842
405661	823542
293204	1532300
293660	1613073
294042	1613073
293165	1613184
293404	331952
293204	1532175
293120	1613060
294009	1613097
293393	1613159
292955	1613181
292949	1613154
1316167	1943289
292894	1613133
293404	331971
293645	331971
292894	1613191
293404	331916
1601917	1892162
620729	1321607
294027	1613178
293645	1613175
293406	1613207
293063	1613073
293197	1613154
292925	331889
293681	1613054
293660	1613229
292877	1612253
293585	1613133
293042	332055
331952	1613044
649333	1398260
292894	1612253
292632	1613192
468836	1977061
1601953	1891747
292797	331965
293250	1613073
294027	1613193
293660	1613378
292703	1613378
293840	1613175
294009	1613060
293225	331966
293141	1613153
292955	1613073
292797	1613178
293063	1613191
292894	1531914
293240	1531914
293627	331965
1601873	1890983
278655	1085464
292943	1532300
293639	1613194
293787	1613133
123726	1892021
293250	1613058
292682	1532300
292880	1612153
293813	1613159
381554	2038469
293816	1613184
292967	1613175
293165	332056
293042	1613191
484181	769249
332831	1612929
484615	1652349
293042	1613159
292925	1613682
293162	1613769
292797	1613153
705037	740617
510199	1748155
292640	1613037
292847	1613237
292640	1532175
293084	1613682
293084	1613241
292929	335290
293250	1613031
293063	1613253
1601862	1891725
293084	335295
1601802	1891725
293404	335295
1532300	1613265
702187	712279
293360	1613194
293240	1532370
293593	1613193
293078	1613181
293051	332056
292902	1613044
293084	1613055
293639	1613169
293141	1613193
292880	1613106
123536	1891917
485859	1598818
292886	1531914
392695	1479240
293285	1613804
293042	1613682
293639	331965
293105	1613169
293057	1613154
292380	1613237
1601936	1891698
294083	1613169
293165	1613193
292868	1613191
293835	1613207
294066	1613154
770969	841743
293165	331916
292640	1613108
331962	1613108
492133	633160
150600	582843
293810	1613060
1601842	1893475
293384	331922
123602	1601873
294543	1613169
294628	1613769
293787	1613194
293787	1613124
293105	1613194
292949	1613184
292853	1613106
293813	1613154
84211	549646
293681	331952
293120	1613191
293105	332056
293393	335290
293225	1613769
293141	1613169
293042	1613124
293198	331922
293068	1613229
292949	335301
1601936	1891801
293645	1613044
293197	1613241
292877	1613058
293042	1613154
293393	1613184
293174	1613159
294628	331938
292640	1531914
292949	331889
292703	1613241
287064	1156748
293393	1613073
292905	1613184
293042	1532325
292967	1613159
293198	1613207
1105242	1161589
293645	1613060
292943	1532370
1601917	1891964
293816	331969
292939	332858
293822	1613169
293681	1613191
292929	1613060
1532370	1613060
123726	1893534
1601953	1891697
293840	1613207
294071	1613124
1532325	1613097
1532325	1613044
331916	1613253
294027	1613175
292880	1613058
293786	1613181
293681	1613192
293084	335241
292380	1613153
293042	1613060
1601873	1892021
46026	745005
1532244	1613044
293063	1613159
293057	1613153
293680	331962
293051	1613682
293084	1613154
398342	1882569
293384	1613193
293593	1613229
292902	1613194
293225	1613241
292797	332831
293393	1613175
292929	332021
123536	1891964
292929	1613175
293627	331971
293404	331922
293078	1613237
293063	335238
294628	1613073
293250	1613133
292905	1613181
293825	1613237
293680	331965
702213	712279
293645	331969
435998	893620
293068	1613153
484232	769252
292905	1613241
292868	1613194
510229	1075813
293105	332057
294009	1613208
293404	331943
293681	1613058
293141	1613769
293141	332015
294083	1613060
1317232	1670574
350520	362337
294027	1613133
293406	331938
292894	1612153
292632	1613193
293165	332021
293051	335305
293174	1613682
96649	486927
47996	909019
293680	1613194
292868	1613193
293787	1613192
293285	331952
293285	331969
293174	1613133
331969	1613253
293786	1532370
292682	1613241
293810	1613184
293645	1613108
175712	1949827
293816	1613169
292877	1613031
553359	1084372
294027	1613769
293384	1613124
875254	1321220
622990	682252
294757	1613169
293105	1613178
1601842	1893499
292894	331952
293063	332021
1532370	1613055
292938	335304
123602	1890983
292955	1613253
292902	1613175
324606	1893534
293084	332044
294084	1613153
292929	1613055
1601953	1891801
293240	332021
293822	1613073
292880	1613253
293393	331971
293165	1613044
293197	331889
292955	332030
1601654	1891946
293393	1613106
292627	1613207
292949	1613097
292943	1612253
293393	1613133
293639	1613133
293120	1613169
292939	335290
610818	1135964
294042	1613194
293068	1613169
293165	1613169
292905	1613193
292905	1613044
293810	1613055
293174	1613108
54772	364901
293680	335238
294637	331938
46059	745011
293250	331943
293198	1613073
292894	1532325
703025	713111
293816	1613054
293680	332831
293068	332831
292640	1613073
292868	1613169
292682	1613175
293822	1613184
643405	672585
294043	1613154
553251	704544
293786	1613054
292943	1612390
1478706	2024787
293835	1613124
293813	1613265
684627	694891
484241	769252
123602	1893469
293384	1613175
293042	331922
293816	1613191
294757	331962
331966	1613055
293404	1613044
293250	331952
293120	332055
1601873	1893610
695272	1609426
292967	335305
292938	335305
292640	1613241
293042	332831
292627	1613181
293120	1613229
293084	1613169
293639	1613153
292938	1613181
293165	331922
46035	745010
293051	335304
292868	1613073
293593	1613241
1601862	1891919
468892	1977061
293042	1613192
293593	1612153
293204	331916
292853	1612859
1601948	1891777
293141	1613154
742402	959366
684620	694758
294006	1613154
292627	1613193
293285	331943
292929	1613169
1601948	1891698
1601917	1891834
293165	1613769
292853	1613031
293645	1613191
292877	1612175
293285	1613073
293078	335290
292886	1613247
292853	1613130
294027	1532370
292868	332021
1601842	1892327
1601936	1891631
1906716	1965523
125865	1891747
292886	1532325
1601917	1893464
491911	1117205
292938	1613060
54339	392182
293063	332831
293078	335305
292894	1613037
294009	1613073
[truncated: 100,552 more rows]
