# Supplementary material for: Interacting networks of resistance, virulence and core machinery genes identified by genome-wide epistasis analysis
Source: PLoS Genet. 2017 Feb 16;13(2):e1006508. doi: 10.1371/journal.pgen.1006508 (PMC5312804; doi:10.1371/journal.pgen.1006508)
Supplement: S2 Table — (XLSX) [file pgen.1006508.s009.xlsx]

## Sheet: Significant couplings
pos1	pos2	coupling
292943	1613044	0.23764
292877	1613044	0.2332
292886	1613044	0.23071
293593	1613044	0.22545
292853	1613044	0.22247
292894	1613044	0.22213
292943	1613097	0.22206
294027	1613044	0.21606
292880	1613097	0.21162
293240	1613044	0.21029
292925	1613044	0.20965
292877	1613097	0.20897
293593	1613097	0.20795
293240	1613097	0.20639
1063	2221096	0.20543
292886	1613265	0.20514
292632	1613044	0.20493
292853	1613097	0.20435
292880	1613265	0.20425
292627	1613044	0.20353
292877	1613108	0.20107
293068	331938	0.19884
293198	1613044	0.19837
293660	1613044	0.19708
292877	1613265	0.197
293627	1613208	0.19669
293120	1613044	0.19586
293103	331966	0.19523
292943	1613208	0.1946
293593	1613208	0.19414
293840	1613097	0.19408
292880	1613153	0.19395
293063	331971	0.19353
292943	1613265	0.19244
293786	1613097	0.19239
293786	1613044	0.19232
293835	1613044	0.19218
293835	1613097	0.19206
293240	1613153	0.19147
293063	331965	0.19124
292886	1613153	0.19098
293042	1613044	0.19095
293813	1613097	0.19091
293660	1613097	0.19078
292703	1613044	0.1902
293787	1613097	0.19009
292853	1613208	0.18999
294027	1613097	0.18954
293593	1613153	0.1894
292886	1613237	0.18927
293051	331962	0.18926
292894	1613108	0.18915
293250	1613044	0.18912
293822	1613097	0.18906
293627	1613044	0.18883
293225	1613191	0.1888
293660	1613208	0.18869
292886	1613108	0.18864
293593	1613159	0.18852
292877	1613237	0.18845
293816	1613097	0.18822
293063	331952	0.18816
292967	331966	0.18774
293240	1613108	0.18768
292955	331965	0.18768
292955	331969	0.18765
293393	1613097	0.18761
292853	1613265	0.18744
292880	1613060	0.18732
293105	331952	0.18722
293103	331952	0.1872
293068	331952	0.18719
294298	1613097	0.18718
292929	331971	0.187
293285	1613044	0.18698
292627	1613265	0.1868
292853	1613055	0.18677
292943	1613159	0.18675
293078	331969	0.18673
292925	1613265	0.18671
292886	1613208	0.18669
292886	1613159	0.18661
293105	331971	0.18659
293105	331938	0.18658
294035	1613044	0.18647
292880	1613208	0.18635
292886	1613124	0.18632
293057	331969	0.18623
292886	1613060	0.18621
293240	1613208	0.186
292955	331962	0.18583
293057	331938	0.18567
292943	1613169	0.18558
293051	331943	0.18548
293063	331943	0.18547
292955	331952	0.18543
293057	331971	0.18525
292880	1613055	0.18502
293068	331969	0.18478
292967	331971	0.18458
293068	331962	0.18456
294027	1613208	0.18451
292847	331971	0.18433
292943	1613108	0.18421
292894	1613153	0.18416
292949	331971	0.18411
293825	1613044	0.18396
292955	331966	0.18395
293063	331969	0.18392
293825	1613097	0.18379
292949	331952	0.18377
293165	331971	0.18374
293840	1613044	0.18368
292808	1613097	0.18362
292939	331969	0.1836
292880	1613237	0.18356
293639	1613097	0.18354
292632	1613097	0.18346
293103	331969	0.18337
293103	331962	0.18336
292877	1613169	0.18325
292938	331938	0.18324
292925	331966	0.18322
292632	1613265	0.18322
293393	1613044	0.18307
292640	1613265	0.18295
292894	1613265	0.18294
292938	331971	0.18291
292703	1613097	0.18286
292943	1613682	0.18275
293412	1613097	0.18266
293250	1613153	0.18263
293078	331943	0.18259
1601842	1891964	0.18255
292877	1613153	0.18247
293250	1613055	0.1823
292847	331965	0.18218
293120	331965	0.18216
293250	1613208	0.18199
294628	1613044	0.18177
292955	331971	0.18177
293393	1613265	0.18173
293165	331965	0.1817
293078	331962	0.18168
292877	1613060	0.18159
293057	331952	0.18151
294757	1613044	0.18147
293063	331966	0.18144
293165	331969	0.18135
292929	331943	0.18118
293078	331938	0.18103
292808	1613073	0.181
292949	331966	0.18082
293078	331965	0.18073
292939	331952	0.18073
292877	1613159	0.18073
293681	1613044	0.18068
293051	331952	0.18067
292967	331962	0.18057
293786	1613108	0.18056
292853	1613154	0.18052
293585	1613153	0.18047
293084	331969	0.18038
292967	331952	0.18032
292938	331952	0.18025
292929	331938	0.18023
293240	1613237	0.18022
292938	331969	0.18018
293051	331966	0.18012
292938	331965	0.18011
293585	1613044	0.1801
292880	1613184	0.18003
292943	1613055	0.18
293084	331943	0.17993
294027	1613153	0.1799
292853	331969	0.1799
293105	331962	0.17989
292853	331966	0.17985
292682	1613097	0.1795
292943	1613237	0.17942
292853	1613237	0.17933
293204	1613097	0.17932
292847	331962	0.17929
293240	1613169	0.17899
293627	1613159	0.17896
292847	331952	0.17883
292627	1613124	0.17882
293285	1613060	0.1787
294071	1613044	0.17868
293078	331966	0.17866
292939	331966	0.17848
293051	331971	0.17842
293835	1613108	0.17841
292808	1613237	0.17833
292939	331938	0.17828
293103	331965	0.17815
293240	1613192	0.17814
292853	1613108	0.17794
293051	331938	0.17788
293250	1613097	0.17783
292894	1613237	0.17783
293120	331971	0.17778
292949	331965	0.17768
293406	1613265	0.17759
292703	1613108	0.17759
293051	331965	0.17753
292955	331938	0.17743
293240	331938	0.17742
294035	1613108	0.17736
293593	1613265	0.17736
293681	1613097	0.17735
293285	1613241	0.17734
292808	1613184	0.17733
293105	331965	0.17724
292682	1613265	0.1771
292925	331971	0.17708
292967	331938	0.17706
293198	1613097	0.17704
292925	331952	0.17699
293660	1613108	0.17689
293078	331952	0.17686
292967	331965	0.17686
293627	1613265	0.17683
293585	1613108	0.17683
292938	331962	0.17682
294071	1613097	0.17681
293057	331962	0.1768
293105	331969	0.17669
292853	1613169	0.17661
292853	1613192	0.1766
293417	1613265	0.17645
293412	1613044	0.17645
292847	331966	0.17645
293120	331966	0.17636
292929	331966	0.17628
292877	1613682	0.17628
294027	1613159	0.17627
293660	1613169	0.1761
293240	1613159	0.17586
292853	331965	0.17586
293786	1613153	0.17585
292949	331943	0.17583
293120	331962	0.17581
292847	331969	0.17581
293627	1613192	0.1758
293240	1613207	0.1758
292929	1613044	0.1758
292853	1613769	0.17577
293141	1613044	0.17572
292955	1613133	0.1755
293042	331965	0.17541
292640	1613154	0.17535
293042	331962	0.1752
292925	331965	0.17518
293393	1613108	0.17516
293680	1613207	0.17515
293198	1613208	0.17514
292703	1613060	0.17512
293240	1613193	0.17509
292880	1613175	0.17508
293813	1613108	0.17506
293660	1613060	0.17483
293593	1613060	0.17482
293042	331966	0.17482
292808	1613124	0.17481
292939	331943	0.1748
292929	331962	0.17472
292886	1613191	0.1746
292877	1613193	0.17459
292877	1613124	0.17458
293042	331971	0.17457
293240	1613191	0.17452
293393	1613055	0.17447
292808	1613265	0.17441
292943	1613769	0.1744
292949	331938	0.17435
292853	1613184	0.17431
292967	331943	0.17425
292886	1613194	0.17423
292640	1613153	0.17416
293120	331943	0.17414
292925	331938	0.1741
293816	1613108	0.17409
293593	1613237	0.17402
293285	1613153	0.17401
293042	331952	0.17392
292886	1613184	0.17388
293120	331952	0.1738
293840	1613108	0.1737
293417	1613108	0.17353
293240	1613178	0.17353
292627	1613237	0.17351
292943	331962	0.17346
293660	331962	0.17342
293787	1613044	0.17341
292808	1613191	0.17341
292640	1613097	0.17341
293660	1613265	0.17336
292905	331938	0.17331
292853	1613193	0.17327
292880	1613207	0.17322
292877	1613191	0.17322
293412	1613133	0.17316
293627	1613153	0.17313
293174	1613097	0.17311
293105	331966	0.17309
292894	1613208	0.17301
292682	1613153	0.1729
293660	1613159	0.17288
292938	331943	0.17286
292880	1613682	0.17284
292640	1613169	0.17281
292703	1613073	0.1728
292938	1613208	0.17279
292627	1613108	0.17275
292880	1613192	0.17273
292880	1613191	0.17273
292894	1613060	0.1727
294071	1613208	0.17269
292877	1613154	0.17264
292938	1613044	0.17263
292925	1613208	0.17256
292682	1613060	0.17249
293787	1613108	0.17245
293585	1613237	0.17241
292627	1613169	0.17241
293627	1613191	0.1724
292877	1613178	0.17236
292853	1613124	0.17236
292886	1613154	0.17234
292682	1613169	0.17233
293165	331962	0.17228
292853	1613178	0.17226
292632	1613169	0.17223
293250	1613178	0.1722
292925	1613097	0.1722
293198	331966	0.17217
294006	1613108	0.17207
292905	331962	0.17198
292877	1613194	0.17198
293162	331966	0.17196
293057	331966	0.17188
293585	1613055	0.17183
292808	1613194	0.17181
293240	331943	0.17178
292894	1613124	0.17172
1601842	1891919	0.1717
293417	1613153	0.17167
293822	1613060	0.17157
293639	1613044	0.17143
292808	1613193	0.17139
293240	331962	0.17137
293042	331938	0.17133
293240	331952	0.1713
293412	1613169	0.17122
292877	331962	0.17122
293593	1613108	0.17119
293593	1613169	0.17113
293240	1613124	0.17112
293250	1613237	0.17109
292955	1613097	0.17106
294071	1613108	0.17105
292925	331962	0.17101
293787	1613169	0.17098
1601802	1891801	0.17096
293593	1613055	0.17091
292949	1613044	0.1709
293141	331971	0.17089
293627	1613097	0.17082
292943	1613184	0.17079
293787	1613060	0.17078
293250	1613193	0.17068
1601842	1891698	0.17065
293103	1613208	0.17061
293585	1613169	0.1706
292877	1613184	0.17057
292868	331962	0.17048
294066	1613044	0.17047
292847	331943	0.17047
293681	1613108	0.17046
293240	1613154	0.17045
293585	1613159	0.1704
293198	331962	0.1704
293063	331962	0.17039
293105	331943	0.17038
293120	1613208	0.17037
292808	1613169	0.17036
292929	1613208	0.17035
292880	1613769	0.17035
292627	1613154	0.17025
1601842	1891946	0.17025
292925	1613133	0.17012
292640	1613682	0.17009
293250	1613265	0.17008
292943	1613175	0.16999
292853	1613207	0.16996
293627	1613184	0.16993
292902	1613207	0.16991
293198	331952	0.16988
293393	1613237	0.16987
1601842	1891494	0.16985
292949	1613208	0.16984
293204	331943	0.16981
294027	1613124	0.1698
292939	1613133	0.16975
292929	331969	0.16974
293225	1613193	0.16969
294027	1613265	0.16967
292955	1613044	0.16967
292886	1613193	0.16967
293840	1613208	0.16966
293412	1613194	0.16963
293250	1613169	0.1696
293840	1613153	0.16958
293393	1613060	0.16952
293412	1613265	0.16951
292938	1613097	0.16948
293412	1613682	0.16944
292627	1613159	0.16941
294006	1613097	0.16935
293285	1613154	0.16935
293068	1613208	0.16934
292886	1613178	0.16932
293285	1613265	0.16931
293816	1613060	0.16926
294628	1613097	0.16922
293240	1613682	0.16918
293084	1613044	0.16918
292847	1613207	0.16917
293225	1613194	0.16901
293225	1613265	0.169
293057	332831	0.16896
1601802	1891631	0.16894
294035	1613097	0.16892
293250	1613191	0.16886
292943	331966	0.16884
293786	1613208	0.16882
292894	1613154	0.1688
292894	1613159	0.16878
292886	1613378	0.16877
293787	1613159	0.16872
292943	331965	0.16869
292905	331966	0.16858
292703	1613237	0.16858
1601842	1893534	0.16857
293787	1613154	0.16847
293165	331966	0.16847
292808	1613108	0.16844
294637	1613044	0.1684
292929	331965	0.1684
293593	1613184	0.16839
1601873	1893534	0.16838
292847	1613208	0.16836
293063	1613208	0.16834
123602	1891917	0.16831
293627	1613060	0.16826
293141	331943	0.16823
293593	1613124	0.16822
293412	1613241	0.16817
292703	1613265	0.16816
293051	332015	0.16814
293404	1613193	0.16797
294027	1613060	0.1679
292703	1613184	0.1679
292877	1613181	0.16778
293165	331952	0.16775
293627	1613154	0.1677
292868	1613207	0.16766
293393	1613153	0.16762
293822	1613108	0.16758
293406	1613044	0.16751
293645	1613097	0.16748
292925	331969	0.16739
293042	331943	0.16738
292880	1613194	0.16736
292853	331952	0.16731
292877	1613192	0.16726
1962642	1981702	0.16726
292925	1613055	0.16724
293412	1613237	0.16723
293063	332015	0.16719
292808	1613060	0.16719
293204	1613237	0.16712
293250	1613207	0.16705
293057	1613208	0.16704
292847	331938	0.16703
292894	1613055	0.16698
293787	1613208	0.16696
292886	1613769	0.16692
293835	1613208	0.16684
293240	1613194	0.1668
293412	1613175	0.16674
293240	331969	0.16672
293240	331966	0.16661
293240	331965	0.16653
1601802	1891494	0.16639
292853	1613153	0.16638
293285	1613208	0.16635
1601917	1891698	0.16632
293825	1613208	0.16631
293412	1613207	0.16627
293162	1613044	0.16627
1601917	1893534	0.16627
293156	331969	0.16624
293835	1613153	0.16623
292877	1613769	0.16616
292925	1613207	0.16614
294027	1613154	0.16613
292929	1613207	0.16613
292905	331969	0.1661
292943	1613194	0.16601
292797	1613194	0.166
293204	331971	0.16599
292632	1613154	0.16598
292632	1613237	0.16594
294071	1613169	0.16588
292955	1613184	0.16576
707731	723708	0.16572
293585	1613192	0.16568
292967	1613044	0.16562
292808	1613241	0.16562
293078	1613208	0.1656
292640	1613159	0.16556
293660	1613237	0.16551
293585	1613060	0.16545
293120	332015	0.16544
292880	1613178	0.16543
292880	1613181	0.1654
292938	1613194	0.16535
123602	1891725	0.16535
292894	1613207	0.16529
293660	1613192	0.16525
292938	1613133	0.16522
293057	1613044	0.16521
293250	1613241	0.16515
293141	331938	0.16514
293585	1613154	0.16507
292877	331971	0.16504
293225	1613153	0.16499
292943	331938	0.16499
293063	1613097	0.16491
292894	1532300	0.1649
292632	1613682	0.16489
293285	1613237	0.16487
292808	1613159	0.16483
293627	1613181	0.1648
293627	1613178	0.1648
292703	1613154	0.1648
123602	1891946	0.16478
293285	1613169	0.16477
293165	331943	0.16474
293681	1613184	0.16473
293084	332021	0.16472
292902	331952	0.16468
702193	712279	0.16467
293417	1613060	0.16467
293105	331922	0.16463
292808	1613208	0.16463
293285	1613191	0.16462
1601917	1891917	0.16461
293198	331943	0.16459
292877	1613037	0.16456
293250	1613060	0.16455
293585	1613378	0.16453
292955	1613178	0.16453
292905	1613207	0.16451
292682	1613237	0.16444
1601842	1891697	0.16441
293084	1613193	0.16438
293810	1613097	0.16437
293162	331943	0.16436
294027	1613682	0.16432
293204	1613208	0.16432
293084	332015	0.16432
292627	1613682	0.16431
293042	1613265	0.16425
1601842	1891747	0.1642
293240	1613241	0.16419
292868	331938	0.16419
293174	1613208	0.16413
293787	1613265	0.1641
293660	331971	0.1641
293162	331969	0.16408
292939	1613207	0.16407
293198	1613682	0.16403
293051	1613133	0.16402
293285	1613192	0.16401
294035	1613159	0.164
292943	331969	0.16398
293198	1613055	0.16397
293204	1613060	0.16396
292886	1532300	0.1639
292955	1613241	0.16387
292894	1613682	0.16384
293393	1613207	0.16378
294637	1613108	0.16373
405661	823531	0.16372
294006	1613153	0.1637
1601917	1891946	0.1637
292632	1613124	0.16368
294071	1613159	0.16363
293162	331952	0.16363
292967	1613097	0.16361
292943	1613133	0.16352
123602	1891631	0.16349
293250	1613181	0.16348
293285	1613055	0.16342
292703	1613192	0.1634
1601802	1891697	0.16337
293078	332015	0.16335
293204	1613124	0.16334
1601842	1891631	0.16332
292967	332015	0.16328
292938	331922	0.16325
292868	1613108	0.16321
293813	1613044	0.16318
293068	332015	0.16317
293412	1613769	0.16304
294084	1613097	0.16303
293197	1613207	0.16297
1601917	1891747	0.16297
294757	1613153	0.1629
293042	331969	0.16289
292880	1613133	0.16289
331971	1613044	0.16285
292955	1613194	0.16282
293204	331969	0.16281
293412	1613124	0.16278
293660	1613133	0.16276
292632	1613159	0.16276
293063	1613044	0.16271
293156	331965	0.1627
293240	1613175	0.16263
293412	1613178	0.16262
292905	1613097	0.16261
293204	331962	0.1626
292853	331938	0.1626
293393	1613181	0.16257
292808	1613153	0.16256
293068	1613044	0.16255
292938	1613169	0.16254
292682	1613159	0.16254
293786	1613237	0.16252
293156	331966	0.16252
293417	1613378	0.1625
293412	1613184	0.16248
293813	1613153	0.16247
292943	1613378	0.16247
293057	332015	0.16246
293417	1613682	0.16243
293417	1613124	0.16242
1601842	1891777	0.16242
293681	1613193	0.1624
293660	331965	0.1624
293204	1613073	0.16238
294298	1613108	0.16235
292902	331962	0.16226
1601802	1891964	0.16226
292902	331971	0.16224
293174	1613153	0.16223
293120	1613265	0.16221
293393	1613208	0.16218
292808	331962	0.16213
293084	1613175	0.16212
293051	1613193	0.16212
702998	713111	0.16209
293174	331938	0.16209
293250	1613378	0.16208
293103	331922	0.16206
293057	1613207	0.16203
293822	1613044	0.16202
292880	1532300	0.16202
293285	1613207	0.162
293393	331938	0.16198
292877	1613175	0.16196
292703	1613153	0.16196
293840	1613159	0.16195
293412	1613247	0.16193
1601948	1891747	0.16191
123602	1893534	0.1619
293078	1613191	0.16187
293240	331971	0.16186
293141	331962	0.16184
292808	1613181	0.16184
292703	1613055	0.16184
123602	1891698	0.16184
293174	331952	0.16183
293393	1613191	0.1618
293835	1613060	0.16178
292955	335301	0.16177
293393	1613124	0.16175
293051	331922	0.16173
292955	1613169	0.1617
292925	1613169	0.16167
292880	1613378	0.16164
293225	1613044	0.16162
293204	331965	0.16161
293627	1613193	0.16159
293204	1613169	0.16157
293822	1613192	0.16155
293412	1613378	0.16153
292877	1613378	0.16153
292847	331889	0.1615
292880	331965	0.16147
293051	1613191	0.16144
293417	1613175	0.16142
292847	1613192	0.16137
293063	1613193	0.16134
292939	332015	0.16134
294035	1613175	0.16133
292949	1613207	0.16131
293681	1613208	0.16128
293285	1613193	0.16127
292868	331971	0.16124
293627	1613682	0.16121
293240	1613378	0.1612
292847	1613241	0.1612
293240	1613073	0.16117
293057	1613194	0.16111
1601917	1891494	0.16111
292886	1613241	0.1611
292902	331916	0.16099
292905	331965	0.16094
292808	331952	0.16092
293822	1613055	0.16089
292853	1532370	0.16089
292955	331922	0.16087
293103	1613207	0.16086
1601842	1892024	0.16086
293581	1613044	0.16081
292880	1613154	0.16079
292847	1613133	0.16079
293141	331965	0.16078
292808	1613133	0.16078
292949	1613133	0.16073
293204	1613207	0.16071
292886	1532370	0.1607
294298	1613208	0.16068
292886	1613133	0.16067
292939	1613097	0.16066
293078	1613193	0.16062
292905	331971	0.16062
292894	1613194	0.16062
293165	1613208	0.16055
293141	331952	0.16054
293417	1613169	0.16053
293198	331969	0.16053
1601656	1891919	0.16053
293412	1613055	0.1605
294035	1613194	0.16048
292886	1613229	0.16046
294035	1613055	0.1604
293660	331938	0.1604
293660	1613191	0.1604
293240	1613133	0.16039
293417	1613192	0.16038
292808	1532300	0.16037
294628	1613108	0.16036
292877	1532370	0.16034
292902	331969	0.16031
292808	1613154	0.1603
292894	331962	0.16027
293174	1613154	0.16024
292880	1613037	0.16023
292894	1532175	0.16022
292905	332831	0.1602
292938	332015	0.16019
292938	1613192	0.16019
293120	1613159	0.16017
294637	1613097	0.16013
292632	1613184	0.16012
293393	1613054	0.16007
292877	331938	0.16007
293063	331889	0.16003
292955	331916	0.16003
292943	1613181	0.16002
294006	1613060	0.16001
293825	1613159	0.16001
293204	331966	0.15999
292894	1613184	0.15998
293063	331916	0.15995
1532175	1613097	0.15995
293393	1613192	0.15992
293084	1613207	0.15992
294543	1613208	0.15991
293417	1613207	0.15991
293174	331962	0.15991
293198	1613169	0.1599
293042	1613097	0.15988
294035	1613060	0.15985
293660	331952	0.15983
293068	1613241	0.15981
293141	1613208	0.15978
292853	331943	0.15976
293197	1613193	0.15973
292939	1613181	0.15971
292868	331943	0.1597
293412	1613193	0.15969
293835	1613159	0.15968
294071	1613153	0.15966
293225	1613108	0.15965
292949	332015	0.15963
293197	1613178	0.15962
293057	331889	0.15962
292967	1613133	0.15959
293120	331889	0.15957
292627	1613055	0.15957
292894	1613192	0.15952
293174	1613169	0.15948
293681	1613153	0.15947
293063	331922	0.15947
293204	331952	0.15946
293417	1613194	0.15945
293393	1613253	0.15945
293681	1613178	0.15943
293840	1613169	0.15942
293825	1613184	0.15941
292808	331969	0.15938
1601873	1891964	0.15938
294041	1613097	0.15937
293393	1613229	0.15937
84211	327057	0.15934
293404	1613097	0.15934
293204	1613154	0.15932
292682	1613108	0.15932
1601917	1891919	0.15931
293585	1613178	0.15927
293198	331938	0.15927
293660	1613154	0.15923
293105	331916	0.15923
293593	1613073	0.1592
293593	1613192	0.15918
293057	1613184	0.15918
293417	1613055	0.15917
123602	1891747	0.15916
1532175	1613044	0.15909
123602	1891697	0.15909
292902	331965	0.15907
292808	1613682	0.15907
294043	1613097	0.15906
293627	1613207	0.15906
293204	1613159	0.15903
292640	1613060	0.15902
293684	1613044	0.15901
293057	1613133	0.15901
292886	1532175	0.15897
292880	331938	0.15897
1601802	1891946	0.15895
293681	1613159	0.15893
293393	1613193	0.1589
293174	331943	0.1589
293645	1613207	0.15884
292808	1531914	0.15883
293786	1613154	0.15882
293285	1613682	0.15881
293593	1613378	0.15879
293417	1613208	0.15876
293360	1613193	0.15875
293412	1613060	0.15873
292682	1613073	0.15873
293404	1613192	0.15872
293078	332057	0.15869
292949	1613191	0.15869
331938	1613097	0.15867
293165	1613207	0.15867
1601802	1891777	0.15867
293417	1613237	0.15865
292632	1613378	0.15862
292938	1613184	0.15859
293068	1613175	0.15858
292943	1613054	0.15856
293787	1613055	0.15855
294071	1613237	0.15853
293412	1613154	0.15853
292877	1613133	0.15853
293360	1613097	0.15849
293120	1613184	0.15849
292902	1613097	0.15847
292880	331971	0.15845
292682	1613055	0.15845
293174	331966	0.15844
292943	1613192	0.15842
293816	1613044	0.1584
293681	1613194	0.1584
293225	1613097	0.15838
293840	1613060	0.15835
293051	1613192	0.15832
293412	1613181	0.15831
292925	1613108	0.15831
292868	331965	0.15823
292939	1613184	0.15819
1532300	1613044	0.15819
293103	332055	0.15817
292808	1613192	0.15815
293162	331938	0.15808
1601802	1891698	0.15808
1319231	1945000	0.15807
293681	1613378	0.15803
292949	1613194	0.15803
294035	1613208	0.15799
293057	1613124	0.15796
292886	331965	0.15795
294757	1613159	0.15793
293813	1613060	0.15793
293660	1613682	0.15789
292929	332015	0.15787
293204	331922	0.15782
292939	1613194	0.15782
293174	1613265	0.15781
293063	1613184	0.15781
293078	332030	0.1578
1601842	1891725	0.15779
294083	1613097	0.15776
292703	1613193	0.15776
294757	1613184	0.15775
292853	1613241	0.15772
294453	1613060	0.15769
292955	1613159	0.15767
294298	1613060	0.15765
293393	1613378	0.15763
1601842	1892021	0.15762
1532370	1613044	0.15762
294035	1613073	0.1576
1076719	2114430	0.15759
123602	1601842	0.15757
293198	1613184	0.15756
292703	1613178	0.15754
292868	1613044	0.15748
293204	1613153	0.15745
293105	1613208	0.15743
293225	1613154	0.1574
1117440	1162982	0.1574
293197	1613175	0.15737
293105	332831	0.15732
292880	331952	0.1573
293627	1613241	0.15729
835902	1135616	0.15725
292886	331966	0.15724
293063	1613194	0.15723
292640	1613175	0.15721
293639	331952	0.15716
123602	1891494	0.15714
292905	331943	0.15712
292797	1613193	0.15711
293225	331889	0.15708
332831	1613378	0.15707
294038	1613044	0.15704
293816	1613153	0.15704
293627	1613124	0.15704
293198	1613237	0.15703
293585	1613194	0.15702
292967	1613184	0.15702
293225	1613178	0.15699
293162	1613124	0.15698
293412	1613229	0.15694
292902	1613178	0.15693
294453	1613055	0.15692
293828	1613207	0.1569
1601936	1891946	0.15687
292955	1613191	0.15684
293204	1613184	0.15683
293404	331938	0.15682
293162	332015	0.15682
292939	1613229	0.15681
293042	1613133	0.15679
293105	332246	0.15676
1126648	1418305	0.15674
293660	1613207	0.1567
293404	1613241	0.1567
293660	1613194	0.15668
293084	331889	0.15668
1601802	1893557	0.15668
293786	1613159	0.15667
293078	1613133	0.15667
292943	1613178	0.15666
293786	1613055	0.15665
292880	1613054	0.15665
293645	1613208	0.15663
293840	1613055	0.1566
293417	1613154	0.15659
293393	1613241	0.15659
293084	1613194	0.15659
292808	1613037	0.15658
293406	1613178	0.15657
293051	1613241	0.15657
293786	1613265	0.15656
293063	335295	0.15652
293078	1613169	0.15651
292877	1532175	0.15651
293660	1613175	0.15647
8329	1317754	0.15646
293078	1613175	0.15646
293681	1613241	0.15643
1316167	1943280	0.15642
293103	332021	0.15641
293084	1613184	0.15641
292949	1613178	0.15641
293042	1613208	0.15639
292886	1613073	0.15638
293593	331971	0.15637
293078	331916	0.15637
292880	331943	0.15632
293660	1613769	0.1563
293593	331962	0.1563
293412	1613192	0.15628
292967	1613178	0.15626
292682	1613192	0.15626
293585	1613124	0.15622
294038	1613060	0.1562
293840	1613154	0.15619
293417	1613769	0.15617
293162	331962	0.15617
293051	332246	0.15617
292955	1613237	0.15616
292925	1613184	0.15616
293204	1613055	0.15615
292967	1613191	0.15612
293835	1613055	0.15608
292808	331965	0.15607
292877	331943	0.15606
294038	1613108	0.15605
293660	331966	0.15605
293105	331889	0.15602
292808	331971	0.15601
123602	1893557	0.15596
292797	1613191	0.15595
1601917	1891697	0.15594
293681	1613265	0.15593
293078	1613241	0.15593
293051	1613184	0.15592
294637	1613055	0.15591
293078	332021	0.15591
293404	1613169	0.15588
293084	331922	0.15588
293156	1613208	0.15586
292853	1613175	0.15586
294041	1613207	0.15585
293593	331943	0.15584
292894	1613241	0.15583
293057	331922	0.15582
292943	1613193	0.1558
292853	1532300	0.1558
293174	1613060	0.15579
123602	1891777	0.15579
294042	1613097	0.15578
292877	1532300	0.15577
293412	1613191	0.15575
293384	1613191	0.15575
292894	1613073	0.15571
292877	1613055	0.15571
293063	1613181	0.15567
292938	1613191	0.15565
293412	331952	0.15564
264720	486786	0.15563
293404	1613265	0.15562
293120	1613237	0.15561
293105	1613207	0.15551
292938	1613193	0.1555
293057	1613178	0.15549
292967	1613208	0.15548
292880	1613229	0.15547
292943	1613191	0.15546
331971	1613097	0.15545
292967	1613207	0.15545
293057	1613192	0.15542
1601948	1891697	0.15541
292853	1613378	0.15539
292877	331952	0.15535
294035	1613193	0.15527
1601802	1892024	0.15524
292853	1613229	0.15523
123726	1891919	0.15521
293787	1613175	0.15518
581046	1780059	0.15517
292877	1613229	0.15516
293417	1613191	0.15513
292943	1532175	0.15513
292640	1613237	0.1551
293285	331938	0.15507
292929	1613181	0.15506
293197	1613191	0.15505
292808	1532175	0.15503
292949	1613175	0.15502
293084	332831	0.15501
292894	1613378	0.155
293105	1613097	0.15495
292902	1613241	0.15495
331966	1613097	0.15494
293816	1613207	0.15494
707780	723708	0.15492
293639	331962	0.1549
610830	1135964	0.15489
294035	1613133	0.15486
1601917	1891801	0.15484
293120	331916	0.15482
293042	1613184	0.15481
293660	1613193	0.1548
293285	1613194	0.15479
292853	1613073	0.15476
293393	1613154	0.15475
294035	1613207	0.15474
293835	1613169	0.1547
293225	1613055	0.1547
292949	331916	0.1547
294298	1613073	0.15467
293225	331943	0.15461
293105	1613044	0.15461
244620	1118551	0.15461
293120	332831	0.15455
292847	1613097	0.15452
292955	1613229	0.15451
292868	1613055	0.15451
292627	1613378	0.15451
293412	331966	0.15448
292939	332044	0.15447
292938	1613229	0.15446
292938	1613207	0.15446
292682	1613378	0.15446
293393	1613247	0.15444
292808	1613229	0.15444
294035	1613191	0.15443
293240	332015	0.15443
293684	1613060	0.15442
292943	331943	0.1544
293412	1613253	0.15439
293204	1613108	0.15438
395355	618495	0.15435
294006	1613055	0.15434
1601917	1892021	0.15431
1601873	1893557	0.15427
293593	1613191	0.15425
99170	145174	0.15424
292967	1613237	0.15424
292939	331922	0.15424
294628	1613682	0.15422
294042	1613044	0.1542
293593	331969	0.15419
293105	1613253	0.15418
293593	1613175	0.15417
294035	1613178	0.15415
292949	1613055	0.15415
293197	1613194	0.15413
123726	1891946	0.15413
294083	1613044	0.15412
293393	1613682	0.15411
292929	1613178	0.15407
292808	1613178	0.15407
294628	1613169	0.15404
293680	1613097	0.15404
292905	331889	0.15404
293393	1613169	0.15401
292949	1613192	0.15401
1601802	1891797	0.15399
125865	1891919	0.15399
123602	1601656	0.15398
293156	1613207	0.15397
293627	1613175	0.15396
293240	1613229	0.15396
293412	331943	0.15395
293103	332246	0.15395
293198	332015	0.15392
293068	1613133	0.15391
292949	1613181	0.15391
292938	1613237	0.15389
292682	1613193	0.15387
293825	1613055	0.15385
1601842	1893464	0.15385
1381234	1582474	0.15383
293417	1613181	0.15382
292640	1613193	0.15382
293051	1613229	0.1538
293406	1613124	0.15379
292640	1613184	0.15379
293120	1613682	0.15378
293225	1613124	0.15376
293063	1613237	0.15372
293406	1613108	0.1537
293204	1613181	0.1537
292703	1613682	0.1537
292925	1613237	0.15369
292847	1613193	0.15367
293627	1613073	0.15364
293585	1613207	0.15364
293627	331952	0.15363
293645	1613055	0.15362
294628	1613159	0.15361
293250	1613229	0.15361
293417	1613130	0.15355
292929	331889	0.15355
293412	331938	0.15354
293120	1613153	0.15354
292640	1613194	0.15349
294002	1613044	0.15347
293197	1613237	0.15344
292955	331889	0.15344
292905	1613208	0.1534
293068	1613097	0.15339
294543	1613044	0.15338
293787	1613193	0.15337
1601842	1893469	0.15337
292929	1613193	0.15336
292640	1613055	0.15335
292880	331966	0.15333
293585	1613181	0.15331
294628	1613055	0.1533
293197	1613181	0.1533
293051	332021	0.15328
293404	1613175	0.15327
293639	331938	0.15323
293639	1613181	0.15322
292627	1613184	0.15318
293120	1613154	0.15317
292902	331889	0.15316
292808	1532370	0.15315
1601842	1891834	0.15315
915426	1117271	0.15313
293174	331969	0.15313
292905	331922	0.15313
292868	1613241	0.1531
293197	1613169	0.15308
292967	332831	0.15308
293813	1613055	0.15307
292880	1613130	0.15306
293120	1613124	0.15304
293078	331889	0.15301
1601873	1891946	0.15301
294757	1613108	0.153
292967	1613193	0.15299
292905	1613169	0.15299
292880	1613804	0.15297
8354	1317653	0.15294
293680	335290	0.1529
294035	1613154	0.15288
292877	331966	0.15285
292939	1613193	0.15281
292632	1613055	0.15281
694420	718919	0.1528
292925	1613193	0.15278
244063	1118551	0.15276
293197	1613044	0.15275
293174	331971	0.15274
293786	1613192	0.15273
292905	1613175	0.15273
52994	1740446	0.15271
293068	1613154	0.15271
292925	1613241	0.15269
293417	1613159	0.15268
292703	1613207	0.15267
294757	1613055	0.15265
293813	1613184	0.15265
294543	1613682	0.15264
292929	1613229	0.15262
1601802	1891919	0.15262
292797	331922	0.15261
123726	1891747	0.1526
294628	1613060	0.15253
1601842	1892164	0.15252
909370	1094646	0.15251
293828	1613060	0.15251
293813	1613207	0.15251
293680	335304	0.15251
293068	332056	0.1525
1601953	1891698	0.15249
293825	1613154	0.15248
292797	1613181	0.15248
294035	1613265	0.15247
1601654	1893534	0.15246
292632	1613073	0.15242
292925	1613191	0.15241
292886	331962	0.15241
293204	1613193	0.1524
293120	1613108	0.1524
292929	1613184	0.1524
331966	1613208	0.15228
293835	1613154	0.15226
294043	1613073	0.15224
293042	331889	0.15224
293078	332831	0.15222
293204	1613191	0.15221
292949	1613193	0.1522
331966	1613044	0.15219
294083	1613055	0.15215
293412	331965	0.15215
293204	1613769	0.15213
293084	332057	0.15211
293813	1532300	0.1521
54772	364857	0.15209
294628	1613124	0.15209
331943	1613097	0.15208
293225	1613060	0.15207
293240	1613058	0.15205
293103	331916	0.15202
293639	331966	0.15201
293417	1613253	0.15201
293840	1613133	0.152
293078	332056	0.152
293156	1613184	0.15198
292939	1613237	0.15197
293825	1613207	0.15196
293816	1613159	0.15196
292949	331922	0.15196
292939	1613169	0.15194
292894	1613181	0.15192
293068	331916	0.1519
293786	1613194	0.15189
293593	331952	0.15187
292943	1613241	0.15183
293068	1613193	0.15182
292902	1613191	0.15182
292797	1613253	0.15182
294002	1613060	0.15177
331962	1613044	0.15175
293822	1613207	0.15175
293786	1613073	0.15175
293404	1613208	0.15175
293103	332044	0.15175
292682	1613208	0.15175
292703	1613181	0.15172
293393	1613178	0.15171
292847	1613178	0.15171
293105	1613191	0.15169
293198	1613153	0.15167
293585	1613073	0.15163
293840	1613073	0.15162
293084	1613192	0.15162
1133513	1145194	0.15162
293585	1613191	0.1516
1601948	1891917	0.15158
293404	1613124	0.15157
294298	1613265	0.15156
293660	1613178	0.15156
292955	335304	0.15156
292808	1613031	0.15155
292640	1613178	0.15155
293786	1613133	0.15154
293198	1613124	0.15153
292632	1613181	0.15153
919933	1348720	0.15151
292797	331889	0.1515
292640	1613181	0.1515
293786	1613184	0.15149
292682	1613229	0.15149
293660	332015	0.15147
293197	1613124	0.15146
292967	1613229	0.15146
293225	331938	0.15145
292905	331916	0.15144
293063	1613178	0.15142
293593	1613178	0.15139
293285	1613175	0.15137
293105	332015	0.15135
293404	331965	0.15133
293105	1613192	0.15133
292938	1613178	0.15133
293204	332831	0.15132
292943	1613207	0.15132
292925	1613192	0.15132
293051	1613181	0.15128
293680	331971	0.15127
1601873	1891697	0.15126
1532244	1613097	0.15125
293786	1613175	0.15121
292939	331889	0.15117
293204	332015	0.15114
293068	1613184	0.15114
293593	1613181	0.15112
294637	1613153	0.15109
293393	1613769	0.15105
292682	1613194	0.15105
719017	1936967	0.15104
292939	331916	0.15104
292868	332015	0.15101
293384	1613207	0.151
294453	1613184	0.15098
484232	769249	0.15097
292637	1613044	0.15097
293156	331962	0.15093
293681	1613682	0.15091
703010	713111	0.15087
292925	332015	0.15087
293406	1613060	0.15086
510199	1748130	0.15085
331922	1613193	0.15085
293120	331922	0.15085
1601842	1892162	0.15083
292949	1613237	0.15082
293051	332057	0.15081
293103	1613133	0.1508
1601953	1891725	0.1508
292902	331922	0.15079
292853	1532175	0.15079
293165	1613682	0.15077
293063	1613229	0.15077
293828	1613097	0.15075
292967	335304	0.15072
292627	1613192	0.15072
292925	1532175	0.1507
292797	1613097	0.15069
292939	1613191	0.15068
292797	1613241	0.15068
294027	1613194	0.15066
293084	335290	0.15066
293404	332831	0.15065
294041	331938	0.15064
292943	1612153	0.15062
292902	1613184	0.15062
636394	1319321	0.15061
331965	1613044	0.15061
293384	1613241	0.15061
292877	331969	0.15061
1601936	1891494	0.15058
293162	1613097	0.15056
292877	1613130	0.15056
294543	1613769	0.15055
293680	331952	0.15055
331969	1613097	0.15054
1601802	1893534	0.15053
293393	331943	0.15052
293068	1613181	0.15051
331916	1613241	0.1505
398342	1882560	0.15049
1601936	1891834	0.15049
293285	1613247	0.15048
1601936	1891917	0.15048
292955	1613207	0.15047
292886	331938	0.15046
1601917	1892024	0.15046
123602	1891834	0.15046
293360	1613044	0.15043
1601873	1891631	0.15043
1601656	1893534	0.15041
293051	1613153	0.1504
293084	1613181	0.15039
293057	1613169	0.15039
292797	1613184	0.15038
292939	1613192	0.15037
292703	1613037	0.15037
292943	1614147	0.15036
331962	1613097	0.15035
292868	1613178	0.15035
293103	1613181	0.15034
292955	1613175	0.15034
292847	1613229	0.15034
293816	1613208	0.15033
293225	1613237	0.15031
293417	331965	0.15029
293105	332044	0.15029
1601802	1891585	0.15029
292949	1613265	0.15024
293285	1613130	0.15021
293051	335290	0.15021
293681	1613073	0.1502
292925	1613153	0.15019
294071	1613060	0.15017
293786	1613124	0.15017
294628	331962	0.15016
293204	1613194	0.15015
292868	1613229	0.15015
293174	1613124	0.15014
293078	1613229	0.15014
292967	1613124	0.15014
294298	1613169	0.15013
1601873	1891494	0.15013
294035	1613181	0.15011
293417	1613133	0.15009
293404	331966	0.15009
1601936	1891964	0.15008
293051	335301	0.15007
294041	1613194	0.15005
1601873	1891777	0.15003
292939	1613241	0.15
1675081	2022493	0.15
1071075	1098896	0.15
292943	331971	0.14998
1601654	1891919	0.14998
1601948	1891801	0.14997
125865	1891964	0.14997
293404	335301	0.14995
331965	1613097	0.14994
293240	1532175	0.14993
458263	998415	0.14991
1133457	1145194	0.14991
292703	331965	0.1499
293197	1613229	0.14987
293120	332030	0.14987
293051	331889	0.14986
1934050	1946485	0.14986
1601873	1891725	0.14985
123726	1891917	0.14985
545517	1802497	0.14982
292967	1613265	0.14981
294043	1613208	0.1498
293639	331943	0.14979
293627	331943	0.14979
292943	1612308	0.14978
292797	331916	0.14978
46035	745011	0.14977
293225	1613253	0.14977
293204	1613178	0.14977
292943	1613804	0.14976
292847	1613194	0.14975
292682	1613178	0.14975
293063	1613241	0.14973
293384	1613265	0.14972
293068	331889	0.14968
293057	1613229	0.14966
294453	1613208	0.14965
293240	1613054	0.14965
292902	332831	0.14964
293417	1613247	0.14963
294083	1613108	0.14962
293593	331965	0.1496
1601842	1891682	0.1496
293084	1613191	0.14959
293156	1613044	0.14958
293103	1613184	0.14956
294071	1613055	0.14955
1601953	1891946	0.14955
1601917	1893557	0.14955
293639	331969	0.14954
331938	1613207	0.14953
331938	1613044	0.14953
293406	1613194	0.14951
293627	331962	0.1495
293057	1613193	0.1495
292627	1613178	0.1495
293285	1613054	0.14948
293225	1613159	0.14948
293042	331916	0.14947
292797	331969	0.14947
293835	1613265	0.14946
1117174	2071974	0.14944
293084	1613229	0.14939
292877	1532244	0.14939
292682	1613191	0.14939
293360	1613265	0.14938
231926	660545	0.14938
293822	1613153	0.14937
292703	1613175	0.14937
294757	1613154	0.14936
292627	1613769	0.14934
293057	1613181	0.14928
293822	1613265	0.14927
222256	1080075	0.14927
292640	1613229	0.14926
293393	1613268	0.14925
293225	331969	0.14923
1532300	1613097	0.14923
294543	1613153	0.14922
294038	1613153	0.14921
292955	1613108	0.1492
293198	1613108	0.14919
293068	332055	0.14919
293063	335304	0.14919
292905	1613133	0.14916
293417	1532300	0.14914
293197	1613208	0.14914
292925	1613154	0.14914
292902	1613193	0.14913
331916	1613191	0.1491
293105	1613241	0.1491
293404	1613229	0.14907
293225	335304	0.14904
1601953	1891631	0.14903
293105	1613378	0.14902
293103	1613194	0.14901
293057	332246	0.149
484171	769255	0.14899
46026	745010	0.14899
293120	1613207	0.14899
293639	331971	0.14895
293063	332055	0.14895
331969	1613207	0.14894
293063	332057	0.14893
293822	1613237	0.14891
293250	1613037	0.1489
1601654	1891917	0.14887
293639	1613207	0.14886
1601948	1891725	0.14886
294628	1613133	0.14885
293198	1613229	0.14885
292797	1613159	0.14885
293593	1613133	0.14884
293204	1613241	0.14884
293813	1613178	0.14883
293051	332831	0.14883
292877	1531914	0.14883
293787	1613191	0.14882
292943	1613073	0.14879
292868	1613181	0.14877
292868	1532300	0.14875
993740	1129646	0.14873
293063	335290	0.14873
292868	1613192	0.14873
383350	395376	0.14872
1601802	1891917	0.1487
293042	1613178	0.14869
292929	1613268	0.14869
293198	332021	0.14868
1601873	1891834	0.14868
293825	1613193	0.14867
292868	1613265	0.14865
331966	1613253	0.14861
293051	1613159	0.1486
292949	1613253	0.1486
293406	1613055	0.14859
1116188	1930574	0.14858
293822	1613133	0.14857
293285	1613229	0.14857
293225	1613682	0.14857
293680	1613055	0.14855
292902	1613192	0.14853
125865	1601842	0.14849
405661	823542	0.14848
293204	1532300	0.14848
293660	1613073	0.14845
294042	1613073	0.14844
293165	1613184	0.14844
293404	331952	0.14843
293204	1532175	0.14843
293120	1613060	0.14843
294009	1613097	0.14841
293393	1613159	0.14841
292955	1613181	0.1484
292949	1613154	0.14839
1316167	1943289	0.14839
292894	1613133	0.14838
293404	331971	0.14837
293645	331971	0.14836
292894	1613191	0.14835
293404	331916	0.14833
1601917	1892162	0.14831
620729	1321607	0.1483
294027	1613178	0.1483
293645	1613175	0.1483
293406	1613207	0.1483
293063	1613073	0.1483
293197	1613154	0.14826
292925	331889	0.14826
293681	1613054	0.14824
293660	1613229	0.14823
292877	1612253	0.14823
293585	1613133	0.14822
293042	332055	0.14822
331952	1613044	0.14821
649333	1398260	0.14819
292894	1612253	0.14819
292632	1613192	0.14819
468836	1977061	0.14816
1601953	1891747	0.14816
292797	331965	0.14815
293250	1613073	0.14814
294027	1613193	0.14812
293660	1613378	0.1481
292703	1613378	0.1481
293840	1613175	0.14809
294009	1613060	0.14808
293225	331966	0.14808
293141	1613153	0.14807
292955	1613073	0.14804
292797	1613178	0.14803
293063	1613191	0.14802
292894	1531914	0.14802
293240	1531914	0.14801
293627	331965	0.148
1601873	1890983	0.148
278655	1085464	0.14799
292943	1532300	0.14797
293639	1613194	0.14794
293787	1613133	0.14793
123726	1892021	0.14793
293250	1613058	0.14792
292682	1532300	0.14792
292880	1612153	0.14791
293813	1613159	0.1479
381554	2038469	0.14789
293816	1613184	0.14788
292967	1613175	0.14787
293165	332056	0.14785
293042	1613191	0.14785
484181	769249	0.14781
332831	1612929	0.14781
484615	1652349	0.1478
293042	1613159	0.14779
292925	1613682	0.14779
293162	1613769	0.14778
292797	1613153	0.14777
705037	740617	0.14774
510199	1748155	0.14774
292640	1613037	0.14774
292847	1613237	0.14772
292640	1532175	0.14772
293084	1613682	0.14771
293084	1613241	0.14771
292929	335290	0.14769
293250	1613031	0.14768
293063	1613253	0.14767
1601862	1891725	0.14767
293084	335295	0.14766
1601802	1891725	0.14766
293404	335295	0.14762
1532300	1613265	0.14762
702187	712279	0.1476
293360	1613194	0.1476
293240	1532370	0.1476
293593	1613193	0.14757
293078	1613181	0.14757
293051	332056	0.14755
292902	1613044	0.14755
293084	1613055	0.14753
293639	1613169	0.14749
293141	1613193	0.14748
292880	1613106	0.14748
123536	1891917	0.14748
485859	1598818	0.14747
292886	1531914	0.14747
392695	1479240	0.14745
293285	1613804	0.14743
293042	1613682	0.14743
293639	331965	0.14742
293105	1613169	0.14741
293057	1613154	0.1474
292380	1613237	0.14739
1601936	1891698	0.14739
294083	1613169	0.14738
293165	1613193	0.14737
292868	1613191	0.14736
293835	1613207	0.14734
294066	1613154	0.14733
770969	841743	0.1473
293165	331916	0.14729
292640	1613108	0.14729
331962	1613108	0.14727
492133	633160	0.14725
150600	582843	0.14724
293810	1613060	0.14722
1601842	1893475	0.14722
293384	331922	0.14719
123602	1601873	0.14719
294543	1613169	0.14718
294628	1613769	0.14716
293787	1613194	0.14713
293787	1613124	0.1471
293105	1613194	0.1471
292949	1613184	0.1471
292853	1613106	0.1471
293813	1613154	0.14709
84211	549646	0.14708
293681	331952	0.14708
293120	1613191	0.14708
293105	332056	0.14708
293393	335290	0.14706
293225	1613769	0.14706
293141	1613169	0.14704
293042	1613124	0.14701
293198	331922	0.147
293068	1613229	0.14698
292949	335301	0.14698
1601936	1891801	0.14698
293645	1613044	0.14697
293197	1613241	0.14695
292877	1613058	0.14695
293042	1613154	0.14694
293393	1613184	0.14693
293174	1613159	0.14693
294628	331938	0.14692
292640	1531914	0.14692
292949	331889	0.14691
292703	1613241	0.14691
287064	1156748	0.14691
293393	1613073	0.1469
292905	1613184	0.1469
293042	1532325	0.14689
292967	1613159	0.14689
293198	1613207	0.14688
1105242	1161589	0.14685
293645	1613060	0.14683
292943	1532370	0.14683
1601917	1891964	0.14683
293816	331969	0.14678
292939	332858	0.14678
293822	1613169	0.14677
293681	1613191	0.14676
292929	1613060	0.14676
1532370	1613060	0.14675
123726	1893534	0.14675
1601953	1891697	0.14673
293840	1613207	0.14672
294071	1613124	0.14671
1532325	1613097	0.14671
1532325	1613044	0.14671
331916	1613253	0.14669
294027	1613175	0.14669
292880	1613058	0.14669
293786	1613181	0.14666
293681	1613192	0.14666
293084	335241	0.14665
292380	1613153	0.14665
293042	1613060	0.14664
1601873	1892021	0.14664
46026	745005	0.14662
1532244	1613044	0.14661
293063	1613159	0.1466
293057	1613153	0.1466
293680	331962	0.14659
293051	1613682	0.14659
293084	1613154	0.14658
398342	1882569	0.14657
293384	1613193	0.14657
293593	1613229	0.14656
292902	1613194	0.14654
293225	1613241	0.14653
292797	332831	0.14653
293393	1613175	0.14652
292929	332021	0.14652
123536	1891964	0.14652
292929	1613175	0.14651
293627	331971	0.1465
293404	331922	0.14649
293078	1613237	0.14647
293063	335238	0.14647
294628	1613073	0.14646
293250	1613133	0.14646
292905	1613181	0.14643
293825	1613237	0.14642
293680	331965	0.14642
702213	712279	0.14641
293645	331969	0.14641
435998	893620	0.14639
293068	1613153	0.14639
484232	769252	0.14638
292905	1613241	0.14637
292868	1613194	0.14637
510229	1075813	0.14636
293105	332057	0.14634
294009	1613208	0.14633
293404	331943	0.14633
293681	1613058	0.14631
293141	1613769	0.14631
293141	332015	0.14629
294083	1613060	0.14628
1317232	1670574	0.14628
350520	362337	0.14627
294027	1613133	0.14627
293406	331938	0.14627
292894	1612153	0.14627
292632	1613193	0.14627
293165	332021	0.14625
293051	335305	0.14625
293174	1613682	0.14624
96649	486927	0.14623
47996	909019	0.14623
293680	1613194	0.14623
292868	1613193	0.14623
293787	1613192	0.14622
293285	331952	0.14621
293285	331969	0.1462
293174	1613133	0.1462
331969	1613253	0.14618
293786	1532370	0.14617
292682	1613241	0.14616
293810	1613184	0.14615
293645	1613108	0.14615
175712	1949827	0.14613
293816	1613169	0.14612
292877	1613031	0.14611
553359	1084372	0.1461
294027	1613769	0.1461
293384	1613124	0.14608
875254	1321220	0.14606
622990	682252	0.14606
294757	1613169	0.14606
293105	1613178	0.14605
1601842	1893499	0.14603
292894	331952	0.14602
293063	332021	0.146
1532370	1613055	0.14598
292938	335304	0.14597
123602	1890983	0.14597
292955	1613253	0.14595
292902	1613175	0.14595
324606	1893534	0.14594
293084	332044	0.14594
294084	1613153	0.14592
292929	1613055	0.1459
1601953	1891801	0.1459
293240	332021	0.14587
293822	1613073	0.14586
292880	1613253	0.14586
293393	331971	0.14585
293165	1613044	0.14584
293197	331889	0.14583
292955	332030	0.14583
1601654	1891946	0.14583
293393	1613106	0.14582
292627	1613207	0.14581
292949	1613097	0.1458
292943	1612253	0.1458
293393	1613133	0.14579
293639	1613133	0.14577
293120	1613169	0.14577
292939	335290	0.14576
610818	1135964	0.14575
294042	1613194	0.14575
293068	1613169	0.14574
293165	1613169	0.14572
292905	1613193	0.14572
292905	1613044	0.14571
293810	1613055	0.1457
293174	1613108	0.1457
54772	364901	0.14569
293680	335238	0.14569
294637	331938	0.14564
46059	745011	0.14563
293250	331943	0.14563
293198	1613073	0.14563
292894	1532325	0.14563
703025	713111	0.14562
293816	1613054	0.14561
293680	332831	0.14561
293068	332831	0.14561
292640	1613073	0.1456
292868	1613169	0.14559
292682	1613175	0.14558
293822	1613184	0.14557
643405	672585	0.14556
294043	1613154	0.14555
553251	704544	0.14552
293786	1613054	0.14552
292943	1612390	0.14551
1478706	2024787	0.14551
293835	1613124	0.1455
293813	1613265	0.14549
684627	694891	0.14548
484241	769252	0.14548
123602	1893469	0.14548
293384	1613175	0.14547
293042	331922	0.14547
293816	1613191	0.14546
294757	331962	0.14542
331966	1613055	0.14541
293404	1613044	0.1454
293250	331952	0.1454
293120	332055	0.1454
1601873	1893610	0.14534
695272	1609426	0.14533
292967	335305	0.14533
292938	335305	0.14533
292640	1613241	0.14531
293042	332831	0.1453
292627	1613181	0.14529
293120	1613229	0.14527
293084	1613169	0.14526
293639	1613153	0.14525
292938	1613181	0.14525
293165	331922	0.14523
46035	745010	0.14522
293051	335304	0.14521
292868	1613073	0.14521
293593	1613241	0.14519
1601862	1891919	0.14519
468892	1977061	0.14518
293042	1613192	0.14518
293593	1612153	0.14516
293204	331916	0.14516
292853	1612859	0.14514
1601948	1891777	0.14514
293141	1613154	0.14512
742402	959366	0.14511
684620	694758	0.14511
294006	1613154	0.1451
292627	1613193	0.1451
293285	331943	0.14508
292929	1613169	0.14508
1601948	1891698	0.14508
1601917	1891834	0.14508
293165	1613769	0.14507
292853	1613031	0.14506
293645	1613191	0.14504
292877	1612175	0.14504
293285	1613073	0.14503
293078	335290	0.14503
292886	1613247	0.14501
292853	1613130	0.14499
294027	1532370	0.14498
292868	332021	0.14498
1601842	1892327	0.14498
1601936	1891631	0.14495
1906716	1965523	0.14494
125865	1891747	0.14494
292886	1532325	0.14491
1601917	1893464	0.14491
491911	1117205	0.14489
292938	1613060	0.14489
54339	392182	0.14488
293063	332831	0.14488
293078	335305	0.14487
292894	1613037	0.14485
294009	1613073	0.14483
[truncated: 3,200 more rows]
