# Supplementary material for: Interacting networks of resistance, virulence and core machinery genes identified by genome-wide epistasis analysis
Source: PLoS Genet. 2017 Feb 16;13(2):e1006508. doi: 10.1371/journal.pgen.1006508 (PMC5312804; doi:10.1371/journal.pgen.1006508)
Supplement: S3 Table — (XLSX) [file pgen.1006508.s010.xlsx]

## Sheet: pbp_couplings_table
pbp2x_dna	pbp2x_protein	pbp1a_dna	pbp1a_protein	coupling_strength
293057	397	331938	585	0.18567
293068	401	331938	585	0.19884
293105	413	331938	585	0.18658
293051	395	331943	583	0.18548
293063	399	331943	583	0.18547
292955	363	331952	580	0.18543
293063	399	331952	580	0.18816
293068	401	331952	580	0.18719
293103	412	331952	580	0.1872
293105	413	331952	580	0.18722
292955	363	331962	577	0.18583
293051	395	331962	577	0.18926
293068	401	331962	577	0.18456
292955	363	331965	576	0.18768
293063	399	331965	576	0.19124
292967	367	331966	575	0.18774
293103	412	331966	575	0.19523
292955	363	331969	574	0.18765
293057	397	331969	574	0.18623
293068	401	331969	574	0.18478
293078	404	331969	574	0.18673
292929	354	331971	574	0.187
292967	367	331971	574	0.18458
293057	397	331971	574	0.18525
293063	399	331971	574	0.19353
293105	413	331971	574	0.18659
pbp2x_dna	pbp2x_protein	pbp2b_dna	pbp2b_protein	coupling_strength
292627	254	1613044	476	0.20353
292632	255	1613044	476	0.20493
292703	279	1613044	476	0.1902
292853	329	1613044	476	0.22247
292877	337	1613044	476	0.2332
292886	340	1613044	476	0.23071
292894	343	1613044	476	0.22213
292925	353	1613044	476	0.20965
292943	359	1613044	476	0.23764
293042	392	1613044	476	0.19095
293120	418	1613044	476	0.19586
293198	444	1613044	476	0.19837
293240	458	1613044	476	0.21029
293250	461	1613044	476	0.18912
293285	473	1613044	476	0.18698
293593	576	1613044	476	0.22545
293627	587	1613044	476	0.18883
293660	598	1613044	476	0.19708
293786	640	1613044	476	0.19232
293835	656	1613044	476	0.19218
294027	720	1613044	476	0.21606
294035	723	1613044	476	0.18647
292853	329	1613055	472	0.18677
292880	338	1613055	472	0.18502
292880	338	1613060	470	0.18732
292886	340	1613060	470	0.18621
292853	329	1613097	458	0.20435
292877	337	1613097	458	0.20897
292880	338	1613097	458	0.21162
292943	359	1613097	458	0.22206
293240	458	1613097	458	0.20639
293393	509	1613097	458	0.18761
293593	576	1613097	458	0.20795
293660	598	1613097	458	0.19078
293786	640	1613097	458	0.19239
293787	640	1613097	458	0.19009
293813	649	1613097	458	0.19091
293816	650	1613097	458	0.18822
293822	652	1613097	458	0.18906
293835	656	1613097	458	0.19206
293840	658	1613097	458	0.19408
294027	720	1613097	458	0.18954
292877	337	1613108	454	0.20107
292886	340	1613108	454	0.18864
292894	343	1613108	454	0.18915
293240	458	1613108	454	0.18768
292886	340	1613124	449	0.18632
292880	338	1613153	439	0.19395
292886	340	1613153	439	0.19098
293240	458	1613153	439	0.19147
293593	576	1613153	439	0.1894
292886	340	1613159	437	0.18661
292943	359	1613159	437	0.18675
293593	576	1613159	437	0.18852
292943	359	1613169	434	0.18558
293225	453	1613191	427	0.1888
292853	329	1613208	421	0.18999
292880	338	1613208	421	0.18635
292886	340	1613208	421	0.18669
292943	359	1613208	421	0.1946
293240	458	1613208	421	0.186
293593	576	1613208	421	0.19414
293627	587	1613208	421	0.19669
293660	598	1613208	421	0.18869
294027	720	1613208	421	0.18451
292877	337	1613237	411	0.18845
292886	340	1613237	411	0.18927
292627	254	1613265	402	0.1868
292853	329	1613265	402	0.18744
292877	337	1613265	402	0.197
292880	338	1613265	402	0.20425
292886	340	1613265	402	0.20514
292925	353	1613265	402	0.18671
292943	359	1613265	402	0.19244
