# Supplementary material for: Interacting networks of resistance, virulence and core machinery genes identified by genome-wide epistasis analysis
Source: PLoS Genet. 2017 Feb 16;13(2):e1006508. doi: 10.1371/journal.pgen.1006508 (PMC5312804; doi:10.1371/journal.pgen.1006508)
Supplement: S4 Table — (TXT) [file pgen.1006508.s011.txt]

"site1" "site2" "coupling"
99999 1622490 0.15548
852300 1241376 0.15457
300552 1587069 0.15168
950802 1241376 0.15132
852300 950802 0.15082
1587069 1622490 0.1465
99999 1587069 0.14544
950802 1023153 0.14116
852300 1023153 0.14099
1023153 1241376 0.13887
300552 1622490 0.13424
99999 300552 0.13395
687224 1064592 0.12856
167489 1064592 0.12836
33566 1064592 0.12803
33566 167489 0.12616
167489 291797 0.12598
111953 687224 0.12588
111953 1064592 0.12564
111953 167489 0.1256
167489 1212101 0.12549
1064592 1212101 0.12544
291797 1568351 0.12538
687224 1568351 0.12532
33566 111953 0.12511
167489 1568351 0.12492
33566 687224 0.12484
167489 687224 0.12473
33566 291797 0.12447
33566 1212101 0.12435
687224 1212101 0.12433
291797 1064592 0.12422
1064592 1568351 0.12401
291797 687224 0.12399
1212101 1568351 0.12381
291797 1212101 0.12332
111953 291797 0.12326
111953 603488 0.12323
603488 687224 0.12261
167489 779899 0.12243
603488 1212101 0.12216
33566 1568351 0.12187
111953 1212101 0.12184
779899 1064592 0.12139
33566 603488 0.12122
167489 603488 0.12119
603488 779899 0.12102
33566 779899 0.12081
603488 1064592 0.12075
111953 779899 0.12063
603488 1568351 0.12037
779899 1568351 0.12031
111953 1568351 0.1203
291797 603488 0.12025
687224 779899 0.12005
779899 1212101 0.11939
559838 1568351 0.11921
559838 687224 0.11915
559838 779899 0.11902
559838 1212101 0.11902
559838 1064592 0.11898
291797 779899 0.11895
559838 603488 0.11835
33566 559838 0.11821
111953 559838 0.1181
291797 559838 0.11788
167489 559838 0.11774
603488 1121024 0.1086
779899 1121024 0.10755
942163 1121024 0.10596
559838 1121024 0.10585
1101282 1790858 0.10573
1052755 1101282 0.10386
862495 1101282 0.10301
1121024 1212101 0.10223
111953 1121024 0.1014
291797 1121024 0.10116
167489 1121024 0.10102
603488 942163 0.10058
1064592 1121024 0.099833
33566 1121024 0.099721
862495 1790858 0.099095
1052755 1790858 0.099053
779899 942163 0.09888
1121024 1568351 0.098763
559838 942163 0.098354
862495 1052755 0.097815
115415 451333 0.09743
233907 451333 0.097244
115415 233907 0.097095
687224 1121024 0.096918
291797 942163 0.096772
942163 1568351 0.096473
959346 1121024 0.095594
111953 942163 0.095589
942163 1212101 0.095477
167489 942163 0.095266
33566 942163 0.094978
942163 1023153 0.09473
154140 1700724 0.09449
1064592 1241376 0.094307
1278836 1708230 0.093533
212016 1498129 0.093153
173967 1757367 0.093119
407129 1278836 0.093006
407129 1708230 0.093002
164346 212016 0.092978
5803 1116642 0.092977
687224 852300 0.092967
164346 1256884 0.092933
77784 1757367 0.092923
5803 1498129 0.092886
687224 1241376 0.092875
5803 164346 0.092843
33566 1241376 0.092766
5803 212016 0.092725
164346 1498129 0.092705
77784 173967 0.092646
527332 1256884 0.092579
5803 527332 0.092575
1039405 1256884 0.092524
212016 1479864 0.092462
527332 1116642 0.092443
164346 527332 0.092415
527332 1498129 0.09239
5803 1479864 0.092374
164346 1039405 0.092365
115415 212016 0.092356
167489 1241376 0.092348
451333 1498129 0.092231
212016 527332 0.092229
1116642 1498129 0.092226
1479864 1498129 0.092189
154140 1757367 0.092188
164346 1116642 0.092181
212016 1256884 0.09218
77784 154140 0.092148
115415 1498129 0.092086
212016 451333 0.092068
212016 1116642 0.092065
5803 1256884 0.092043
164346 1479864 0.09201
527332 1039405 0.092009
942163 959346 0.092004
942163 1064592 0.091942
233907 527332 0.091938
154140 173967 0.09192
115415 164346 0.091913
1116642 1256884 0.09191
729322 1256884 0.091908
1256884 1498129 0.091908
233907 1498129 0.091892
527332 1479864 0.091875
1256884 1479864 0.091859
5803 451333 0.09181
451333 527332 0.091746
212016 233907 0.091728
1116642 1479864 0.091706
5803 115415 0.091664
164346 451333 0.091625
212016 1039405 0.091613
115415 527332 0.091601
852300 1064592 0.091576
115415 1256884 0.091555
5803 1039405 0.091474
5803 233907 0.091469
729322 1116642 0.091459
233907 1256884 0.091458
115415 1479864 0.09141
173967 1700724 0.091409
527332 729322 0.091361
233907 1116642 0.091352
1039405 1498129 0.09134
1039405 1116642 0.091337
872718 1700724 0.091316
164346 233907 0.091284
451333 1256884 0.091266
451333 1116642 0.091161
729322 1039405 0.091152
451333 1479864 0.091121
1039405 1479864 0.091115
729322 1479864 0.091112
164346 729322 0.091106
154140 872718 0.091078
115415 1116642 0.091016
115415 1039405 0.091
233907 1039405 0.0909
1700724 1757367 0.0909
77784 1093024 0.090861
77784 1700724 0.090857
5803 729322 0.090829
233907 1479864 0.090779
173967 1093024 0.090755
451333 1039405 0.09071
111953 1241376 0.09061
1093024 1757367 0.090577
687224 950802 0.090475
950802 1064592 0.090462
779899 1241376 0.090431
1498129 1708230 0.0904
111953 950802 0.090371
212016 729322 0.090358
167489 852300 0.090347
33566 852300 0.090342
687224 942163 0.090234
852300 1212101 0.090198
729322 1498129 0.090086
154140 1093024 0.090085
1212101 1241376 0.090076
111953 852300 0.090042
950802 1212101 0.089926
115415 729322 0.089773
1278836 1498129 0.089758
212016 1708230 0.089675
233907 729322 0.089668
291797 1241376 0.089526
33566 950802 0.089505
451333 729322 0.089482
1241376 1568351 0.08947
154140 677725 0.08944
5803 1708230 0.089399
5803 1278836 0.089324
779899 852300 0.08932
1256884 1588277 0.089245
407129 1498129 0.089232
1039405 1588277 0.089232
164346 1708230 0.089225
1479864 1708230 0.089162
164346 1278836 0.08915
212016 1278836 0.089034
167489 950802 0.089002
677725 1700724 0.088951
527332 1708230 0.088901
407129 527332 0.088899
164346 1588277 0.088891
1479864 1588277 0.088868
212016 1588277 0.088852
451333 1708230 0.088826
1093024 1700724 0.088757
1116642 1708230 0.088717
527332 1588277 0.088704
164346 407129 0.088693
115415 1708230 0.088688
1116642 1278836 0.088638
5803 1588277 0.08861
1278836 1479864 0.088515
212016 407129 0.088508
872718 1757367 0.088495
233907 1708230 0.088479
677725 1757367 0.088441
1116642 1588277 0.088437
779899 950802 0.088429
1256884 1708230 0.088416
407129 1256884 0.088413
173967 872718 0.088384
729322 1588277 0.088374
291797 852300 0.088346
1256884 1278836 0.088339
1039405 1708230 0.088301
407129 1039405 0.088292
527332 1278836 0.088257
5803 407129 0.088229
1039405 1278836 0.08822
451333 1278836 0.088197
677725 1093024 0.088173
77784 677725 0.088114
407129 1116642 0.088075
115415 1278836 0.088059
173967 677725 0.088011
407129 1479864 0.087987
77784 872718 0.087948
1498129 1588277 0.087877
233907 407129 0.087855
233907 1278836 0.087849
407129 451333 0.08767
852300 942163 0.087549
115415 407129 0.087533
661476 703515 0.08748
77784 1625795 0.087259
115415 1588277 0.087192
677725 872718 0.087165
233907 1588277 0.087076
729322 1708230 0.086997
1625795 1757367 0.086985
407129 729322 0.086976
291797 950802 0.086949
729322 1278836 0.086906
451333 1588277 0.086898
852300 1568351 0.086864
759566 872718 0.086841
603488 1241376 0.086742
603488 852300 0.086689
173967 1625795 0.086682
314063 1542614 0.086644
942163 950802 0.086644
950802 1568351 0.086506
154140 759566 0.086463
47354 1328002 0.086247
603488 950802 0.086059
559838 852300 0.085965
759566 959249 0.085888
154140 1625795 0.08588
759566 1700724 0.08585
872718 1093024 0.085647
942163 1241376 0.085571
779899 1023153 0.085406
1625795 1700724 0.085386
738003 1696098 0.08528
1093024 1625795 0.085206
559838 1023153 0.085059
677725 759566 0.085023
1588277 1708230 0.084657
33566 1023153 0.084653
559838 950802 0.084616
407129 1588277 0.084609
1278836 1588277 0.084546
559838 1241376 0.084444
759566 1757367 0.08423
677725 1625795 0.08411
655204 1551635 0.084065
603488 1023153 0.08376
1023153 1064592 0.083714
677725 927393 0.083686
77784 759566 0.083674
759566 1093024 0.083585
872718 959249 0.08355
47354 1696098 0.083536
1328002 1696098 0.083536
47354 738003 0.083493
738003 1328002 0.083493
167489 1023153 0.08341
173967 759566 0.08333
544648 1734381 0.083322
1373709 1734381 0.083119
291797 1023153 0.083047
1664350 1734381 0.083009
130680 544648 0.082962
1023153 1212101 0.082956
544648 1664350 0.082865
173967 927393 0.082845
77784 927393 0.082712
927393 1757367 0.082524
130680 1734381 0.082503
130680 1664350 0.082475
111953 1023153 0.08243
959249 1700724 0.08231
99012 1664350 0.082214
154140 959249 0.082134
687224 1023153 0.08213
872718 1625795 0.082112
130680 1373709 0.082071
798395 1599576 0.082035
99012 1734381 0.081969
1373709 1664350 0.081942
544648 1373709 0.081838
99012 544648 0.081836
927393 1700724 0.081711
759566 927393 0.0817
677725 959249 0.081676
872718 927393 0.081594
154140 927393 0.081535
927393 959249 0.081505
1023153 1568351 0.081413
1023153 1121024 0.08135
1629973 1664350 0.081191
927393 1093024 0.08104
99012 130680 0.081016
1373709 1629973 0.080745
343256 1664350 0.080696
99012 343256 0.08065
130680 1629973 0.080506
99012 1373709 0.080479
77784 959249 0.080417
1629973 1734381 0.080415
293818 1091250 0.080384
343256 1734381 0.080353
544648 1629973 0.080303
547758 937373 0.08027
959249 1757367 0.080231
343256 544648 0.08022
130680 343256 0.080037
343256 1091250 0.079651
73773 343256 0.079608
959249 1093024 0.079602
73773 293818 0.079598
293818 343256 0.079591
655204 1542614 0.079537
343256 1373709 0.079494
1293550 1542614 0.079481
1542614 1551635 0.079457
314063 1551635 0.079411
655204 1293550 0.079392
99012 1091250 0.079372
1293550 1551635 0.079357
444362 959249 0.079327
558253 1252227 0.079326
173967 959249 0.079314
99012 293818 0.079306
72093 558823 0.079184
511785 1755478 0.079033
293818 1664350 0.078992
1542614 1625795 0.078992
73773 1091250 0.078923
99012 1629973 0.078922
72093 558253 0.078806
444362 759566 0.078734
343256 1629973 0.078704
72093 703515 0.078701
73773 544648 0.078692
1091250 1664350 0.078653
72093 1252227 0.078619
73773 1664350 0.078583
73773 99012 0.078509
1091250 1734381 0.078398
293818 1734381 0.078333
544648 1091250 0.07827
1091250 1373709 0.078247
73773 1734381 0.078227
293818 544648 0.078211
130680 1091250 0.078077
130680 293818 0.078013
759566 1625795 0.078012
558253 703515 0.077932
9905 1091250 0.077863
73773 130680 0.077847
1542614 1757367 0.077831
9905 1831560 0.07769
927393 1625795 0.077629
9905 293818 0.077486
293818 1373709 0.077465
558823 703515 0.077412
173967 1542614 0.077339
314063 655204 0.077316
77784 1542614 0.07725
314063 1293550 0.077231
1091250 1831560 0.077209
314063 1625795 0.077188
703515 1252227 0.077188
9905 343256 0.077168
293818 1831560 0.077166
444362 677725 0.077071
73773 1831560 0.077057
9905 73773 0.076983
512093 1696098 0.076967
154140 1542614 0.076937
9905 1373709 0.076926
558253 558823 0.076862
512093 738003 0.07686
559838 959346 0.07673
73773 1373709 0.076706
9905 1664350 0.076625
343256 1831560 0.076529
9905 544648 0.076414
9905 1734381 0.076319
444362 927393 0.076289
314063 1757367 0.076154
1093024 1542614 0.076138
9905 99012 0.076133
558823 1252227 0.076093
343256 769459 0.076058
544648 769459 0.075984
1091250 1629973 0.075935
73773 1629973 0.075885
293818 1629973 0.075871
47354 512093 0.075814
512093 1328002 0.075814
544648 1831560 0.075798
769459 1664350 0.075796
444362 1700724 0.07576
154140 444362 0.075689
99012 769459 0.075681
173967 314063 0.075657
1356670 1747780 0.075639
1664350 1831560 0.075612
77784 314063 0.075569
99012 1831560 0.075507
1542614 1700724 0.075499
9905 130680 0.075423
9905 1629973 0.075313
959249 1625795 0.075309
72093 661476 0.075306
154140 314063 0.075284
73773 769459 0.075256
9905 769459 0.075236
1373709 1831560 0.075152
444362 872718 0.075139
1094916 1531657 0.074999
1094916 1747780 0.074966
769459 1629973 0.074947
677725 1542614 0.074831
130680 1831560 0.074801
160545 1747780 0.074794
950802 1121024 0.074786
661476 1252227 0.074732
769459 1734381 0.074723
769459 1373709 0.074666
769459 1091250 0.074627
256361 1447972 0.074608
1734381 1831560 0.074552
558253 661476 0.074541
314063 1093024 0.074385
1629973 1831560 0.074361
1052755 1599576 0.074359
130680 769459 0.074319
769459 1831560 0.07424
798395 1052755 0.074224
1101282 1599576 0.074155
1531657 1747780 0.0741
314063 872718 0.074072
798395 1101282 0.074006
558823 661476 0.073927
314063 677725 0.073899
293818 769459 0.073849
314063 1700724 0.073817
1094916 1356670 0.073782
872718 1542614 0.073663
444362 1757367 0.073584
160545 1356670 0.073569
935640 1747780 0.073478
935640 1531657 0.073453
444362 1093024 0.073374
852300 1121024 0.073361
77784 444362 0.073219
256361 1755478 0.073115
1293550 1625795 0.073029
160545 1094916 0.072945
1356670 1531657 0.072909
655204 1625795 0.072865
1681728 1828190 0.072841
1542614 1696098 0.072816
1551635 1625795 0.072797
160545 935640 0.072713
173967 444362 0.072642
228147 837039 0.072499
228147 798395 0.072484
1447972 1755478 0.072437
543447 558253 0.072375
228147 575668 0.072329
935640 1356670 0.072244
160545 1531657 0.072066
738003 1542614 0.072024
543447 1252227 0.072021
575668 837039 0.071921
935640 1094916 0.071634
779899 959346 0.071527
603488 959346 0.071473
759566 1542614 0.071419
291797 959346 0.071359
655204 1093024 0.071357
1093024 1551635 0.0713
1093024 1293550 0.071288
798395 1790858 0.071199
959346 1568351 0.070929
173967 655204 0.070855
1599576 1790858 0.070845
173967 1551635 0.070787
655204 1700724 0.070666
543447 703515 0.070636
47354 1542614 0.070603
1328002 1542614 0.070603
1551635 1700724 0.070601
228147 1599576 0.070526
798395 862495 0.070509
614358 769459 0.070479
314063 738003 0.070472
314063 1696098 0.070447
798395 837039 0.07043
314063 759566 0.070305
1121024 1241376 0.070291
72093 543447 0.070227
543447 558823 0.070223
77784 1293550 0.070218
1293550 1757367 0.070064
872718 1551635 0.070024
77784 655204 0.070004
655204 1757367 0.069999
77784 1551635 0.069933
1551635 1757367 0.06993
256361 511785 0.069874
154140 655204 0.069803
655204 872718 0.069803
154140 1551635 0.069736
575668 798395 0.069706
862495 1599576 0.069654
111953 959346 0.069631
444362 1625795 0.069626
655204 677725 0.06959
959346 1212101 0.069584
33566 959346 0.069572
173967 1293550 0.069542
677725 1551635 0.069531
9905 614358 0.069476
1293550 1700724 0.069362
154140 1293550 0.069277
47354 972663 0.069159
972663 1328002 0.069159
677725 1293550 0.068994
759566 1293550 0.068977
511785 1447972 0.0689
927393 1542614 0.068817
655204 759566 0.068524
837039 1599576 0.068454
314063 927393 0.068446
512093 1293550 0.068388
614358 1831560 0.068309
759566 1551635 0.068303
47354 314063 0.068174
314063 1328002 0.068174
1551635 1696098 0.068017
738003 1551635 0.067986
167489 959346 0.067936
614358 1091250 0.067923
543447 661476 0.067824
575668 1599576 0.067733
1268061 1759105 0.067697
1030386 1030387 0.067668
972663 1696098 0.067587
73773 614358 0.067576
738003 972663 0.06735
655204 1696098 0.067255
343256 614358 0.067146
872718 1293550 0.067101
47354 1551635 0.067078
1328002 1551635 0.067078
614358 1629973 0.067057
1293550 1696098 0.066974
959346 1064592 0.066903
130680 614358 0.066724
544648 614358 0.066673
293818 614358 0.066583
314063 959249 0.066564
959249 1542614 0.066523
655204 738003 0.066382
937373 959346 0.066357
959249 1293550 0.066355
47354 655204 0.066307
655204 1328002 0.066307
420769 1681934 0.066305
614358 1664350 0.066215
1681934 1820427 0.066135
959249 1551635 0.066103
738003 1293550 0.066091
420769 1820427 0.065927
614358 1373709 0.065807
687224 959346 0.06574
483953 1030386 0.065665
483953 1030387 0.065665
1625795 1696098 0.065642
512093 972663 0.065552
99012 614358 0.065544
972663 1094916 0.065486
87176 1728218 0.065406
47354 1293550 0.065355
1293550 1328002 0.065355
512093 655204 0.065346
614358 1734381 0.065329
512093 1551635 0.065151
512093 1542614 0.065105
173967 1696098 0.065008
1276767 1728218 0.064959
77784 1696098 0.064929
655204 959249 0.064924
738003 1625795 0.06492
927393 1551635 0.064894
1681739 1681758 0.064887
87176 1276767 0.064881
1696098 1757367 0.064806
972663 1747780 0.064767
972663 1531657 0.064739
59048 613495 0.064634
228147 1268061 0.064388
173967 738003 0.06433
228147 1101282 0.064312
59048 1728218 0.064283
613495 1728218 0.064283
77784 738003 0.064252
228147 1052755 0.064221
59048 87176 0.064206
87176 613495 0.064206
47354 1625795 0.064205
1328002 1625795 0.064205
738003 1757367 0.064131
154140 1696098 0.064128
655204 927393 0.064028
228147 1759105 0.063969
972663 1356670 0.063834
927393 1293550 0.063824
59048 1276767 0.063756
613495 1276767 0.063756
47354 173967 0.063686
173967 1328002 0.063686
47354 77784 0.063611
77784 1328002 0.063611
547758 1046996 0.063496
1622490 1755478 0.063465
154140 738003 0.063462
1093024 1696098 0.063426
314063 512093 0.063319
1696098 1700724 0.06329
160545 972663 0.063094
444362 655204 0.063083
1276767 1477086 0.063075
507740 1720689 0.062985
99999 1755478 0.062976
1477086 1728218 0.062951
47354 1757367 0.06289
1328002 1757367 0.06289
87176 1477086 0.062875
47354 154140 0.062839
154140 1328002 0.062839
201191 1125738 0.062832
575668 1052755 0.062812
738003 1093024 0.062727
837039 1759105 0.062696
738003 1700724 0.062615
837039 1268061 0.062603
837039 1052755 0.062503
420769 507740 0.062442
420769 1720689 0.062442
937373 1046996 0.062274
798395 1759105 0.062245
837039 1101282 0.062147
798395 1268061 0.062138
575668 1759105 0.06206
47354 1093024 0.062052
1093024 1328002 0.062052
228147 862495 0.062002
677725 1696098 0.061988
47354 1700724 0.061977
1328002 1700724 0.061977
575668 1268061 0.061966
935640 972663 0.061924
575668 1101282 0.061831
228147 1790858 0.0618
444362 1551635 0.061759
59048 1477086 0.061739
613495 1477086 0.061739
872718 1696098 0.061726
444362 1542614 0.061646
782255 937373 0.061318
959346 1023153 0.061298
507740 1681934 0.061287
1681934 1720689 0.061287
677725 738003 0.061277
738003 872718 0.06102
314063 444362 0.060927
507740 1820427 0.060907
1720689 1820427 0.060907
837039 862495 0.060777
87176 1755478 0.060666
544648 1622490 0.060615
1622490 1664350 0.060526
575668 862495 0.060489
1587069 1755478 0.06047
1728218 1755478 0.060324
154140 937373 0.060317
87176 256361 0.060311
584256 1449493 0.060286
1599576 1759105 0.060244
584256 716461 0.060238
1622490 1734381 0.060222
99999 544648 0.06022
716461 1449493 0.060213
1268061 1599576 0.060138
512093 1625795 0.060134
99999 1664350 0.060132
444362 1293550 0.060093
87176 1447972 0.060043
509458 1681728 0.06002
47354 677725 0.059992
677725 1328002 0.059992
575668 1790858 0.059976
256361 1728218 0.059957
716461 1131212 0.059845
1276767 1755478 0.059831
130680 1622490 0.05982
99999 1734381 0.059818
47354 872718 0.05974
872718 1328002 0.05974
837039 1790858 0.059733
1447972 1728218 0.059688
99012 1622490 0.059657
937373 1700724 0.059655
936073 1477086 0.059638
293818 1681728 0.059635
584256 643463 0.059617
1131212 1449493 0.059499
1373709 1622490 0.059494
256361 1276767 0.059446
99999 130680 0.059412
99012 99999 0.059249
59048 1755478 0.059221
613495 1755478 0.059221
1276767 1447972 0.059176
509458 1828190 0.059168
256361 1477086 0.059126
99999 1373709 0.059081
544648 1681728 0.059035
1091250 1681728 0.059015
584256 1131212 0.058968
643463 716461 0.058967
936073 1276767 0.058902
362878 507740 0.058856
362878 1720689 0.058856
59048 256361 0.058805
256361 613495 0.058805
937373 1757367 0.058805
936073 1728218 0.058789
87176 936073 0.058719
73773 1681728 0.05867
1091250 1828190 0.058628
362878 1820427 0.058609
77784 937373 0.058592
343256 1681728 0.058579
293818 1828190 0.058538
362878 1681934 0.058537
59048 1447972 0.058532
613495 1447972 0.058532
643463 1449493 0.058518
99012 1681728 0.058503
173967 937373 0.058427
1828190 1831560 0.058417
1622490 1629973 0.058398
362878 420769 0.058343
73773 1828190 0.05834
173967 512093 0.058332
343256 1828190 0.058274
77784 512093 0.058258
512093 1700724 0.058248
643463 1131212 0.058246
512093 1757367 0.058153
1664350 1681728 0.058131
512093 872718 0.058077
872718 937373 0.058073
1681728 1831560 0.058062
1447972 1477086 0.058048
343256 1622490 0.058039
1477086 1755478 0.057988
972663 1542614 0.057981
99999 1629973 0.057963
1664350 1828190 0.057862
130680 1681728 0.057842
512093 1093024 0.05784
99999 511785 0.057745
1681728 1734381 0.057679
99999 343256 0.057622
154140 512093 0.057559
59048 936073 0.057556
613495 936073 0.057556
1587069 1664350 0.057443
99012 1828190 0.057441
511785 1622490 0.057433
512093 677725 0.057382
544648 1828190 0.05723
1091250 1622490 0.057215
738003 759566 0.057182
544648 1587069 0.057144
293818 1622490 0.057103
759566 1696098 0.057101
937373 1093024 0.057062
1373709 1828190 0.057041
1687084 1774978 0.056956
9905 1828190 0.056921
677725 937373 0.056895
256361 936073 0.056816
99999 1091250 0.056788
130680 1828190 0.056778
1587069 1734381 0.056767
738003 927393 0.056739
927393 1696098 0.056708
99999 293818 0.056674
73773 1622490 0.056628
1734381 1828190 0.056624
1373709 1681728 0.056623
9905 1681728 0.056556
163560 1241413 0.056514
163560 1687084 0.05638
163560 1774978 0.05638
1241413 1687084 0.05638
1241413 1774978 0.05638
130680 1587069 0.056368
99012 1587069 0.056227
73773 99999 0.056195
87176 511785 0.056169
72093 1449493 0.056167
655204 972663 0.056095
1373709 1587069 0.056058
72093 716461 0.056056
972663 1551635 0.056022
511785 1276767 0.055964
512093 1094916 0.055898
314063 972663 0.055844
511785 1728218 0.055818
72093 584256 0.05576
936073 1447972 0.055731
511785 1477086 0.055635
47354 927393 0.055571
927393 1328002 0.055571
1101282 1268061 0.055485
759566 937373 0.055454
9905 1622490 0.055437
1052755 1759105 0.055278
769459 1622490 0.055265
108910 762407 0.055228
512093 759566 0.055187
738003 959249 0.055181
108910 1770886 0.055166
1622490 1831560 0.05516
959249 1696098 0.055158
558253 716461 0.055137
1052755 1268061 0.055137
300552 1755478 0.055122
1101282 1759105 0.055115
762407 1090279 0.055105
1629973 1828190 0.055082
114897 1090279 0.055077
558823 584256 0.055065
558823 716461 0.05504
108910 1090279 0.055
47354 759566 0.054998
703515 716461 0.054998
759566 1328002 0.054998
9905 99999 0.054987
937373 1625795 0.054973
1587069 1629973 0.054972
72093 1131212 0.054946
769459 1828190 0.054885
558253 584256 0.054841
47354 959249 0.054835
959249 1328002 0.054835
1252227 1449493 0.05482
558253 643463 0.054798
99999 769459 0.054794
512093 959249 0.054786
511785 1587069 0.054728
99999 1831560 0.054704
558253 1449493 0.054688
59048 511785 0.054677
511785 613495 0.054677
343256 1587069 0.054674
47354 1094916 0.054647
1094916 1328002 0.054647
444362 1080035 0.054645
1629973 1681728 0.054636
762407 1770886 0.054602
558823 1449493 0.054587
972663 1293550 0.054578
769459 1681728 0.054555
584256 1252227 0.054414
1090279 1770886 0.054376
643463 1252227 0.054367
716461 1252227 0.054256
114897 762407 0.054251
936073 1755478 0.054206
293818 1587069 0.054166
108910 114897 0.054147
703515 1449493 0.054111
584256 703515 0.054109
47354 1747780 0.054107
1328002 1747780 0.054107
72093 643463 0.054105
512093 927393 0.054095
59048 1687084 0.05409
59048 1774978 0.05409
613495 1687084 0.05409
613495 1774978 0.05409
300552 1664350 0.054068
937373 942163 0.054061
47354 1531657 0.054022
558253 1131212 0.054022
1328002 1531657 0.054022
738003 1094916 0.053947
300552 1629973 0.05392
1276767 1687084 0.05391
1276767 1774978 0.05391
558823 1131212 0.053899
512093 1747780 0.053894
1091250 1587069 0.053883
512093 1531657 0.053814
1687084 1728218 0.053804
1728218 1774978 0.053804
511785 936073 0.053803
160545 512093 0.053744
87176 1687084 0.05374
87176 1774978 0.05374
1131212 1252227 0.053699
160529 201191 0.053565
300552 544648 0.053561
59048 163560 0.053539
59048 1241413 0.053539
163560 613495 0.053539
613495 1241413 0.053539
114897 1770886 0.053522
1094916 1696098 0.053519
862495 1759105 0.053507
738003 1747780 0.053419
47354 1356670 0.053406
1328002 1356670 0.053406
558823 643463 0.053399
703515 1131212 0.053375
862495 1268061 0.053367
163560 1276767 0.053361
1241413 1276767 0.053361
130680 300552 0.053358
347103 867200 0.053341
1268061 1790858 0.05333
738003 1531657 0.053328
73773 1587069 0.053316
972663 1625795 0.053264
160529 1125738 0.05326
163560 1728218 0.053255
1241413 1728218 0.053255
87176 163560 0.053192
87176 1241413 0.053192
300552 511785 0.053171
512093 1356670 0.053112
99999 256361 0.053106
1696098 1747780 0.052998
1759105 1790858 0.052972
1531657 1696098 0.052905
256361 1622490 0.052807
937373 959249 0.052807
47354 160545 0.052762
160545 1328002 0.052762
738003 1356670 0.052733
512093 935640 0.052647
99999 1447972 0.052617
584256 661476 0.052609
300552 1734381 0.052556
9905 1587069 0.052535
643463 703515 0.052489
661476 716461 0.052428
99012 300552 0.052413
300552 1373709 0.052409
173967 972663 0.052379
9905 300552 0.052342
927393 937373 0.052342
1356670 1696098 0.052321
77784 972663 0.05232
1447972 1622490 0.052319
972663 1757367 0.052234
927393 972663 0.052202
300552 343256 0.052164
444362 512093 0.052101
160545 738003 0.052096
320073 1428360 0.052075
661476 1449493 0.052019
872718 972663 0.052017
769459 1587069 0.051947
1587069 1831560 0.051885
1477086 1687084 0.051799
1477086 1774978 0.051799
300552 769459 0.051786
509458 1090279 0.051767
47354 935640 0.05175
935640 1328002 0.05175
154140 972663 0.051743
320073 335909 0.051694
335909 1428360 0.051694
160545 1696098 0.051687
950802 959346 0.051662
320073 352989 0.051627
352989 1428360 0.051627
543447 716461 0.051627
543447 643463 0.051554
73773 300552 0.05149
972663 1700724 0.051472
300552 1091250 0.051441
972663 1093024 0.051408
335909 352989 0.051246
163560 1477086 0.051245
1241413 1477086 0.051245
725929 1053244 0.051156
543447 584256 0.051152
937373 1121024 0.051104
738003 935640 0.05109
643463 661476 0.051034
509458 762407 0.051018
114897 509458 0.050983
1080035 1293550 0.050941
108910 509458 0.050884
661476 1131212 0.050868
335909 1375209 0.050813
293818 300552 0.05079
320073 1375209 0.050764
1375209 1428360 0.050764
335909 784939 0.050713
935640 1696098 0.050688
352989 507740 0.050686
352989 1720689 0.050686
320073 507740 0.05068
320073 1720689 0.05068
507740 1428360 0.05068
1428360 1720689 0.05068
543447 1449493 0.050672
352989 784939 0.050671
320073 784939 0.050663
784939 1428360 0.050663
201191 794981 0.050651
38287 1682050 0.050622
38287 1375209 0.050568
1375209 1682050 0.050568
543447 1131212 0.050467
300552 1831560 0.050429
38287 335909 0.050413
335909 1682050 0.050413
38287 352989 0.050372
352989 1682050 0.050372
38287 320073 0.050363
38287 1428360 0.050363
320073 1682050 0.050363
1428360 1682050 0.050363
256361 1587069 0.050344
352989 1375209 0.050315
335909 507740 0.050309
335909 1720689 0.050309
509458 1770886 0.050288
1080035 1551635 0.050253
352989 420769 0.050238
320073 420769 0.050231
420769 1428360 0.050231
852300 959346 0.050209
347103 1567530 0.050103
1241376 1790858 0.049898
794981 1125738 0.049889
1447972 1587069 0.049878
335909 420769 0.049863
352989 362878 0.049861
320073 362878 0.049855
362878 1428360 0.049855
163560 1447972 0.049851
1241413 1447972 0.049851
38287 784939 0.049834
784939 1682050 0.049834
784939 1375209 0.049779
655204 1080035 0.049759
1447972 1687084 0.049677
1447972 1774978 0.049677
867200 1567530 0.049656
1687084 1755478 0.049643
1755478 1774978 0.049643
335909 362878 0.049481
592949 782255 0.049467
677725 972663 0.049442
444362 937373 0.049432
507740 1375209 0.049406
1375209 1720689 0.049406
937373 1542614 0.049401
300552 614358 0.049355
507740 784939 0.049302
784939 1720689 0.049302
584256 778100 0.049294
444362 1696098 0.049277
444362 738003 0.049207
362878 784939 0.049196
352989 1820427 0.049134
163560 1755478 0.04913
1241413 1755478 0.04913
320073 1820427 0.049127
1428360 1820427 0.049127
502958 1237669 0.049086
352989 1681934 0.04907
502958 1622243 0.049068
1237669 1622243 0.049068
320073 1681934 0.049063
1428360 1681934 0.049063
759566 972663 0.049025
38287 507740 0.049017
38287 1720689 0.049017
507740 1682050 0.049017
1682050 1720689 0.049017
950802 1790858 0.048976
420769 1375209 0.04897
163560 256361 0.048935
256361 1241413 0.048935
784939 1681739 0.048902
420769 784939 0.048864
73773 509458 0.048792
509458 544648 0.048792
256361 1687084 0.04876
256361 1774978 0.04876
335909 1820427 0.048759
335909 1681739 0.048721
335909 1681934 0.048695
300552 1447972 0.048679
352989 1681739 0.048672
716461 778100 0.048663
320073 1681739 0.048662
1428360 1681739 0.048662
1023153 1790858 0.048659
778100 1449493 0.048644
256361 300552 0.048638
1531657 1551635 0.048606
38287 420769 0.048584
420769 1682050 0.048584
502958 1036960 0.048578
1036960 1237669 0.048578
362878 1375209 0.048569
1036960 1622243 0.048561
509458 1831560 0.04854
852300 1790858 0.048491
47354 444362 0.048489
444362 1328002 0.048489
784939 1820427 0.048487
643463 778100 0.048452
614358 1622490 0.048448
314063 937373 0.048446
784939 1681934 0.048424
509458 1091250 0.048381
293818 509458 0.048274
38287 362878 0.048177
362878 1682050 0.048177
246905 502958 0.048099
246905 1237669 0.048099
343256 509458 0.048089
246905 1622243 0.048081
297294 682545 0.048025
297294 1732622 0.048025
297294 1790114 0.048025
682545 1732622 0.048025
682545 1790114 0.048025
1732622 1790114 0.048025
297294 857299 0.047994
682545 857299 0.047994
857299 1732622 0.047994
857299 1790114 0.047994
959346 1241376 0.047989
38287 1681739 0.047885
1681739 1682050 0.047885
1094916 1551635 0.047864
99999 614358 0.047863
1375209 1820427 0.047862
935640 1551635 0.047827
1375209 1681739 0.04782
1375209 1681934 0.0478
509458 1373709 0.04767
935640 1293550 0.047608
246905 1036960 0.047591
1094916 1293550 0.047589
163560 936073 0.04753
936073 1241413 0.04753
160545 1551635 0.047476
38287 1820427 0.047475
1682050 1820427 0.047475
130680 509458 0.047458
14982 59048 0.047455
14982 613495 0.047455
99012 509458 0.04744
655204 1531657 0.047437
38287 1681934 0.047413
1681934 1682050 0.047413
936073 1687084 0.04739
936073 1774978 0.04739
1551635 1747780 0.047385
512093 1080035 0.047359
509458 1734381 0.047357
778100 1131212 0.047328
14982 1276767 0.0473
1080035 1542614 0.047298
509458 1664350 0.047249
9905 509458 0.047236
14982 1728218 0.047212
1090279 1681728 0.047195
959249 1080035 0.047174
782255 791442 0.047172
14982 87176 0.047157
160545 1293550 0.047155
1293550 1747780 0.047103
507740 1681739 0.047037
1681739 1720689 0.047037
108910 1681728 0.047028
362878 1681739 0.047026
959249 972663 0.046968
927393 1080035 0.046962
1770886 1828190 0.046962
1090279 1828190 0.046958
14982 936073 0.04688
1674574 1674577 0.046834
759566 1080035 0.046827
108910 1828190 0.046787
1356670 1551635 0.046777
297294 311648 0.046723
311648 682545 0.046723
311648 1732622 0.046723
311648 1790114 0.046723
655204 1094916 0.046704
311648 857299 0.046692
14982 1477086 0.046672
655204 935640 0.046635
1094916 1542614 0.046622
762407 1681728 0.046529
314063 1080035 0.046513
420769 1681739 0.046503
114897 1681728 0.046486
1293550 1356670 0.046469
1681728 1770886 0.046461
335909 1681758 0.046422
352989 1681758 0.046375
320073 1681758 0.046367
1428360 1681758 0.046367
927393 1531657 0.046355
160545 655204 0.046293
762407 1828190 0.046285
114897 1828190 0.04624
655204 1747780 0.046221
1542614 1747780 0.046206
1681739 1820427 0.046168
1681739 1681934 0.046091
314063 1094916 0.046084
1531657 1542614 0.046058
163560 311648 0.045945
311648 1241413 0.045945
511785 1687084 0.045878
511785 1774978 0.045878
784939 1681758 0.045863
14982 163560 0.045857
14982 1241413 0.045857
614358 1828190 0.04585
311648 1687084 0.04584
311648 1774978 0.04584
1053244 1674577 0.045757
14982 1687084 0.045746
14982 1774978 0.045746
725929 1674577 0.045737
509458 769459 0.045731
14982 256361 0.045704
614358 1587069 0.045693
614358 1681728 0.04569
1356670 1542614 0.045673
927393 1094916 0.045659
314063 1747780 0.045647
592949 791442 0.045642
655204 1356670 0.0456
38287 1681758 0.045572
1681758 1682050 0.045572
1293550 1531657 0.045561
1053244 1674574 0.045543
725929 1674574 0.045523
1375209 1681758 0.045511
509458 1629973 0.045509
314063 1531657 0.0455
937373 1551635 0.045451
935640 959249 0.045438
655204 937373 0.045424
163560 511785 0.045346
511785 1241413 0.045346
1101282 1241376 0.045312
163560 297294 0.045306
163560 682545 0.045306
163560 1732622 0.045306
163560 1790114 0.045306
297294 1241413 0.045306
682545 1241413 0.045306
1241413 1732622 0.045306
1241413 1790114 0.045306
14982 1447972 0.045291
72093 778100 0.04529
163560 857299 0.045268
857299 1241413 0.045268
297294 1687084 0.045203
297294 1774978 0.045203
682545 1687084 0.045203
682545 1774978 0.045203
1687084 1732622 0.045203
1687084 1790114 0.045203
1732622 1774978 0.045203
1774978 1790114 0.045203
927393 1747780 0.045202
857299 1687084 0.045165
857299 1774978 0.045165
160545 1542614 0.045107
937373 1293550 0.045081
314063 1356670 0.045076
507740 1681758 0.044844
1681758 1720689 0.044844
558253 778100 0.044841
1080035 1625795 0.044776
362878 1681758 0.04468
927393 1356670 0.044622
558823 778100 0.044612
1023153 1101282 0.044612
725929 1265878 0.044584
1053244 1265878 0.044572
444362 972663 0.044544
950802 1101282 0.044528
160545 314063 0.044494
677725 1080035 0.044467
778100 1252227 0.044391
1094916 1625795 0.044377
160529 794981 0.044366
927393 935640 0.044349
420769 1681758 0.044343
1265878 1649079 0.044323
511879 1265878 0.044305
935640 1542614 0.04418
959249 1094916 0.044065
1622490 1681728 0.044057
160545 927393 0.04404
87176 1622490 0.044028
1625795 1747780 0.04399
14982 511785 0.043967
1265878 1606247 0.043906
1053244 1649079 0.043884
1681758 1820427 0.043876
725929 1649079 0.043865
677725 1531657 0.043836
1531657 1625795 0.043825
1681758 1681934 0.043803
1683412 1744961 0.043801
1622490 1728218 0.043787
872718 1094916 0.043778
852300 1101282 0.043703
160545 959249 0.043678
14982 1755478 0.043677
59048 311648 0.043636
311648 613495 0.043636
511879 1649079 0.043593
1606247 1649079 0.04359
703515 778100 0.043557
959249 1747780 0.043539
314063 935640 0.043537
1356670 1625795 0.043498
311648 1276767 0.043497
1080035 1696098 0.043477
1053244 1606247 0.043471
511879 725929 0.043468
87176 99999 0.043462
511879 1053244 0.043456
725929 1606247 0.043452
99999 1681728 0.043428
1276767 1622490 0.043419
311648 1728218 0.043415
872718 1747780 0.043398
1023153 1052755 0.04339
87176 311648 0.043365
959249 1531657 0.043352
872718 1080035 0.043286
99999 1728218 0.043221
872718 1531657 0.043219
511879 1606247 0.043214
759566 935640 0.043199
862495 1023153 0.043119
59048 297294 0.04304
59048 682545 0.04304
59048 1732622 0.04304
59048 1790114 0.04304
297294 613495 0.04304
613495 682545 0.04304
613495 1732622 0.04304
613495 1790114 0.04304
59048 1622490 0.043031
613495 1622490 0.043031
59048 857299 0.042997
613495 857299 0.042997
738003 1080035 0.042986
160545 1625795 0.042966
1080035 1093024 0.042966
959249 1356670 0.042947
872718 1356670 0.042917
862495 950802 0.042915
297294 1276767 0.042905
682545 1276767 0.042905
1276767 1732622 0.042905
1276767 1790114 0.042905
1622490 1828190 0.042904
259317 1598351 0.042893
77784 1080035 0.042875
857299 1276767 0.042861
99999 1276767 0.042851
311648 1477086 0.042851
297294 1728218 0.042824
682545 1728218 0.042824
1728218 1732622 0.042824
1728218 1790114 0.042824
160529 502958 0.042811
160529 1237669 0.042811
1080035 1757367 0.042803
160529 1622243 0.042787
857299 1728218 0.04278
87176 297294 0.042775
87176 682545 0.042775
87176 1732622 0.042775
87176 1790114 0.042775
87176 857299 0.042731
639269 706434 0.042729
639269 1247915 0.042729
706434 1247915 0.042729
87176 1587069 0.042608
173967 1094916 0.042603
950802 1052755 0.042564
77784 1094916 0.042557
1094916 1700724 0.042543
1052755 1241376 0.042526
543447 778100 0.042524
661476 778100 0.042505
1094916 1757367 0.042495
59048 99999 0.042461
99999 613495 0.042461
154140 1080035 0.042419
506494 1683412 0.042411
160545 872718 0.042397
1587069 1728218 0.042379
506494 1744961 0.042374
99999 1477086 0.042357
160529 246905 0.042351
160529 1036960 0.042318
759566 1531657 0.042309
99999 1828190 0.04226
297294 1477086 0.042253
682545 1477086 0.042253
1477086 1732622 0.042253
1477086 1790114 0.042253
173967 1747780 0.042244
857299 1477086 0.04221
77784 1747780 0.042199
1700724 1747780 0.042183
173967 1080035 0.042179
154140 1094916 0.042139
1747780 1757367 0.042138
1477086 1622490 0.042106
170093 1278836 0.042092
170093 407129 0.042086
677725 935640 0.042071
935640 1625795 0.042071
173967 1531657 0.042069
1080035 1700724 0.042062
1093024 1531657 0.042035
77784 1531657 0.042024
1276767 1587069 0.042024
1064592 1587069 0.042009
1531657 1700724 0.042005
661476 1241376 0.041991
862495 1241376 0.041973
1531657 1757367 0.041963
170093 1708230 0.041926
937373 1696098 0.041909
687224 1587069 0.041879
852300 1052755 0.041815
114689 1358110 0.041814
154140 1747780 0.041787
173967 1356670 0.041786
77784 1356670 0.041742
1356670 1700724 0.041727
677725 1094916 0.041721
791442 1624722 0.041712
1356670 1757367 0.041682
59048 1587069 0.041662
613495 1587069 0.041662
935640 1093024 0.041636
759566 1094916 0.041629
154140 1531657 0.041611
47354 1080035 0.041567
1080035 1328002 0.041567
592949 1624722 0.041521
738003 937373 0.041512
547758 782255 0.041494
872718 935640 0.04149
916045 1265878 0.041447
444362 935640 0.041365
154140 1356670 0.041338
677725 1747780 0.041336
160545 173967 0.041285
167489 1587069 0.041275
77784 160545 0.041241
1093024 1094916 0.041229
160545 1700724 0.041224
311648 1447972 0.041188
160545 1757367 0.041183
160545 1093024 0.041175
33566 1587069 0.041156
759566 1747780 0.041146
661476 852300 0.04114
47354 937373 0.041131
937373 1328002 0.041131
1587069 1681728 0.041118
444362 1531657 0.041107
256361 311648 0.041096
170093 1479864 0.041071
916045 1053244 0.041042
170093 1256884 0.04097
170093 527332 0.040938
5803 170093 0.040908
1568351 1587069 0.040867
164346 170093 0.040864
1093024 1747780 0.040853
170093 729322 0.040852
170093 1498129 0.040851
677725 1356670 0.040846
154140 160545 0.040845
170093 212016 0.040841
311648 936073 0.040826
852300 862495 0.040819
592949 850245 0.040803
1477086 1587069 0.040769
916045 1606247 0.040763
511879 916045 0.040753
916045 1649079 0.040749
725929 916045 0.040645
297294 1447972 0.040623
682545 1447972 0.040623
1447972 1732622 0.040623
1447972 1790114 0.040623
759566 1356670 0.040604
111953 1587069 0.04059
857299 1447972 0.040574
256361 297294 0.040533
256361 682545 0.040533
256361 1732622 0.040533
256361 1790114 0.040533
291797 1587069 0.040494
1101282 1598351 0.040487
256361 857299 0.040483
114689 950020 0.040463
950020 1358110 0.040463
1212101 1587069 0.040461
170093 1039405 0.040444
782255 1624722 0.040423
173967 935640 0.040421
170093 233907 0.040413
77784 935640 0.040376
1093024 1356670 0.040373
170093 451333 0.040358
935640 1700724 0.040354
170093 1116642 0.040351
935640 1757367 0.040319
115415 170093 0.040316
160545 677725 0.040314
1268061 1744961 0.040261
1052755 1598351 0.040217
311648 1755478 0.040205
160545 759566 0.040039
1587069 1828190 0.040018
154140 935640 0.039986
1606247 1674577 0.039968
603488 1587069 0.039964
1090279 1831560 0.039949
511879 1674577 0.03994
1649079 1674577 0.039935
444362 1747780 0.039933
114689 1125738 0.039922
1125738 1358110 0.039922
14982 311648 0.0399
114689 201191 0.039884
201191 1358110 0.039884
1683412 1759105 0.039868
1265878 1674577 0.039855
108910 1831560 0.039853
160545 444362 0.039836
1268061 1683412 0.039827
1458349 1624722 0.039819
1744961 1759105 0.039801
1606247 1674574 0.039771
972663 1080035 0.039767
511879 1674574 0.039743
1649079 1674574 0.039738
170093 1588277 0.039687
99999 936073 0.039675
297294 1755478 0.03967
682545 1755478 0.03967
1732622 1755478 0.03967
1755478 1790114 0.03967
1265878 1674574 0.039656
857299 1755478 0.039614
779899 1587069 0.039607
73773 1090279 0.039594
300552 1064592 0.039573
1091250 1770886 0.039553
850245 1624722 0.039464
300552 687224 0.039455
936073 1622490 0.039448
815548 1118086 0.039425
114689 628762 0.039416
628762 1358110 0.039416
1090279 1091250 0.039413
762407 1831560 0.0394
114897 1831560 0.03933
108910 1091250 0.039329
1770886 1831560 0.039328
300552 1681728 0.039323
114689 794981 0.03926
794981 1358110 0.03926
544648 1090279 0.039251
14982 297294 0.039247
14982 682545 0.039247
14982 1732622 0.039247
14982 1790114 0.039247
9905 114897 0.039219
14982 857299 0.039215
444362 1356670 0.039197
444362 1094916 0.039156
343256 1090279 0.039101
1598351 1790858 0.039085
950020 1125738 0.039072
73773 1770886 0.039067
73773 762407 0.039062
297294 936073 0.039041
682545 936073 0.039041
936073 1732622 0.039041
936073 1790114 0.039041
201191 950020 0.039034
857299 936073 0.039002
73773 114897 0.038991
791442 850245 0.038972
815548 1265878 0.038932
1118086 1265878 0.038932
167489 300552 0.038912
1240173 1470971 0.03891
818392 1687735 0.038896
559838 1587069 0.038895
762407 1091250 0.038884
935640 1080035 0.038876
782255 850245 0.038874
906411 1687735 0.038866
300552 1828190 0.038864
794981 950020 0.038857
73773 108910 0.038845
114897 1091250 0.038814
33566 300552 0.038804
9905 1090279 0.038751
544648 762407 0.038739
639269 1759105 0.038693
706434 1759105 0.038693
1247915 1759105 0.038693
1064592 1622490 0.038676
114897 544648 0.038669
9905 108910 0.038658
1664350 1770886 0.038656
639269 1268061 0.038654
706434 1268061 0.038654
1247915 1268061 0.038654
509458 614358 0.038619
511879 815548 0.038614
511879 1118086 0.038614
343256 1770886 0.038583
343256 762407 0.038579
687224 1622490 0.038551
506494 1759105 0.03855
815548 1053244 0.038548
1053244 1118086 0.038548
300552 1568351 0.038537
108910 544648 0.038514
160545 1080035 0.038512
506494 1268061 0.03851
114897 343256 0.038507
293818 1770886 0.038507
818392 906411 0.038501
1090279 1664350 0.038499
1030386 1470971 0.038489
1030387 1470971 0.038489
99999 1064592 0.038452
108910 1664350 0.038426
460311 1238054 0.038397
460311 1454646 0.038397
1238054 1454646 0.038397
592949 1458349 0.038375
293818 1090279 0.038371
108910 343256 0.038358
99999 687224 0.038328
460311 815548 0.038324
460311 1118086 0.038324
815548 1238054 0.038324
815548 1454646 0.038324
1118086 1238054 0.038324
1118086 1454646 0.038324
111953 300552 0.038289
108910 293818 0.038286
530171 1687735 0.038252
815548 1606247 0.038247
1118086 1606247 0.038247
228147 1744961 0.038241
815548 1649079 0.038234
1118086 1649079 0.038234
936073 1587069 0.03822
9905 762407 0.038208
291797 300552 0.038205
512093 937373 0.0382
725929 815548 0.038155
725929 1118086 0.038155
300552 1212101 0.038149
1053244 1526617 0.038149
9905 1770886 0.038135
725929 1526617 0.038116
1341742 1800751 0.038113
628762 950020 0.038069
862495 1598351 0.038025
167489 1622490 0.03802
544648 1770886 0.038003
762407 1664350 0.037989
483953 1470971 0.037983
1090279 1373709 0.03797
460311 1606247 0.037939
1238054 1606247 0.037939
1454646 1606247 0.037939
782255 1458349 0.037934
99012 1770886 0.03793
114897 1664350 0.037917
460311 511879 0.037914
511879 1238054 0.037914
511879 1454646 0.037914
33566 1622490 0.037911
460311 1649079 0.037911
1238054 1649079 0.037911
1454646 1649079 0.037911
530171 818392 0.037894
850245 1458349 0.037872
530171 906411 0.037866
293818 762407 0.037841
460311 1265878 0.037841
1238054 1265878 0.037841
1265878 1454646 0.037841
228147 1683412 0.03782
99999 167489 0.037802
130680 1090279 0.037801
791442 1458349 0.037798
99012 1090279 0.037782
114897 293818 0.037772
460311 1526607 0.037754
1238054 1526607 0.037754
1454646 1526607 0.037754
1090279 1734381 0.03775
916045 1674577 0.037737
300552 1276767 0.037735
300552 603488 0.037731
99012 108910 0.037704
87176 300552 0.037701
33566 99999 0.037693
815548 1526607 0.037682
1118086 1526607 0.037682
1568351 1622490 0.03764
628762 1125738 0.037617
1212101 1622490 0.037615
201191 628762 0.037581
575668 1683412 0.037571
837039 1683412 0.037555
639269 1341742 0.03755
639269 1800751 0.03755
706434 1341742 0.03755
706434 1800751 0.03755
1247915 1341742 0.03755
1247915 1800751 0.03755
916045 1674574 0.037548
311648 511785 0.037544
575668 1744961 0.037494
837039 1744961 0.03748
114897 769459 0.037471
460311 1053244 0.037466
1053244 1238054 0.037466
1053244 1454646 0.037466
300552 1728218 0.037458
1373709 1770886 0.037456
762407 1373709 0.037451
460311 725929 0.03745
725929 1238054 0.03745
725929 1454646 0.03745
99999 1568351 0.037426
300552 779899 0.037411
628762 794981 0.037406
111953 1622490 0.037402
99999 1212101 0.037401
114897 1373709 0.037379
1030386 1240173 0.037373
1030387 1240173 0.037373
1599576 1683412 0.037347
506494 575668 0.037336
291797 1622490 0.037313
483953 1240173 0.037305
1526607 1606247 0.037303
130680 1770886 0.037288
130680 762407 0.037283
511879 1526607 0.037279
1526607 1649079 0.037276
99012 762407 0.037265
1599576 1744961 0.03726
1080035 1747780 0.037252
1734381 1770886 0.03724
762407 1734381 0.037236
661476 950802 0.037234
108910 1373709 0.037231
798395 1683412 0.037229
1194282 1330724 0.037218
114897 130680 0.037212
1265878 1526607 0.037208
300552 936073 0.037207
99012 114897 0.037195
99999 111953 0.037189
114897 1734381 0.037165
300552 1477086 0.037163
1080035 1531657 0.037153
228147 639269 0.037151
228147 706434 0.037151
228147 1247915 0.037151
798395 1744961 0.037142
99999 291797 0.037101
108910 130680 0.037062
228147 506494 0.037044
942163 1790858 0.037042
769459 1090279 0.037023
108910 1734381 0.037013
297294 511785 0.036989
511785 682545 0.036989
511785 1732622 0.036989
511785 1790114 0.036989
511785 857299 0.036939
108910 769459 0.036921
661476 1023153 0.036875
1053244 1526607 0.03684
603488 1622490 0.036834
1080035 1094916 0.036834
51992 1194282 0.03683
114897 1629973 0.036828
725929 1526607 0.036824
506494 837039 0.036819
51992 1330724 0.036811
509458 1622490 0.03676
300552 559838 0.036757
59048 300552 0.036687
300552 613495 0.036687
259317 1297244 0.036672
347103 1330724 0.036643
1526617 1674577 0.036642
99999 603488 0.036626
779899 1622490 0.036516
259317 1052755 0.036491
762407 769459 0.036466
703515 1241376 0.036457
1622490 1687084 0.036457
1622490 1774978 0.036457
51992 657357 0.036411
592949 937373 0.036401
769459 1770886 0.036394
657357 1194282 0.036388
657357 1330724 0.03637
1526617 1674574 0.036368
1090279 1629973 0.036353
99999 779899 0.036311
338896 369155 0.0363
347103 1194282 0.03627
815548 916045 0.036228
916045 1118086 0.036228
867200 1330724 0.036201
639269 837039 0.036163
706434 837039 0.036163
837039 1247915 0.036163
506494 1599576 0.036103
639269 798395 0.036082
706434 798395 0.036082
798395 1247915 0.036082
163560 1622490 0.03608
1241413 1622490 0.03608
51992 1567530 0.036048
1194282 1567530 0.036019
99999 509458 0.036013
1297244 1598351 0.036009
1330724 1567530 0.035996
506494 798395 0.035988
259317 1101282 0.035987
369155 1356274 0.035898
1080035 1356670 0.035872
51992 347103 0.03587
559838 1622490 0.035866
99999 1687084 0.035854
99999 1774978 0.035854
338896 1356274 0.035844
867200 1194282 0.035828
1629973 1770886 0.035826
762407 1629973 0.035822
614358 762407 0.035767
160529 852300 0.035737
114897 614358 0.035733
99999 559838 0.035667
259317 1790858 0.035621
657357 1567530 0.035614
108910 1629973 0.035608
108910 614358 0.035594
559838 1790858 0.035546
1064592 1790858 0.035538
791442 937373 0.035536
160529 950802 0.035528
575668 639269 0.035519
575668 706434 0.035519
575668 1247915 0.035519
99999 163560 0.035475
99999 1241413 0.035475
657357 867200 0.035463
347103 657357 0.035437
51992 867200 0.035429
1587069 1687084 0.035416
1587069 1774978 0.035416
614358 1090279 0.03536
300552 937373 0.03523
687224 1790858 0.035183
460311 916045 0.035139
916045 1238054 0.035139
916045 1454646 0.035139
703515 852300 0.035135
460311 1674577 0.035113
1238054 1674577 0.035113
1454646 1674577 0.035113
509458 1587069 0.035086
163560 1587069 0.035052
1241413 1587069 0.035052
614358 1770886 0.035043
815548 1674577 0.035029
1118086 1674577 0.035029
51992 865333 0.035028
865333 1194282 0.035006
865333 1330724 0.034988
160529 1241376 0.034949
460311 1674574 0.034932
1238054 1674574 0.034932
1454646 1674574 0.034932
815548 1674574 0.034846
1118086 1674574 0.034846
338896 778100 0.034842
259317 862495 0.034777
862495 942163 0.034639
338896 1449493 0.034594
657357 865333 0.034588
338896 584256 0.034562
937373 972663 0.034537
114689 160529 0.034533
160529 1358110 0.034533
779899 1790858 0.034504
916045 1526607 0.034504
1526607 1674577 0.034483
160529 1023153 0.034456
1707980 1800370 0.034429
369155 584256 0.034342
942163 1101282 0.034323
1526607 1674574 0.034304
865333 1567530 0.034263
1526617 1649079 0.034196
33566 1790858 0.034164
1341742 1759105 0.034128
1759105 1800751 0.034128
369155 778100 0.034112
1268061 1341742 0.034095
1268061 1800751 0.034095
347103 865333 0.034094
167489 1790858 0.034077
1265878 1526617 0.034073
338896 716461 0.034067
1101282 1744961 0.034063
942163 1052755 0.034052
1547707 1800370 0.034045
1547707 1707980 0.034024
639269 1599576 0.03399
706434 1599576 0.03399
1247915 1599576 0.03399
1456645 1700280 0.033962
300552 509458 0.033896
798395 1023153 0.033849
1526617 1606247 0.033822
1052755 1683412 0.033801
369155 1449493 0.033793
291797 1790858 0.033782
511879 1526617 0.033779
338896 1131212 0.033722
160529 950020 0.033704
1101282 1683412 0.033686
1052755 1744961 0.033684
865333 867200 0.033654
614851 1456645 0.033508
614851 1700280 0.033508
1456645 1629425 0.03348
1629425 1700280 0.03348
1023153 1599576 0.033463
1283198 1456645 0.033445
1283198 1700280 0.033445
1744961 1790858 0.033272
369155 716461 0.033269
558253 1241376 0.03326
338896 643463 0.033187
506494 1052755 0.033159
778100 1356274 0.033117
614851 1629425 0.033031
614851 1283198 0.032996
603488 1790858 0.032972
1283198 1629425 0.032964
502958 1456645 0.032945
502958 1700280 0.032945
1237669 1456645 0.032945
1237669 1700280 0.032945
1356274 1449493 0.032934
1456645 1622243 0.032931
1622243 1700280 0.032931
369155 1131212 0.03292
1683412 1790858 0.032907
584256 1356274 0.032903
160529 628762 0.03285
716461 1356274 0.032847
228147 1341742 0.03284
228147 1800751 0.03284
547758 957886 0.032761
1241376 1599576 0.032738
1121024 1587069 0.032736
1241376 1252227 0.032714
639269 1052755 0.03266
706434 1052755 0.03266
1052755 1247915 0.03266
639269 862495 0.032643
706434 862495 0.032643
862495 1247915 0.032643
1212101 1790858 0.032635
798395 1241376 0.032631
687224 1101282 0.03262
639269 1101282 0.032611
706434 1101282 0.032611
1101282 1247915 0.032611
1064592 1101282 0.032584
852300 1599576 0.032564
506494 1101282 0.032552
72093 1241376 0.032524
369155 643463 0.032495
1131212 1356274 0.032495
1036960 1629425 0.032494
246905 1283198 0.032491
502958 1629425 0.032477
1237669 1629425 0.032477
14982 99999 0.032467
1622243 1629425 0.032463
798395 852300 0.032453
1036960 1456645 0.032447
1036960 1700280 0.032447
502958 1283198 0.032443
1237669 1283198 0.032443
246905 1456645 0.032438
246905 1700280 0.032438
33566 661476 0.032436
1283198 1622243 0.03243
502958 614851 0.032392
614851 1237669 0.032392
614851 1622243 0.032376
916045 1526617 0.032366
779899 1101282 0.032359
338896 558823 0.032358
1241376 1587069 0.032337
14982 1622490 0.032291
1568351 1790858 0.032272
661476 1064592 0.032179
950802 1599576 0.032151
72093 338896 0.032135
862495 1683412 0.032099
643463 1356274 0.032071
798395 950802 0.032038
191686 1299754 0.032018
703515 950802 0.031993
72093 369155 0.031985
862495 1744961 0.031984
246905 1629425 0.031971
505763 596270 0.031966
505763 1674020 0.031966
596270 1674020 0.031966
1036960 1283198 0.031947
798395 1341742 0.031944
798395 1800751 0.031944
1187115 1630685 0.031935
614851 1036960 0.031898
246905 614851 0.031891
167489 1101282 0.03189
703515 1023153 0.031834
506494 1790858 0.031798
837039 1341742 0.031798
837039 1800751 0.031798
308697 906411 0.031795
308697 1687735 0.031778
114112 1332904 0.03169
558823 1241376 0.03168
369155 558823 0.031624
146621 1662079 0.031619
505763 1367193 0.031519
596270 1367193 0.031519
1367193 1674020 0.031519
33566 1101282 0.031506
559838 862495 0.031477
505763 1681601 0.031469
596270 1681601 0.031469
1674020 1681601 0.031469
506494 862495 0.031451
14982 1587069 0.031431
308697 818392 0.031419
111953 1790858 0.031404
163560 300552 0.031396
300552 1241413 0.031396
338896 703515 0.031378
779899 1052755 0.031366
114112 633887 0.031309
633887 1332904 0.031309
639269 1790858 0.031307
706434 1790858 0.031307
1247915 1790858 0.031307
338896 1252227 0.031205
862495 1212101 0.031191
575668 1341742 0.031178
575668 1800751 0.031178
338896 558253 0.031139
942163 1587069 0.03109
300552 1687084 0.031086
300552 1774978 0.031086
300552 1121024 0.03106
72093 1356274 0.031037
1367193 1681601 0.031023
146621 1458349 0.031017
1458349 1662079 0.031017
937373 1023153 0.030983
852300 1587069 0.030971
661476 687224 0.030962
308697 530171 0.030956
167489 1052755 0.030908
72093 852300 0.030867
558823 1356274 0.030815
850245 937373 0.030807
511352 530171 0.030795
687224 1052755 0.030786
1052755 1064592 0.030774
1052755 1297244 0.030749
976693 1187115 0.030735
33566 862495 0.030708
976693 1630685 0.030698
146621 1624722 0.030674
1624722 1662079 0.030674
369155 703515 0.030673
558823 852300 0.030654
158839 1230263 0.030635
158839 1315228 0.030635
1230263 1315228 0.030635
369155 1252227 0.030585
558253 1356274 0.030584
33566 1052755 0.030583
300552 1241376 0.030554
558253 852300 0.030554
146621 850245 0.03054
850245 1662079 0.03054
950802 1587069 0.03053
369155 558253 0.030521
108910 300552 0.030482
852300 1252227 0.030482
291797 1101282 0.030453
603488 1101282 0.030425
559838 1101282 0.030414
1101282 1212101 0.030361
1101282 1297244 0.030357
167489 862495 0.030356
338896 661476 0.030348
703515 1356274 0.030322
1121024 1622490 0.030303
167489 661476 0.030285
291797 862495 0.030275
160529 1121024 0.03025
369155 661476 0.030247
968640 1670741 0.030246
968640 1733381 0.030246
1670741 1733381 0.030246
687224 862495 0.03023
111953 661476 0.030227
862495 1064592 0.030221
1090279 1622490 0.030221
1252227 1356274 0.030214
300552 762407 0.030169
779899 862495 0.030166
575668 1023153 0.030163
114897 300552 0.030155
108910 1622490 0.030148
99999 1121024 0.03014
300552 1770886 0.030116
338896 543447 0.03011
228147 1023153 0.030102
511352 1754171 0.030078
99999 311648 0.030076
146621 645707 0.030064
645707 1662079 0.030064
291797 661476 0.030061
1707980 1744730 0.030058
511352 650271 0.030044
782255 1046996 0.030038
1241376 1622490 0.029996
146621 791442 0.029994
791442 1662079 0.029994
661476 1212101 0.029982
862495 1297244 0.029949
311648 1622490 0.029914
543447 852300 0.029902
862495 1568351 0.02988
1526607 1526617 0.029857
1341742 1599576 0.029853
1599576 1800751 0.029853
1681078 1726180 0.029848
762407 1622490 0.029847
782255 957886 0.029845
146621 592949 0.029843
592949 1662079 0.029843
1726180 1744730 0.02984
661476 779899 0.029836
99999 1241376 0.029831
1681078 1744730 0.029826
857299 1622490 0.029806
114897 1622490 0.029799
1622490 1770886 0.029791
331751 1744730 0.029782
483953 1241376 0.029765
460311 1526617 0.029758
1238054 1526617 0.029758
1454646 1526617 0.029758
99999 297294 0.029718
99999 682545 0.029718
99999 1732622 0.029718
99999 1790114 0.029718
558253 950802 0.029718
160529 1456645 0.029714
160529 1700280 0.029714
59458 134710 0.02971
59458 559852 0.02971
59458 1381140 0.02971
134710 559852 0.02971
134710 1381140 0.02971
559852 1381140 0.02971
331751 1681078 0.029707
1297244 1790858 0.029687
707114 1299754 0.029663
191686 707114 0.02966
317357 345487 0.029658
317357 402733 0.029658
317357 970900 0.029658
345487 402733 0.029658
345487 970900 0.029658
402733 970900 0.029658
1707980 1726180 0.029651
1744730 1800370 0.029648
1681078 1707980 0.029636
815548 1526617 0.029631
1118086 1526617 0.029631
950802 1252227 0.029612
59458 146621 0.029601
59458 1662079 0.029601
134710 146621 0.029601
134710 1662079 0.029601
146621 559852 0.029601
146621 1381140 0.029601
559852 1662079 0.029601
1381140 1662079 0.029601
111953 862495 0.029597
111953 1101282 0.029594
99999 857299 0.029592
331751 1707980 0.029592
297294 1622490 0.029559
682545 1622490 0.029559
1622490 1732622 0.029559
1622490 1790114 0.029559
543447 1241376 0.029546
300552 1090279 0.029541
300552 942163 0.029539
151019 786150 0.029535
151019 1294763 0.029535
786150 1294763 0.029535
151019 968640 0.0295
151019 1670741 0.0295
151019 1733381 0.0295
786150 968640 0.0295
786150 1670741 0.0295
786150 1733381 0.0295
968640 1294763 0.0295
1294763 1670741 0.0295
1294763 1733381 0.0295
645707 1458349 0.029491
543447 950802 0.029398
1052755 1212101 0.029398
603488 1052755 0.029397
99999 1090279 0.029382
291797 1052755 0.029379
331751 1726180 0.029373
559838 1052755 0.029321
99999 108910 0.029306
300552 852300 0.029295
603488 862495 0.029287
160529 1629425 0.029279
160529 1283198 0.029251
1547707 1744730 0.02925
1726180 1800370 0.029242
1681078 1800370 0.029227
331751 1800370 0.029183
311648 1587069 0.029175
645707 1624722 0.029164
837039 1023153 0.029158
558823 950802 0.029132
852300 1622490 0.029089
543447 1356274 0.029085
857299 1587069 0.029077
111953 1052755 0.029055
161087 591852 0.02905
161087 716923 0.02905
161087 1213892 0.02905
161087 1698427 0.02905
591852 716923 0.02905
591852 1213892 0.02905
591852 1698427 0.02905
716923 1213892 0.02905
716923 1698427 0.02905
1213892 1698427 0.02905
1101282 1341742 0.029038
1101282 1800751 0.029038
645707 850245 0.029037
59458 1458349 0.029032
134710 1458349 0.029032
559852 1458349 0.029032
1381140 1458349 0.029032
957886 1046996 0.029029
151019 601261 0.029006
601261 786150 0.029006
601261 1294763 0.029006
530171 1754171 0.029004
99999 762407 0.029003
1052755 1341742 0.028993
1052755 1800751 0.028993
331751 374849 0.028992
374849 1744730 0.028982
530171 650271 0.02897
601261 968640 0.02897
601261 1670741 0.02897
601261 1733381 0.02897
99999 114897 0.028955
650271 1754171 0.028954
862495 1341742 0.028949
862495 1800751 0.028949
99999 1770886 0.028946
160529 614851 0.028943
99999 852300 0.028932
661476 1356274 0.028914
369155 543447 0.028904
300552 950802 0.028894
483953 950802 0.028864
1547707 1726180 0.028844
297294 1587069 0.028841
682545 1587069 0.028841
1587069 1732622 0.028841
1587069 1790114 0.028841
1547707 1681078 0.02883
942163 1622490 0.028827
374849 1707980 0.028798
483953 852300 0.02879
331751 1547707 0.028785
228147 852300 0.02874
1023153 1587069 0.028738
968640 1338721 0.028719
1338721 1670741 0.028719
1338721 1733381 0.028719
937373 1094916 0.028716
603488 661476 0.028715
1090279 1587069 0.028714
59458 1624722 0.028709
134710 1624722 0.028709
559852 1624722 0.028709
1381140 1624722 0.028709
950802 1622490 0.028688
99999 942163 0.028676
161087 1301280 0.028674
591852 1301280 0.028674
716923 1301280 0.028674
1213892 1301280 0.028674
1301280 1698427 0.028674
937373 1080035 0.028658
161087 692661 0.028655
591852 692661 0.028655
692661 716923 0.028655
692661 1213892 0.028655
692661 1698427 0.028655
228147 950802 0.028634
108910 1587069 0.028633
558253 1023153 0.028622
59458 850245 0.028582
134710 850245 0.028582
559852 850245 0.028582
850245 1381140 0.028582
14982 300552 0.028578
374849 1726180 0.028574
374849 1681078 0.028561
331751 1490307 0.028552
1490307 1744730 0.028542
114112 522914 0.028539
522914 1332904 0.028539
99999 950802 0.028534
228147 1241376 0.028525
661476 1568351 0.028521
645707 791442 0.028517
937373 1747780 0.02851
72093 950802 0.028466
937373 1531657 0.028456
1030386 1241376 0.028431
1030387 1241376 0.028431
374849 1800370 0.02839
114112 191686 0.028379
191686 1332904 0.028379
592949 645707 0.028376
1490307 1800370 0.028375
1490307 1707980 0.028356
762407 1587069 0.028345
837039 950802 0.028333
575668 852300 0.028324
114897 1587069 0.028299
1587069 1770886 0.028291
837039 1241376 0.028286
928847 1301280 0.028284
692661 1301280 0.02828
161087 928847 0.028266
591852 928847 0.028266
716923 928847 0.028266
928847 1213892 0.028266
928847 1698427 0.028266
937373 1356670 0.028208
575668 950802 0.028206
1065138 1301280 0.028204
703515 1064592 0.028194
161087 1065138 0.028182
591852 1065138 0.028182
716923 1065138 0.028182
1065138 1213892 0.028182
1065138 1698427 0.028182
852300 1030386 0.028173
852300 1030387 0.028173
522914 633887 0.028163
575668 1241376 0.028141
1490307 1726180 0.028135
1101282 1568351 0.028131
1490307 1681078 0.028122
559838 661476 0.028121
59458 791442 0.028067
134710 791442 0.028067
559852 791442 0.028067
791442 1381140 0.028067
59458 645707 0.028059
134710 645707 0.028059
559852 645707 0.028059
645707 1381140 0.028059
558823 1023153 0.028024
325189 1338721 0.028014
191686 633887 0.028005
160529 942163 0.028003
374849 1547707 0.027994
114112 1299754 0.027982
329574 511352 0.027982
1299754 1332904 0.027982
151019 1338721 0.027979
786150 1338721 0.027979
1294763 1338721 0.027979
1490307 1547707 0.027979
1023153 1252227 0.027972
160545 937373 0.027958
837039 852300 0.027955
687224 703515 0.027946
325189 968640 0.027939
325189 1670741 0.027939
325189 1733381 0.027939
59458 592949 0.027928
134710 592949 0.027928
559852 592949 0.027928
592949 1381140 0.027928
543447 1023153 0.027902
618705 692661 0.027894
618705 1301280 0.027892
483024 1217222 0.027881
33566 703515 0.027878
161087 618705 0.027874
591852 618705 0.027874
618705 716923 0.027874
618705 1213892 0.027874
618705 1698427 0.027874
692661 928847 0.027873
1341742 1790858 0.02787
1790858 1800751 0.02787
160529 1568351 0.027812
928847 1065138 0.027803
692661 1065138 0.027794
950802 1030386 0.027789
950802 1030387 0.027789
374849 1490307 0.027757
291797 703515 0.027753
146621 782255 0.027751
782255 1662079 0.027751
158839 483024 0.027744
158839 1217222 0.027744
483024 1230263 0.027744
483024 1315228 0.027744
1217222 1230263 0.027744
1217222 1315228 0.027744
522914 1299754 0.027724
191686 522914 0.027721
158839 1296969 0.027652
1230263 1296969 0.027652
1296969 1315228 0.027652
633887 1299754 0.027609
151019 325189 0.027593
325189 786150 0.027593
325189 1294763 0.027593
1526617 1800370 0.027553
118332 793052 0.02755
935640 937373 0.027524
1526617 1707980 0.027513
618705 928847 0.027485
72093 1023153 0.027479
601261 1338721 0.027457
618705 1065138 0.027417
937373 957886 0.02736
483024 1296969 0.027344
1217222 1296969 0.027344
300552 1023153 0.027289
547758 791442 0.027277
1121024 1790858 0.027203
1526617 1547707 0.027183
1052755 1121024 0.027182
325189 601261 0.027073
575668 942163 0.027041
329574 530171 0.026987
937373 1624722 0.026962
329574 1754171 0.026959
862495 1121024 0.026958
1101282 1121024 0.026931
300552 311648 0.02691
862495 959346 0.026848
942163 1599576 0.026832
852300 1125738 0.026747
1023153 1622490 0.026734
798395 942163 0.02672
160529 559838 0.026717
160529 1064592 0.026704
160529 167489 0.026695
782255 1233554 0.026659
201191 1241376 0.026657
228147 942163 0.02664
1023153 1268061 0.026613
300552 857299 0.026608
99999 1023153 0.026596
111953 703515 0.026594
522914 707114 0.026585
151019 778218 0.026554
778218 786150 0.026554
778218 1294763 0.026554
950802 1268061 0.026554
778218 968640 0.026522
778218 1670741 0.026522
778218 1733381 0.026522
160529 687224 0.026514
1446116 1734749 0.026493
601261 778218 0.026488
703515 1568351 0.026478
1023153 1759105 0.026474
633887 707114 0.026456
115646 1734749 0.026443
114112 707114 0.026438
707114 1332904 0.026438
950802 1759105 0.026428
115646 1446116 0.02641
201191 852300 0.02641
645707 782255 0.026402
297294 300552 0.026366
300552 682545 0.026366
300552 1732622 0.026366
300552 1790114 0.026366
33566 160529 0.026355
592949 957886 0.026346
703515 779899 0.026316
160529 1212101 0.026286
1082253 1734749 0.026257
782255 1488191 0.026243
167489 703515 0.026238
1125738 1241376 0.026211
1238673 1734749 0.026204
730823 1734749 0.026184
1052755 1568351 0.026174
730823 1446116 0.026153
329574 650271 0.026134
160529 291797 0.026129
1241376 1268061 0.026104
115646 730823 0.026103
837039 942163 0.026092
111953 160529 0.026056
1080035 1681672 0.026055
661476 942163 0.026011
317357 661476 0.025996
345487 661476 0.025996
402733 661476 0.025996
661476 970900 0.025996
1241376 1759105 0.025984
59458 782255 0.025977
134710 782255 0.025977
559852 782255 0.025977
782255 1381140 0.025977
1082253 1238673 0.025887
730823 1082253 0.025864
1082253 1446116 0.025824
115646 1082253 0.025775
1238673 1446116 0.025772
72093 1064592 0.025766
160529 603488 0.025731
115646 1238673 0.025723
852300 1268061 0.025707
160529 779899 0.025656
122405 421968 0.02561
122405 1694281 0.02561
421968 1694281 0.02561
852300 1759105 0.025584
959346 1790858 0.02549
730823 1238673 0.025464
201191 950802 0.025454
575668 959346 0.025442
154140 1064592 0.025393
703515 1212101 0.025379
33566 72093 0.025376
950802 1125738 0.025362
779899 1599576 0.025331
154140 687224 0.025288
33566 1252227 0.025266
558823 1064592 0.025251
1064592 1252227 0.025244
779899 798395 0.025243
558253 1064592 0.025227
547758 1233554 0.025211
1064592 1700724 0.025162
167489 1599576 0.02512
862491 1263906 0.025093
325189 778218 0.025064
687224 1700724 0.025061
167489 798395 0.025037
687224 1599576 0.025029
778218 1338721 0.025027
959346 1052755 0.025023
558823 687224 0.025011
154140 167489 0.025005
559838 703515 0.024972
291797 558823 0.024968
1064592 1757367 0.024959
687224 798395 0.024946
72093 291797 0.024944
33566 154140 0.02492
77784 1064592 0.024886
72093 687224 0.024883
687224 1757367 0.024856
173967 1064592 0.024847
1046996 1233554 0.024837
33566 558823 0.024833
111953 1252227 0.024825
33566 558253 0.024821
837039 959346 0.024806
603488 703515 0.024805
291797 558253 0.024791
661476 1121024 0.024786
77784 687224 0.024784
167489 1700724 0.024781
959346 1101282 0.024778
173967 687224 0.024745
1064592 1599576 0.024717
154140 1212101 0.02471
154140 1568351 0.024708
559838 798395 0.024707
33566 1700724 0.024697
716461 852300 0.024658
716461 1241376 0.02465
798395 1064592 0.024637
111953 154140 0.02461
584256 1241376 0.024589
872718 1064592 0.024586
167489 1757367 0.024582
1241376 1449493 0.024574
558253 1568351 0.024554
154140 291797 0.024547
331751 1526617 0.024524
77784 167489 0.024511
852300 1131212 0.024509
1526617 1744730 0.024506
1252227 1568351 0.024501
33566 1757367 0.024499
957886 1233554 0.024494
1212101 1700724 0.024492
687224 872718 0.02449
1568351 1700724 0.02449
167489 173967 0.024472
228147 959346 0.024462
1212101 1252227 0.024438
33566 77784 0.024429
558253 1212101 0.024417
72093 111953 0.024409
111953 1700724 0.024393
33566 173967 0.024391
603488 1599576 0.024385
167489 1252227 0.024379
1064592 1093024 0.024364
558253 779899 0.024341
558253 687224 0.024339
291797 1700724 0.024332
530171 1568351 0.024327
559838 1599576 0.02432
111953 530171 0.024311
779899 1252227 0.024299
603488 798395 0.024298
1212101 1757367 0.024294
115415 1064592 0.024293
1568351 1757367 0.024291
687224 1093024 0.024267
643463 1241376 0.024265
72093 1568351 0.024249
451333 1064592 0.024244
677725 1064592 0.024231
374849 1526617 0.024227
77784 1212101 0.024225
77784 1568351 0.024223
167489 872718 0.024223
547758 942163 0.024213
291797 798395 0.02421
115415 687224 0.024206
154140 603488 0.024205
530171 1241376 0.024201
816158 883218 0.0242
111953 1757367 0.024197
957886 1488191 0.024189
173967 1212101 0.024187
233907 1064592 0.024186
173967 1568351 0.024184
451333 687224 0.024157
33566 872718 0.024141
72093 167489 0.024138
677725 687224 0.024137
1526617 1726180 0.024137
291797 1757367 0.024135
77784 111953 0.024129
1023153 1030386 0.024123
1023153 1030387 0.024123
1526617 1681078 0.024109
852300 1449493 0.024102
233907 687224 0.0241
111953 173967 0.02409
77784 291797 0.024068
167489 558823 0.024055
154140 779899 0.024038
791442 1046996 0.024037
173967 291797 0.02403
558823 1212101 0.02403
547758 1121024 0.024018
1131212 1241376 0.024006
167489 1093024 0.024003
603488 1700724 0.023994
543447 779899 0.023992
1023153 1131212 0.023991
167489 558253 0.023985
291797 530171 0.023964
115415 167489 0.023952
872718 1212101 0.023947
872718 1568351 0.023943
291797 1252227 0.023934
33566 1093024 0.023923
530171 603488 0.023913
687224 1252227 0.023913
167489 451333 0.023905
111953 558823 0.023893
167489 530171 0.023892
33566 115415 0.023884
167489 677725 0.023876
111953 558253 0.02386
111953 872718 0.023851
167489 233907 0.023849
33566 451333 0.023837
779899 1700724 0.02383
291797 1599576 0.023815
444362 1681672 0.023803
603488 1757367 0.023803
33566 677725 0.023797
291797 872718 0.023794
33566 233907 0.023782
1490307 1526617 0.023781
111953 1599576 0.023771
1064592 1625795 0.02376
154140 1587069 0.023753
77784 603488 0.023737
1093024 1212101 0.023729
1093024 1568351 0.023727
115415 1568351 0.02371
115415 1212101 0.023703
173967 603488 0.023699
716461 1023153 0.023697
111953 798395 0.023689
687224 1625795 0.023664
451333 1568351 0.023663
530171 1064592 0.023659
451333 1212101 0.023656
530171 852300 0.023654
72093 779899 0.023653
779899 1757367 0.023642
111953 1093024 0.023635
72093 1212101 0.023628
154140 559838 0.023622
867200 1023153 0.023609
233907 1568351 0.023608
677725 1212101 0.023608
111953 115415 0.023606
228147 779899 0.023603
677725 1568351 0.023603
233907 1212101 0.023602
687224 759566 0.023595
291797 1093024 0.023578
77784 779899 0.023577
115415 291797 0.023565
937373 1588277 0.023563
111953 451333 0.023559
530171 559838 0.023558
584256 852300 0.023541
173967 779899 0.023539
291797 451333 0.023518
111953 677725 0.023513
111953 233907 0.023505
1587069 1700724 0.023493
643463 1023153 0.023484
592949 1488191 0.023481
791442 957886 0.023479
530171 687224 0.023477
543447 1121024 0.023475
603488 872718 0.023469
233907 291797 0.023464
937373 1587069 0.023464
291797 677725 0.023458
33566 543447 0.023456
347103 1023153 0.023445
228147 559838 0.023438
559838 575668 0.023428
559838 1700724 0.023422
167489 1625795 0.023413
167489 543447 0.023403
111953 543447 0.0234
291797 543447 0.023386
33566 1599576 0.023382
543447 1212101 0.023371
212016 1064592 0.023364
1212101 1599576 0.023347
167489 759566 0.023346
759566 1064592 0.023338
33566 1625795 0.023335
1064592 1498129 0.023321
779899 872718 0.023312
547758 768350 0.023303
33566 798395 0.023301
530171 950802 0.023298
164346 1064592 0.023294
115415 603488 0.023293
347103 1241376 0.023286
212016 687224 0.02328
1587069 1757367 0.023267
483953 1023153 0.023263
798395 1212101 0.023262
603488 1093024 0.023256
5803 1064592 0.023251
451333 603488 0.023247
558823 1568351 0.023243
527332 1064592 0.023239
687224 1498129 0.023238
559838 1757367 0.023234
1064592 1256884 0.02323
164346 687224 0.023211
543447 559838 0.023203
1064592 1479864 0.023198
233907 603488 0.023195
77784 1587069 0.023186
77784 559838 0.023172
5803 687224 0.023168
527332 687224 0.023157
530171 1212101 0.023153
115415 779899 0.023148
687224 1256884 0.023147
575668 779899 0.023146
1212101 1625795 0.023146
1568351 1625795 0.023142
173967 1587069 0.023141
558823 559838 0.023139
603488 677725 0.023139
173967 559838 0.023135
228147 291797 0.023135
1064592 1116642 0.023133
167489 228147 0.023128
1039405 1064592 0.023125
559838 837039 0.02312
643463 852300 0.023118
687224 1479864 0.023115
451333 779899 0.023102
779899 1093024 0.023101
759566 1212101 0.023087
228147 687224 0.023083
759566 1568351 0.023079
483953 1212101 0.02306
111953 1625795 0.023056
558823 779899 0.023054
233907 779899 0.023051
687224 1116642 0.023051
167489 212016 0.023044
687224 1039405 0.023043
584256 1023153 0.023022
99999 191686 0.023021
867200 1241376 0.023019
867200 950802 0.023012
167489 1498129 0.023002
291797 1625795 0.023
111953 759566 0.022995
942163 1268061 0.022995
575668 1568351 0.022994
228147 1568351 0.022991
677725 779899 0.022989
99999 1299754 0.022987
543447 1064592 0.022986
559838 1252227 0.022982
33566 212016 0.02298
543447 1568351 0.022979
164346 167489 0.022977
1023153 1567530 0.022956
191686 1622490 0.022953
291797 759566 0.022942
559838 937373 0.022941
33566 1498129 0.022938
5803 167489 0.022935
959249 1681672 0.022934
862490 1567530 0.02293
167489 527332 0.022924
559838 872718 0.022922
33566 759566 0.022921
1299754 1622490 0.022919
167489 1256884 0.022915
33566 164346 0.022913
543447 687224 0.022893
558253 603488 0.022893
729322 1064592 0.022892
167489 1479864 0.022883
603488 1252227 0.02288
483953 1568351 0.022871
5803 33566 0.02287
942163 1759105 0.022867
228147 1064592 0.022866
33566 527332 0.02286
33566 1256884 0.022852
779899 837039 0.022849
291797 483953 0.022848
872718 1587069 0.022845
347103 950802 0.022832
862490 867200 0.022832
33566 1479864 0.02282
167489 1116642 0.02282
347103 862490 0.022815
167489 1039405 0.022813
212016 1568351 0.022812
687224 729322 0.022812
212016 1212101 0.022808
99999 505763 0.022777
99999 596270 0.022777
99999 1674020 0.022777
837039 1568351 0.022774
1498129 1568351 0.022771
1212101 1498129 0.022766
115415 559838 0.022761
33566 1116642 0.022757
300552 1299754 0.022754
33566 1039405 0.02275
111953 483953 0.022749
164346 1568351 0.022748
959249 1064592 0.022746
164346 1212101 0.022744
111953 212016 0.022717
451333 559838 0.022716
559838 1093024 0.022712
505763 1622490 0.02271
596270 1622490 0.02271
1622490 1674020 0.02271
5803 1568351 0.022704
5803 1212101 0.022701
1023153 1449493 0.022699
115415 1587069 0.022697
852300 867200 0.022697
228147 1212101 0.022696
527332 1568351 0.022695
798395 1568351 0.022693
527332 1212101 0.022692
603488 1625795 0.022691
1064592 1708230 0.022688
779899 1030386 0.022687
779899 1030387 0.022687
1256884 1568351 0.022687
1212101 1256884 0.022684
927393 1064592 0.022681
212016 291797 0.022678
111953 1498129 0.022676
167489 483953 0.022676
233907 559838 0.022667
687224 959249 0.022662
1479864 1568351 0.022654
111953 164346 0.022653
1212101 1479864 0.022651
228147 603488 0.022648
451333 1587069 0.02264
407129 1064592 0.022638
291797 1498129 0.022637
603488 759566 0.022635
164346 291797 0.022615
5803 111953 0.02261
559838 677725 0.022607
687224 1708230 0.022606
111953 527332 0.022601
99999 114112 0.022596
99999 1332904 0.022596
687224 927393 0.022596
111953 1256884 0.022593
1093024 1587069 0.022592
1116642 1568351 0.022591
1116642 1212101 0.022589
1039405 1568351 0.022587
167489 729322 0.022586
1039405 1212101 0.022583
530171 779899 0.022579
233907 1587069 0.022575
1064592 1278836 0.022574
5803 291797 0.022572
1023153 1125738 0.022565
959346 1587069 0.022564
291797 527332 0.022563
111953 1479864 0.02256
407129 687224 0.022557
291797 1256884 0.022555
779899 1625795 0.022544
114112 1622490 0.02253
1332904 1622490 0.02253
33566 729322 0.022525
291797 1479864 0.022523
347103 852300 0.022514
33566 530171 0.0225
111953 1116642 0.022499
850245 957886 0.022497
111953 1039405 0.022493
687224 1278836 0.022492
759566 779899 0.022491
530171 942163 0.022478
191686 1587069 0.022477
99999 1367193 0.022461
291797 1116642 0.022461
291797 1039405 0.022456
937373 1458349 0.022446
677725 1587069 0.022443
1299754 1587069 0.022441
782255 1809755 0.02244
935640 1681672 0.022437
167489 837039 0.022434
167489 959249 0.02243
212016 603488 0.022421
547758 592949 0.022421
643463 950802 0.022416
291797 837039 0.022403
850245 1046996 0.022401
768350 957886 0.022399
1367193 1622490 0.022396
191686 300552 0.022395
768350 782255 0.022393
1064592 1588277 0.022392
687224 837039 0.022391
1121024 1599576 0.022386
167489 1708230 0.022382
603488 1498129 0.02238
603488 837039 0.022379
927393 1681672 0.022378
167489 927393 0.022366
729322 1212101 0.022361
729322 1568351 0.022361
164346 603488 0.022359
33566 959249 0.022357
950802 1131212 0.022354
72093 559838 0.022345
99999 633887 0.022342
167489 407129 0.022335
798395 1121024 0.022323
33566 1708230 0.022319
5803 603488 0.022318
687224 1588277 0.022314
527332 603488 0.022309
603488 1256884 0.022302
33566 228147 0.022296
33566 927393 0.022293
212016 779899 0.022285
201191 1023153 0.022277
633887 1622490 0.022276
33566 407129 0.022273
1030386 1568351 0.022273
1030387 1568351 0.022273
111953 729322 0.022272
167489 1278836 0.022271
603488 1479864 0.02227
160545 1681672 0.022269
300552 1367193 0.022268
505763 1587069 0.022254
596270 1587069 0.022254
1587069 1674020 0.022254
122405 1755478 0.022247
421968 1755478 0.022247
1694281 1755478 0.022247
779899 1498129 0.022245
291797 729322 0.022235
164346 779899 0.022226
603488 1116642 0.02221
33566 1278836 0.022208
603488 1039405 0.022205
558253 559838 0.022203
959249 1212101 0.02219
575668 1212101 0.022187
5803 779899 0.022184
959249 1568351 0.022178
527332 779899 0.022177
779899 1256884 0.02217
72093 603488 0.022168
559838 1625795 0.022164
167489 575668 0.02216
483953 603488 0.022159
1568351 1708230 0.022157
1212101 1708230 0.022154
1356670 1681672 0.02215
154140 300552 0.022149
99999 1681601 0.022137
779899 1479864 0.022137
291797 575668 0.022136
300552 505763 0.022131
300552 596270 0.022131
300552 1674020 0.022131
927393 1212101 0.022125
559838 759566 0.022121
575668 603488 0.022119
111953 228147 0.022118
543447 603488 0.022118
575668 687224 0.022118
927393 1568351 0.022114
407129 1568351 0.022112
407129 1212101 0.02211
111953 959249 0.022102
114112 1587069 0.022098
167489 1588277 0.022098
1332904 1587069 0.022098
779899 1116642 0.022078
779899 1039405 0.022073
1030386 1212101 0.02207
1030387 1212101 0.02207
1622490 1681601 0.022069
111953 1708230 0.022067
950802 1567530 0.022057
291797 959249 0.022053
33566 483953 0.022047
1278836 1568351 0.022047
1212101 1278836 0.022045
1064592 1542614 0.022041
33566 1588277 0.022039
111953 927393 0.022039
154140 1622490 0.022031
291797 1708230 0.02203
483953 1064592 0.022026
558823 603488 0.022025
111953 407129 0.022023
547758 959346 0.022018
759566 1681672 0.022012
779899 937373 0.022005
716461 950802 0.022003
794981 852300 0.022001
291797 927393 0.02199
603488 729322 0.021989
291797 407129 0.021987
837039 1212101 0.021972
111953 1278836 0.021959
794981 1241376 0.021958
687224 1542614 0.021953
1367193 1587069 0.021951
1587069 1681601 0.021942
1587069 1625795 0.021923
291797 1278836 0.021922
212016 559838 0.021918
300552 1700724 0.021917
575668 1064592 0.021911
99999 154140 0.021895
1568351 1588277 0.021882
1212101 1588277 0.021881
559838 1498129 0.021879
1568351 1599576 0.021872
729322 779899 0.021862
164346 559838 0.021861
291797 1030386 0.021859
291797 1030387 0.021859
633887 1587069 0.021857
483953 779899 0.02185
603488 1030386 0.021842
603488 1030387 0.021842
300552 1681601 0.02183
5803 559838 0.02182
1241376 1567530 0.021816
527332 559838 0.021813
584256 950802 0.021813
1625795 1681672 0.021809
759566 1587069 0.021808
1681672 1747780 0.021808
559838 1256884 0.021807
1622490 1700724 0.021798
1531657 1681672 0.021795
111953 1588277 0.021794
603488 1708230 0.021783
559838 1479864 0.021774
530171 1023153 0.021769
852300 1567530 0.021768
603488 959249 0.021767
768350 1046996 0.021763
291797 1588277 0.02176
111953 1030386 0.021754
111953 1030387 0.021754
407129 603488 0.021742
167489 1542614 0.021735
483953 687224 0.021734
972663 1681672 0.021721
167489 1030386 0.021719
167489 1030387 0.021719
559838 1116642 0.021717
300552 1757367 0.021713
559838 1039405 0.021713
837039 1064592 0.021706
603488 927393 0.021705
314063 1064592 0.021679
603488 1278836 0.021677
33566 1542614 0.021666
99999 1700724 0.021665
1094916 1681672 0.021664
793052 1526617 0.021661
779899 1708230 0.021655
118332 1526617 0.021643
77784 300552 0.021641
246905 1023153 0.021636
779899 959249 0.021635
212016 1587069 0.02163
407129 779899 0.021615
1622490 1757367 0.021602
502958 852300 0.021601
852300 1237669 0.021601
173967 300552 0.021599
314063 687224 0.021593
1498129 1587069 0.021581
779899 927393 0.021573
164346 1587069 0.021553
779899 1278836 0.02155
444362 1064592 0.021537
77784 1622490 0.021529
852300 1622243 0.021524
603488 1588277 0.021523
1233554 1488191 0.021521
559838 729322 0.021506
559838 1268061 0.021506
300552 959346 0.021505
5803 1587069 0.021503
1212101 1542614 0.021496
950802 1449493 0.021493
527332 1587069 0.021491
173967 1622490 0.02149
1542614 1568351 0.021488
33566 1030386 0.021482
33566 1030387 0.021482
1256884 1587069 0.021482
99999 1757367 0.021471
444362 687224 0.021456
1479864 1587069 0.021445
99999 707114 0.021432
791442 1488191 0.02143
502958 1023153 0.021425
1023153 1237669 0.021425
559838 1759105 0.02142
794981 950802 0.02142
111953 1542614 0.021417
703515 942163 0.021413
779899 1588277 0.021401
1023153 1036960 0.0214
77784 99999 0.021399
111953 837039 0.021395
1046996 1488191 0.021391
872718 1681672 0.021385
167489 314063 0.021382
707114 1622490 0.02137
1116642 1587069 0.02137
291797 1542614 0.021366
1039405 1587069 0.021366
99999 173967 0.02136
1023153 1622243 0.021353
300552 872718 0.021344
167489 201191 0.02134
779899 1268061 0.021337
33566 575668 0.021323
33566 314063 0.021314
559838 1708230 0.0213
115415 300552 0.021295
559838 959249 0.021288
407129 559838 0.021263
779899 1759105 0.021256
687224 1030386 0.021249
687224 1030387 0.021249
167489 444362 0.021244
300552 451333 0.021243
300552 707114 0.021242
959346 1268061 0.021237
559838 927393 0.021226
872718 1622490 0.021218
782255 942163 0.021206
559838 1278836 0.021198
852300 1036960 0.021189
233907 300552 0.021186
33566 444362 0.021176
543447 942163 0.021166
314063 1212101 0.021149
768350 1233554 0.021144
603488 937373 0.021143
314063 1568351 0.021139
111953 575668 0.021132
1121024 1252227 0.021116
33566 837039 0.021113
300552 1093024 0.021108
729322 1587069 0.021101
1125738 1568351 0.021098
603488 1542614 0.021093
99999 872718 0.021091
959346 1622490 0.021088
111953 314063 0.021072
559838 1588277 0.021057
959346 1599576 0.021049
201191 1568351 0.021044
1093024 1681672 0.021034
167489 1268061 0.021027
291797 314063 0.021023
444362 1212101 0.021017
246905 852300 0.021016
559838 1030386 0.021015
559838 1030387 0.021015
959346 1759105 0.02101
444362 1568351 0.021007
167489 1125738 0.021001
1093024 1622490 0.020999
507740 614851 0.020997
614851 1720689 0.020997
502958 950802 0.020993
950802 1237669 0.020993
687224 1268061 0.020988
300552 677725 0.020983
99999 959346 0.020981
950802 1036960 0.020974
687224 1125738 0.020969
707114 1587069 0.020965
779899 1542614 0.020965
798395 959346 0.02096
167489 1759105 0.020951
592949 1233554 0.020947
115415 1622490 0.020943
77784 1681672 0.02094
111953 444362 0.020937
291797 1268061 0.020923
950802 1622243 0.020918
778100 1241376 0.020917
687224 1759105 0.020912
942163 1252227 0.02091
201191 687224 0.020904
1681672 1757367 0.020903
614851 1681934 0.020901
291797 444362 0.020893
451333 1622490 0.020893
99999 1093024 0.020874
1681672 1700724 0.020874
420769 614851 0.02087
1587069 1708230 0.020868
677725 1622490 0.020862
1241376 1598351 0.020858
603488 1268061 0.020857
291797 1759105 0.020843
233907 1622490 0.020836
99999 115415 0.020811
502958 1241376 0.020809
1237669 1241376 0.020809
558253 1121024 0.020802
959249 1587069 0.020797
794981 1023153 0.020795
592949 1809755 0.020791
246905 950802 0.020779
603488 1759105 0.020776
99999 451333 0.020762
314063 603488 0.020757
1268061 1568351 0.020748
1278836 1587069 0.020741
99999 677725 0.020739
1241376 1622243 0.020731
927393 1587069 0.020726
99999 233907 0.020705
791442 1233554 0.020704
950802 1598351 0.020704
154140 1681672 0.020697
1030386 1064592 0.02069
1030387 1064592 0.02069
246905 1241376 0.020688
201191 1064592 0.020674
1568351 1759105 0.020668
1046996 1121024 0.020659
1064592 1551635 0.020644
655204 1064592 0.020635
314063 779899 0.020634
558823 1121024 0.020627
444362 603488 0.020625
559838 1542614 0.020622
703515 1121024 0.020569
687224 1551635 0.020568
173967 1681672 0.020562
655204 687224 0.020558
154140 1241376 0.020547
937373 1526617 0.020547
1587069 1588277 0.020547
614851 1820427 0.020534
1212101 1268061 0.020517
643463 779899 0.020515
1064592 1293550 0.020513
1125738 1212101 0.020507
444362 779899 0.020505
300552 1625795 0.020503
201191 1212101 0.020499
228147 1121024 0.020489
201191 559838 0.020468
677725 1681672 0.020459
559838 1125738 0.020451
547758 850245 0.02045
1212101 1759105 0.020439
687224 1293550 0.020436
716461 779899 0.020416
300552 759566 0.02041
850245 1233554 0.020409
1622490 1625795 0.020408
1036960 1241376 0.020403
99999 522914 0.020389
729322 937373 0.020382
1241376 1700724 0.020378
167489 1551635 0.020373
167489 655204 0.020363
1064592 1125738 0.020344
1064592 1268061 0.020337
522914 1622490 0.020331
212016 300552 0.020325
33566 1551635 0.020311
592949 1046996 0.020307
779899 1449493 0.020307
584256 779899 0.020302
33566 655204 0.0203
314063 559838 0.020299
759566 1622490 0.020292
99999 1625795 0.020288
111953 1449493 0.020284
300552 1498129 0.02028
291797 1125738 0.020275
1064592 1759105 0.020263
164346 300552 0.02026
167489 1293550 0.020244
201191 779899 0.020239
1241376 1757367 0.020237
778100 852300 0.020224
5803 300552 0.020214
111953 1125738 0.020214
122405 511785 0.02021
421968 511785 0.02021
511785 1694281 0.02021
558253 942163 0.02021
111953 201191 0.020207
300552 527332 0.020206
407129 1587069 0.020206
300552 1256884 0.020199
33566 201191 0.020184
77784 1241376 0.020184
33566 1293550 0.020182
444362 559838 0.020178
99999 759566 0.020174
937373 1233554 0.020166
1212101 1551635 0.020163
300552 1479864 0.020162
1551635 1568351 0.020158
173967 1241376 0.020156
655204 1212101 0.020151
154140 1121024 0.020149
655204 1568351 0.020147
547758 1488191 0.020141
1064592 1526617 0.020099
300552 1116642 0.020096
300552 1039405 0.020094
111953 1551635 0.02009
1064592 1449493 0.020083
584256 1064592 0.02008
111953 655204 0.020079
291797 1551635 0.020051
291797 655204 0.02004
1542614 1587069 0.020039
1212101 1293550 0.020034
1293550 1568351 0.020026
687224 1526617 0.020017
212016 1622490 0.020013
603488 643463 0.020012
1121024 1700724 0.019992
558823 942163 0.019986
937373 1039405 0.01998
522914 1587069 0.019978
852300 1598351 0.019978
1498129 1622490 0.019971
779899 1131212 0.01997
154140 852300 0.019965
111953 1293550 0.019962
872718 1241376 0.019956
1121024 1125738 0.019952
164346 1622490 0.019944
33566 1449493 0.019942
167489 584256 0.019941
33566 584256 0.019937
111953 1268061 0.019927
291797 1293550 0.019922
291797 716461 0.019912
5803 1622490 0.019901
603488 716461 0.019901
99999 212016 0.019891
527332 1622490 0.01989
779899 1125738 0.019884
1256884 1622490 0.019881
201191 291797 0.019874
1233554 1624722 0.019872
300552 729322 0.019857
1624722 1809755 0.019851
1121024 1757367 0.01985
99999 1498129 0.019849
1479864 1622490 0.019849
33566 1125738 0.019848
111953 1759105 0.019848
483953 559838 0.019847
291797 1449493 0.019841
530171 1121024 0.019838
1023153 1598351 0.019824
99999 164346 0.019823
167489 1526617 0.019814
852300 1700724 0.019808
77784 1121024 0.019803
1093024 1241376 0.019803
584256 603488 0.019802
300552 522914 0.019801
603488 1551635 0.019801
603488 655204 0.019789
1116642 1622490 0.019783
5803 99999 0.01978
1039405 1622490 0.019778
173967 1121024 0.019773
72093 1121024 0.01977
99999 527332 0.019769
99999 1256884 0.01976
33566 1526617 0.019753
167489 643463 0.01975
716461 1064592 0.019735
661476 959346 0.019734
99999 1479864 0.019728
291797 584256 0.019718
575668 1121024 0.019711
677725 1241376 0.019701
33566 1268061 0.0197
154140 950802 0.019696
779899 1551635 0.019688
603488 1293550 0.019676
655204 779899 0.019676
852300 1757367 0.019671
99999 1116642 0.019663
99999 1039405 0.019658
201191 1121024 0.019653
314063 1587069 0.019645
300552 1708230 0.019628
33566 1759105 0.019625
77784 852300 0.019622
167489 716461 0.019622
643463 1212101 0.019622
115415 1121024 0.019607
872718 1121024 0.019606
72093 942163 0.019602
33566 716461 0.019597
942163 1030386 0.019597
942163 1030387 0.019597
173967 852300 0.019595
1212101 1526617 0.019594
1526617 1568351 0.01959
451333 1121024 0.019571
779899 1293550 0.019566
729322 1622490 0.019543
950802 1700724 0.019541
233907 1121024 0.019534
167489 1449493 0.019517
937373 1488191 0.019516
300552 1278836 0.019513
1064592 1696098 0.019512
111953 1526617 0.01951
115415 1241376 0.01951
512093 1681672 0.019509
111953 1131212 0.019508
300552 959249 0.019505
768350 791442 0.019488
444362 1587069 0.019487
957886 1809755 0.019483
291797 1131212 0.019482
291797 1526617 0.019478
451333 1241376 0.019476
716461 1568351 0.019469
603488 1131212 0.019456
643463 1064592 0.019455
201191 603488 0.019443
300552 927393 0.019441
1093024 1121024 0.019441
603488 1125738 0.01944
111953 716461 0.019438
687224 1696098 0.019437
233907 1241376 0.019435
99999 729322 0.019426
852300 872718 0.019413
950802 1757367 0.019409
959249 1622490 0.01939
559838 1551635 0.019388
738003 1064592 0.01938
603488 1449493 0.019379
687224 1131212 0.019379
559838 655204 0.019374
1241376 1625795 0.01937
160529 959346 0.019367
791442 1809755 0.019367
677725 1121024 0.019363
77784 950802 0.019361
300552 1588277 0.019355
154140 942163 0.019348
1622490 1708230 0.019343
173967 950802 0.019334
927393 1622490 0.019332
959346 1567530 0.01933
1064592 1131212 0.019329
584256 1212101 0.019316
867200 959346 0.019316
687224 716461 0.019312
687224 738003 0.019306
33566 643463 0.019296
759566 1241376 0.019292
99999 959249 0.01928
114112 300552 0.019265
300552 1332904 0.019265
167489 1696098 0.019264
559838 1293550 0.019263
852300 1093024 0.019262
957886 1624722 0.019262
259317 1241376 0.019252
687224 1449493 0.019243
603488 1526617 0.019242
47354 1064592 0.019237
1064592 1328002 0.019237
111953 584256 0.019231
1278836 1622490 0.019231
99999 1708230 0.019227
99999 927393 0.019223
1064592 1664350 0.019222
1233554 1809755 0.019217
347103 959346 0.019211
167489 1131212 0.019207
33566 1696098 0.019205
942163 1700724 0.019204
867200 942163 0.019194
937373 1479864 0.019192
768350 1809755 0.019191
778100 1023153 0.019188
33566 1131212 0.019181
643463 1568351 0.019179
677725 852300 0.019172
502958 1121024 0.01917
1121024 1237669 0.01917
47354 687224 0.019163
687224 1328002 0.019163
544648 1064592 0.019161
872718 950802 0.019156
937373 1256884 0.019156
687224 1664350 0.019151
167489 738003 0.019135
779899 1526617 0.019133
233907 937373 0.019132
1036960 1121024 0.019123
99999 1278836 0.019115
1121024 1622243 0.019093
111953 643463 0.019089
544648 687224 0.019088
33566 738003 0.019076
942163 1757367 0.019071
1064592 1734381 0.019065
1212101 1696098 0.019065
291797 643463 0.01906
1131212 1212101 0.019058
1568351 1696098 0.019055
1588277 1622490 0.019053
506494 1023153 0.019045
1131212 1568351 0.019038
259317 950802 0.019034
347103 942163 0.019034
937373 1116642 0.019033
77784 942163 0.019027
300552 633887 0.019027
115415 852300 0.019022
1121024 1625795 0.019014
950802 1093024 0.019009
111953 1696098 0.019001
716461 1212101 0.019001
173967 942163 0.018999
47354 167489 0.018994
167489 1328002 0.018994
687224 1734381 0.018993
451333 852300 0.018989
167489 1664350 0.018988
130680 1064592 0.018982
759566 1121024 0.018976
300552 407129 0.018966
291797 1696098 0.018961
1023153 1744961 0.018961
115415 937373 0.018951
233907 852300 0.018951
1449493 1568351 0.018949
99012 1064592 0.018948
584256 1568351 0.018946
99999 1588277 0.018939
212016 1121024 0.018938
738003 1212101 0.018938
33566 47354 0.018937
33566 1328002 0.018937
33566 1664350 0.018937
1241376 1470971 0.018929
738003 1568351 0.018928
167489 544648 0.018927
677725 950802 0.018921
130680 687224 0.018911
1064592 1373709 0.01891
1121024 1498129 0.018906
164346 1121024 0.018898
1212101 1449493 0.018895
1458349 1809755 0.018895
114689 852300 0.018883
852300 1358110 0.018883
259317 1023153 0.01888
33566 544648 0.018876
99012 687224 0.018876
111953 738003 0.018874
115415 942163 0.018866
5803 1121024 0.018865
212016 1241376 0.018862
527332 1121024 0.018862
1121024 1256884 0.018859
852300 1625795 0.018848
872718 942163 0.018846
837039 1121024 0.018842
451333 937373 0.018841
687224 1373709 0.01884
291797 738003 0.018835
167489 1734381 0.018833
451333 942163 0.018832
1241376 1498129 0.018832
1121024 1479864 0.01883
1023153 1683412 0.018813
164346 1241376 0.018812
300552 1542614 0.01881
1212101 1664350 0.01881
1568351 1664350 0.018801
47354 1212101 0.0188
1212101 1328002 0.0188
233907 942163 0.018797
115415 950802 0.018794
559838 1526617 0.018792
259317 852300 0.018791
47354 1568351 0.018789
1328002 1568351 0.018789
592949 768350 0.018788
950802 1470971 0.018788
1116642 1121024 0.018786
1039405 1121024 0.018785
759566 852300 0.018784
5803 1241376 0.018782
33566 1734381 0.018782
347103 1568351 0.018773
527332 1241376 0.018773
1241376 1256884 0.018765
451333 950802 0.018762
130680 167489 0.018753
544648 1212101 0.018749
1241376 1479864 0.018743
111953 1664350 0.018741
544648 1568351 0.018739
1542614 1622490 0.018738
47354 111953 0.018737
111953 1328002 0.018737
291797 347103 0.018735
603488 1696098 0.018735
233907 950802 0.018725
99012 167489 0.018718
291797 1664350 0.018711
527332 937373 0.018711
782255 959346 0.018711
33566 130680 0.018703
407129 1622490 0.018703
584256 687224 0.018701
47354 291797 0.018698
291797 1328002 0.018698
1116642 1241376 0.018697
942163 1093024 0.018694
1039405 1241376 0.01869
1064592 1755478 0.018685
167489 1373709 0.018684
111953 544648 0.01868
347103 779899 0.018678
33566 99012 0.018667
942163 1567530 0.018659
1064592 1629973 0.018656
1212101 1734381 0.018655
559838 584256 0.018651
291797 544648 0.01865
1568351 1734381 0.018647
343256 1064592 0.018636
779899 1696098 0.018636
33566 1373709 0.018634
99999 1542614 0.018633
1488191 1809755 0.018628
729322 1121024 0.018625
677725 942163 0.018622
603488 738003 0.018612
959249 1241376 0.018609
687224 1755478 0.018608
950802 1625795 0.018605
246905 1121024 0.018592
687224 1629973 0.018589
111953 1734381 0.018588
347103 1064592 0.018584
99999 407129 0.018583
114689 1241376 0.018581
1241376 1358110 0.018581
130680 1212101 0.018579
778100 950802 0.018577
130680 1568351 0.01857
927393 1241376 0.01857
343256 687224 0.018568
867200 1568351 0.018568
687224 867200 0.01856
291797 1734381 0.018558
1551635 1587069 0.018553
99012 1212101 0.018542
655204 1587069 0.018542
759566 950802 0.018542
99012 1568351 0.018533
291797 867200 0.018528
729322 1241376 0.018522
559838 794981 0.018519
603488 1664350 0.018515
738003 779899 0.018514
111953 130680 0.018511
1212101 1373709 0.018511
1373709 1568351 0.018502
33566 347103 0.018498
111953 867200 0.018498
293818 1064592 0.018496
130680 291797 0.018483
47354 603488 0.018477
603488 1328002 0.018477
643463 942163 0.018476
99012 111953 0.018475
852300 1470971 0.018472
779899 867200 0.018467
300552 314063 0.018457
544648 603488 0.018455
603488 778100 0.018454
1064592 1091250 0.01845
167489 1755478 0.018448
99012 291797 0.018445
154140 1023153 0.018445
111953 1373709 0.018443
559838 716461 0.018441
1121024 1708230 0.018441
950802 1744961 0.018438
167489 1629973 0.018437
1121024 1268061 0.01843
293818 687224 0.018427
779899 1664350 0.01842
407129 1121024 0.018419
167489 343256 0.018416
291797 1373709 0.018415
852300 950020 0.018413
1488191 1624722 0.018411
1293550 1587069 0.01841
483953 942163 0.018407
212016 852300 0.018402
559838 1036960 0.018399
33566 1755478 0.018395
778100 779899 0.018391
33566 1629973 0.018388
867200 1064592 0.018388
314063 1622490 0.018386
164346 937373 0.018382
559838 643463 0.018382
687224 1091250 0.018382
47354 779899 0.018381
779899 1328002 0.018381
1241376 1708230 0.018379
1241376 1744961 0.018374
852300 1498129 0.018373
559838 1449493 0.018368
33566 343256 0.018367
603488 1734381 0.018364
1121024 1278836 0.018361
544648 779899 0.01836
164346 852300 0.018357
407129 1241376 0.018347
559838 1696098 0.018347
950802 1240173 0.018341
347103 687224 0.018331
73773 1064592 0.018328
959249 1121024 0.018328
5803 852300 0.018327
527332 852300 0.01832
852300 1256884 0.018314
1121024 1759105 0.01831
1023153 1700724 0.018309
33566 794981 0.018304
950802 1683412 0.018303
300552 444362 0.0183
33566 867200 0.018297
1241376 1278836 0.018297
942163 1625795 0.018296
130680 603488 0.01829
852300 1479864 0.01829
362878 614851 0.018286
99999 314063 0.018285
927393 1121024 0.018282
5803 937373 0.018279
167489 293818 0.018278
111953 347103 0.018276
1121024 1588277 0.018271
779899 1734381 0.01827
1212101 1629973 0.01827
614358 937373 0.018264
1212101 1755478 0.018262
73773 687224 0.01826
759566 942163 0.01826
1568351 1629973 0.01826
99012 603488 0.018252
778100 942163 0.018252
1568351 1755478 0.01825
343256 1212101 0.018247
852300 1116642 0.018247
212016 942163 0.018244
1241376 1683412 0.018244
852300 1039405 0.018241
343256 1568351 0.018238
1526617 1587069 0.018235
99999 122405 0.018234
99999 421968 0.018234
99999 1694281 0.018234
167489 1091250 0.018234
33566 293818 0.018229
559838 738003 0.018228
603488 1373709 0.018225
444362 1622490 0.018221
99999 937373 0.018215
942163 1498129 0.018215
778100 1121024 0.018214
639269 950802 0.018208
706434 950802 0.018208
950802 1247915 0.018208
164346 942163 0.018207
643463 1121024 0.018205
111953 1629973 0.018204
130680 779899 0.018198
937373 1622490 0.018198
47354 1681672 0.018196
1328002 1681672 0.018196
111953 1755478 0.018191
1023153 1757367 0.01819
778100 1568351 0.018189
1240173 1241376 0.018189
212016 950802 0.018186
33566 1091250 0.018185
111953 343256 0.018182
122405 1622490 0.018182
421968 1622490 0.018182
1622490 1694281 0.018182
291797 1629973 0.018177
5803 942163 0.018176
167489 794981 0.018175
512093 1064592 0.018175
527332 942163 0.018174
942163 1256884 0.018172
291797 1755478 0.018161
794981 1568351 0.018161
1241376 1588277 0.018161
99012 779899 0.01816
950802 1498129 0.018158
291797 343256 0.018155
77784 1023153 0.018149
768350 937373 0.018148
942163 1479864 0.018144
164346 950802 0.018143
852300 959249 0.018139
407129 937373 0.018138
559838 1664350 0.018134
779899 1373709 0.018134
1241376 1542614 0.018133
9905 1064592 0.018131
506494 950802 0.018129
950020 1241376 0.018129
173967 1023153 0.018124
99999 444362 0.01812
1567530 1568351 0.018116
5803 950802 0.018114
73773 167489 0.018114
512093 687224 0.01811
293818 1212101 0.018109
527332 950802 0.018107
942163 1039405 0.018103
942163 1116642 0.018103
950802 1256884 0.018101
293818 1568351 0.0181
852300 927393 0.0181
47354 559838 0.018098
559838 1328002 0.018098
729322 852300 0.018083
603488 867200 0.018081
643463 687224 0.01808
950802 1479864 0.018078
544648 559838 0.018074
628762 852300 0.01807
1091250 1212101 0.018067
9905 687224 0.018066
33566 73773 0.018066
1091250 1568351 0.018057
111953 293818 0.018045
167489 347103 0.018043
584256 942163 0.018042
950802 1116642 0.018037
950802 1039405 0.018031
779899 794981 0.018024
639269 852300 0.018023
706434 852300 0.018023
852300 1247915 0.018023
291797 293818 0.018017
794981 1064592 0.01801
111953 1091250 0.018003
603488 1629973 0.017992
1064592 1831560 0.017989
1233554 1458349 0.017989
559838 1734381 0.017986
559838 1131212 0.017983
291797 1091250 0.017976
769459 1064592 0.017974
872718 1023153 0.017972
343256 603488 0.017969
502958 559838 0.017967
559838 1237669 0.017967
779899 1567530 0.017963
167489 512093 0.017961
603488 1755478 0.01796
738003 1681672 0.01796
122405 1587069 0.017953
421968 1587069 0.017953
729322 942163 0.017953
1587069 1694281 0.017953
73773 1212101 0.017949
347103 1212101 0.017948
506494 852300 0.017948
73773 1568351 0.017939
942163 1046996 0.017939
502958 603488 0.017938
603488 1237669 0.017938
852300 1708230 0.017938
9905 167489 0.017924
687224 1831560 0.017924
130680 559838 0.017918
628762 1681672 0.017916
639269 1023153 0.017914
706434 1023153 0.017914
1023153 1247915 0.017914
950802 959249 0.017913
407129 852300 0.017911
950020 1023153 0.017911
687224 769459 0.01791
33566 512093 0.017908
603488 1036960 0.017904
779899 1629973 0.017904
942163 1125738 0.017895
793052 1681739 0.017889
73773 111953 0.017886
343256 779899 0.01788
559838 1622243 0.01788
9905 33566 0.017878
99012 559838 0.017878
729322 950802 0.017877
927393 950802 0.017874
559838 867200 0.017871
347103 603488 0.017867
779899 1755478 0.017867
314063 1241376 0.017866
852300 1278836 0.017861
73773 291797 0.017859
559838 1373709 0.017856
603488 1622243 0.01785
167489 867200 0.017847
657357 1023153 0.017846
33566 1567530 0.017841
1023153 1093024 0.017837
293818 603488 0.017833
33566 778100 0.017826
1121024 1542614 0.017813
1681672 1696098 0.01781
246905 559838 0.017807
1046996 1809755 0.017806
852300 1744961 0.017798
603488 1091250 0.017793
628762 1241376 0.017793
246905 603488 0.017788
512093 1212101 0.017788
167489 778100 0.017785
167489 1831560 0.017785
942163 1708230 0.017781
687224 794981 0.017779
114689 1681672 0.017778
1358110 1681672 0.017778
512093 1568351 0.017777
167489 769459 0.017773
793052 1681758 0.01777
167489 1567530 0.017768
716461 942163 0.017768
9905 1212101 0.017765
677725 1023153 0.017764
407129 942163 0.017762
9905 1568351 0.017753
111953 794981 0.017752
115415 1023153 0.01775
867200 1212101 0.017748
293818 779899 0.017745
852300 1588277 0.01774
33566 1831560 0.017739
584256 1121024 0.017738
543447 959346 0.017737
950802 1708230 0.017731
111953 512093 0.01773
33566 769459 0.017728
639269 1241376 0.017722
706434 1241376 0.017722
1241376 1247915 0.017722
451333 1023153 0.017721
852300 1240173 0.017719
794981 1212101 0.017714
444362 1241376 0.017713
291797 502958 0.017712
291797 1237669 0.017712
779899 1091250 0.017707
942163 1278836 0.017706
407129 950802 0.017705
9905 111953 0.017702
51992 1023153 0.017701
291797 512093 0.017699
291797 1567530 0.01769
233907 1023153 0.017688
291797 1036960 0.01768
73773 603488 0.017678
9905 291797 0.017677
852300 1542614 0.017672
111953 502958 0.017667
111953 1237669 0.017667
852300 1683412 0.017667
347103 559838 0.017666
942163 959249 0.01766
950802 1278836 0.017656
603488 794981 0.017652
114689 1023153 0.017643
1023153 1358110 0.017643
1293550 1681672 0.017637
506494 1241376 0.017636
111953 1036960 0.017635
559838 1629973 0.017634
1212101 1831560 0.017627
942163 1588277 0.017626
291797 1622243 0.017624
502958 1212101 0.017624
1212101 1237669 0.017624
1212101 1567530 0.017624
201191 942163 0.017623
942163 1449493 0.017623
769459 1212101 0.017618
927393 942163 0.017618
1568351 1831560 0.017617
343256 559838 0.017609
1241376 1330724 0.017607
769459 1568351 0.017605
212016 937373 0.017594
73773 779899 0.017593
1036960 1212101 0.017592
1064592 1567530 0.017592
291797 778100 0.017585
111953 1622243 0.017578
559838 1755478 0.017572
768350 1458349 0.017571
246905 291797 0.017568
111953 1831560 0.017565
314063 1121024 0.017558
778100 1064592 0.017557
111953 769459 0.017555
794981 942163 0.017543
950802 1588277 0.017541
291797 1831560 0.01754
603488 1567530 0.017537
1212101 1622243 0.017535
1023153 1194282 0.017532
291797 769459 0.017531
111953 246905 0.017524
937373 1278836 0.017522
937373 1498129 0.017512
9905 603488 0.017501
512093 603488 0.017498
118332 1681739 0.017494
246905 1212101 0.017482
33566 1598351 0.017481
300552 1551635 0.01748
779899 1036960 0.017477
1023153 1625795 0.017476
114689 950802 0.017475
293818 559838 0.017475
950802 1358110 0.017475
33566 502958 0.017474
33566 1237669 0.017474
655204 1681672 0.017468
716461 1121024 0.017468
300552 655204 0.017466
950802 1194282 0.017457
950802 1542614 0.017455
1023153 1240173 0.017446
850245 1809755 0.017445
33566 1036960 0.017443
291797 794981 0.01744
559838 1091250 0.017439
867200 1121024 0.017436
444362 1121024 0.017434
759566 1023153 0.017427
1568351 1687735 0.017427
9905 779899 0.01742
657357 950802 0.017419
314063 852300 0.017418
950020 950802 0.017417
512093 779899 0.017414
1551635 1622490 0.017414
111953 1687735 0.017409
1023153 1330724 0.017405
655204 1622490 0.017404
1194282 1241376 0.017401
246905 779899 0.017394
865333 1023153 0.017393
33566 1622243 0.017386
794981 1121024 0.017386
118332 1681758 0.017378
122405 300552 0.017378
300552 421968 0.017378
300552 1694281 0.017378
687224 1598351 0.017378
1587069 1696098 0.017372
547758 1809755 0.01737
603488 1831560 0.017367
687224 1036960 0.017367
937373 1708230 0.017365
502958 1568351 0.017363
1237669 1568351 0.017363
603488 769459 0.017361
300552 1293550 0.017348
1046996 1624722 0.017342
33566 246905 0.017336
511785 1064592 0.017335
687224 1567530 0.017335
1036960 1568351 0.017331
73773 559838 0.017328
246905 942163 0.017328
1551635 1681672 0.017327
99999 1551635 0.017323
1121024 1567530 0.017323
950802 1330724 0.017318
99999 655204 0.017313
779899 1831560 0.017287
1293550 1622490 0.017286
603488 1687735 0.017285
906411 1568351 0.017285
769459 779899 0.017283
444362 852300 0.017279
1568351 1622243 0.017275
347103 1121024 0.017273
511785 687224 0.017269
111953 906411 0.017267
852300 1194282 0.017266
559838 1567530 0.017262
818392 1568351 0.017262
51992 950802 0.017261
639269 942163 0.017258
706434 942163 0.017258
942163 1247915 0.017258
111953 1567530 0.017249
509458 1681658 0.017249
111953 818392 0.017244
1458349 1488191 0.017238
738003 1587069 0.017237
502958 1064592 0.017236
1064592 1237669 0.017236
657357 852300 0.017233
1064592 1598351 0.01723
246905 1568351 0.01722
146621 937373 0.017216
937373 1662079 0.017216
51992 1241376 0.017213
314063 950802 0.017207
850245 1488191 0.017207
1036960 1064592 0.017206
1241376 1297244 0.017202
212016 1023153 0.017201
559838 818392 0.017198
628762 1023153 0.017197
99999 1293550 0.017196
942163 1542614 0.017181
1023153 1498129 0.017175
167489 1687735 0.017166
164346 1023153 0.017165
512093 559838 0.017162
9905 559838 0.017161
687224 1687735 0.017158
1064592 1622243 0.017147
768350 1624722 0.017143
502958 942163 0.01714
942163 1237669 0.01714
603488 906411 0.017139
5803 1023153 0.017138
167489 511785 0.017135
527332 1023153 0.017133
1023153 1256884 0.01713
852300 1330724 0.017124
603488 818392 0.017116
778100 1212101 0.017115
942163 1131212 0.017115
1241376 1551635 0.017115
1023153 1479864 0.017107
655204 1241376 0.017106
246905 1064592 0.017103
628762 950802 0.017101
661476 1790858 0.017096
33566 511785 0.01709
47354 1587069 0.01709
1328002 1587069 0.01709
291797 1687735 0.017085
950020 1681672 0.017081
51992 852300 0.017073
1023153 1116642 0.01707
942163 1622243 0.017069
444362 950802 0.017068
1023153 1039405 0.017067
768350 850245 0.017066
300552 1526617 0.017054
502958 779899 0.017053
779899 1237669 0.017053
559838 1687735 0.017039
1064592 1687735 0.017033
559838 1831560 0.017031
559838 769459 0.017028
167489 906411 0.017027
687224 906411 0.017021
1241376 1293550 0.017018
950020 1121024 0.017006
1030386 1121024 0.017006
1030387 1121024 0.017006
167489 818392 0.017004
687224 818392 0.016998
293818 1681658 0.016995
769459 937373 0.016992
1091250 1681658 0.016989
167489 502958 0.016983
167489 1237669 0.016983
511785 1212101 0.016977
657357 1241376 0.01697
779899 1622243 0.016967
511785 1568351 0.016965
167489 1036960 0.016953
314063 942163 0.016945
291797 906411 0.016943
502958 687224 0.016941
687224 1237669 0.016941
1121024 1449493 0.016937
729322 1023153 0.01693
291797 818392 0.016921
111953 511785 0.016915
950802 1297244 0.016915
506494 959346 0.016903
906411 1064592 0.016897
167489 1622243 0.016896
291797 511785 0.016892
559838 906411 0.016889
818392 1212101 0.016881
972663 1064592 0.016878
818392 1064592 0.016875
959249 1023153 0.016871
779899 818392 0.016866
1121024 1131212 0.016856
957886 1458349 0.016854
687224 1622243 0.016853
167489 246905 0.016848
1121024 1551635 0.016846
927393 1023153 0.016836
950802 1341742 0.016834
950802 1800751 0.016834
559838 778100 0.016832
1373709 1681658 0.016832
655204 1121024 0.016831
959346 1046996 0.01683
444362 942163 0.016829
906411 1121024 0.016819
687224 972663 0.016817
1526617 1622490 0.016809
246905 687224 0.016806
99012 1681658 0.016799
130680 1681658 0.016798
1023153 1708230 0.016789
818392 1121024 0.016776
407129 1023153 0.016769
506494 942163 0.016766
1681658 1734381 0.016757
769459 1681658 0.016749
1121024 1293550 0.016747
942163 1036960 0.016742
1023153 1456645 0.01674
1023153 1700280 0.01674
1023153 1278836 0.016722
511785 603488 0.01672
1212101 1687735 0.016713
852300 1551635 0.016711
852300 1297244 0.016706
779899 1687735 0.016704
655204 852300 0.016701
99999 1526617 0.016698
544648 1681658 0.016697
532810 1046996 0.016695
167489 972663 0.016692
959346 1744961 0.016676
852300 1341742 0.016675
852300 1800751 0.016675
558823 959346 0.016665
1121024 1687735 0.016652
33566 972663 0.016645
511785 779899 0.016644
1023153 1588277 0.016632
942163 1598351 0.01662
852300 1293550 0.016617
111953 778100 0.016613
865333 950802 0.016601
9905 1681658 0.016585
865333 959346 0.016584
865333 1241376 0.016582
906411 1212101 0.016573
33566 1687735 0.016568
779899 906411 0.016559
937373 1681672 0.016559
1023153 1283198 0.016545
972663 1212101 0.016538
1023153 1629425 0.016538
1212101 1598351 0.016537
794981 1681672 0.016532
972663 1568351 0.016524
369155 1241376 0.016523
1241376 1356274 0.016514
950802 1551635 0.016513
645707 937373 0.016506
655204 950802 0.016503
314063 1681672 0.016494
111953 972663 0.016488
906411 942163 0.01648
256361 1064592 0.016474
614358 1064592 0.016474
1023153 1470971 0.016469
959346 1683412 0.016462
291797 972663 0.016459
1023153 1542614 0.016454
779899 1598351 0.016449
1023153 1341742 0.016442
1023153 1800751 0.016442
818392 942163 0.016441
73773 1681658 0.016439
33566 906411 0.016431
852300 865333 0.016428
950802 1293550 0.016423
1241376 1341742 0.016419
1241376 1800751 0.016419
614358 687224 0.016418
256361 687224 0.016412
300552 1696098 0.01641
942163 1341742 0.01641
942163 1800751 0.01641
33566 818392 0.016409
1629973 1681658 0.016398
532810 547758 0.016396
338896 1241376 0.01639
511785 559838 0.01639
1064592 1447972 0.016376
1622490 1696098 0.016369
1125738 1681672 0.016358
33566 259317 0.016357
114689 1121024 0.016341
1121024 1358110 0.016341
768350 1488191 0.016333
559838 782255 0.01633
942163 1687735 0.016327
201191 1681672 0.016325
687224 1447972 0.016314
167489 614358 0.016307
959346 1030386 0.0163
959346 1030387 0.0163
1241376 1696098 0.016299
167489 1598351 0.016295
167489 256361 0.016293
959346 1297244 0.016292
942163 1551635 0.01629
300552 738003 0.016289
343256 1681658 0.016288
99999 1696098 0.016287
603488 972663 0.016286
655204 942163 0.016275
33566 614358 0.016268
59458 937373 0.016261
134710 937373 0.016261
559852 937373 0.016261
937373 1381140 0.016261
1568351 1598351 0.016256
852300 1456645 0.016255
852300 1700280 0.016255
114689 1568351 0.016252
1358110 1568351 0.016252
33566 256361 0.016251
738003 1622490 0.016249
314063 1023153 0.016234
942163 1744961 0.016225
779899 972663 0.016215
779899 1744961 0.016212
738003 1241376 0.016204
1470971 1568351 0.016204
167489 1447972 0.016197
942163 1293550 0.016196
687224 778100 0.016195
259317 291797 0.016191
1023153 1297244 0.01619
547758 1624722 0.016183
1121024 1526617 0.016182
291797 1598351 0.016179
614358 1212101 0.016175
703515 959346 0.016174
99999 738003 0.016168
1241376 1526617 0.016161
614358 1568351 0.01616
47354 300552 0.016156
300552 1328002 0.016156
33566 1447972 0.016155
338896 852300 0.016155
256361 1212101 0.016147
259317 1064592 0.016142
256361 1568351 0.016134
111953 614358 0.016122
779899 1683412 0.01612
47354 1622490 0.016118
1328002 1622490 0.016118
534062 1046996 0.016116
444362 1023153 0.016109
779899 1470971 0.016104
291797 614358 0.016102
47354 1241376 0.016099
852300 1187115 0.016099
1241376 1328002 0.016099
942163 1683412 0.016095
111953 256361 0.016092
1664350 1681658 0.016089
559838 1744961 0.016085
852300 1283198 0.016083
1681658 1681728 0.016082
852300 1629425 0.016075
256361 291797 0.01607
259317 959346 0.016067
291797 1744961 0.016056
657357 959346 0.016055
1212101 1447972 0.016052
603488 1598351 0.016049
1241376 1456645 0.016049
1241376 1700280 0.016049
1447972 1568351 0.01604
47354 99999 0.016039
99999 1328002 0.016039
1121024 1696098 0.016033
512093 1587069 0.016022
259317 559838 0.016021
111953 1447972 0.015998
950802 1630685 0.015997
559838 1683412 0.01599
559838 972663 0.015988
628762 1121024 0.015988
530171 959346 0.015986
1681658 1831560 0.015982
950802 1456645 0.01598
950802 1700280 0.01598
114689 167489 0.015977
167489 1358110 0.015977
291797 1447972 0.015977
1542614 1681672 0.015967
114689 687224 0.015966
291797 1683412 0.015966
687224 1358110 0.015966
51992 959346 0.015961
603488 614358 0.015958
1241376 1664350 0.015955
559838 950020 0.015946
1241376 1630685 0.015942
738003 1121024 0.015939
1121024 1664350 0.015928
852300 1696098 0.015926
256361 603488 0.015913
544648 1241376 0.015913
950802 1187115 0.01591
259317 687224 0.015909
614358 779899 0.015897
72093 959346 0.015893
1241376 1283198 0.015884
544648 1121024 0.01588
1241376 1629425 0.015875
1187115 1241376 0.015872
959346 1194282 0.015864
639269 959346 0.015852
706434 959346 0.015852
959346 1247915 0.015852
559838 1240173 0.015849
256361 779899 0.015845
1241376 1734381 0.015845
47354 1121024 0.015837
111953 114689 0.015837
111953 1358110 0.015837
1121024 1328002 0.015837
738003 852300 0.015836
950020 1568351 0.015835
779899 1240173 0.015829
532810 534062 0.015827
603488 1447972 0.015821
603488 1240173 0.01582
308697 1121024 0.015818
852300 1630685 0.015817
950802 1283198 0.015808
1121024 1734381 0.015808
650271 942163 0.015806
852300 1356274 0.015801
369155 852300 0.015799
950802 1629425 0.015799
111953 1470971 0.015797
420769 1064592 0.015796
942163 950020 0.015792
559838 1470971 0.015789
259317 1212101 0.015788
130680 1241376 0.015785
852300 1526617 0.015783
959346 1330724 0.015782
259317 942163 0.01578
167489 1744961 0.015771
99012 1241376 0.015763
130680 1121024 0.015759
687224 1744961 0.015756
959346 1252227 0.015756
779899 1447972 0.015754
950802 1696098 0.015749
1212101 1470971 0.015744
47354 852300 0.015735
420769 687224 0.015735
852300 1328002 0.015735
1241376 1373709 0.015734
543447 1681739 0.015725
99012 1121024 0.015721
603488 639269 0.015721
603488 706434 0.015721
603488 1247915 0.015721
1121024 1373709 0.015712
628762 1568351 0.015704
559838 1598351 0.015702
603488 1470971 0.015701
291797 937373 0.015691
38287 830346 0.015687
830346 1682050 0.015687
167489 1683412 0.015685
852300 976693 0.015681
114689 779899 0.015679
779899 1358110 0.015679
559838 614358 0.015678
830346 1820427 0.015677
784939 830346 0.015674
830346 1375209 0.015671
687224 1683412 0.01567
1681658 1828190 0.015668
738003 950802 0.01566
603488 950020 0.015653
830346 1681934 0.015653
1240173 1568351 0.015649
1252227 1681739 0.015648
779899 950020 0.015644
291797 1240173 0.015638
362878 830346 0.015637
506494 779899 0.015634
547758 1023153 0.015634
942163 1526617 0.015632
335909 830346 0.015627
1023153 1551635 0.015623
852300 1664350 0.01562
167489 420769 0.015616
114689 559838 0.015613
352989 830346 0.015613
559838 1358110 0.015613
320073 830346 0.015612
830346 1428360 0.015612
256361 559838 0.015611
655204 1023153 0.015611
420769 830346 0.01561
639269 1568351 0.015603
706434 1568351 0.015603
950802 1526617 0.015603
1247915 1568351 0.015603
558253 959346 0.015589
559838 639269 0.015582
559838 706434 0.015582
559838 1247915 0.015582
167489 259317 0.015581
544648 852300 0.015579
167489 950020 0.015575
33566 420769 0.015569
687224 950020 0.015568
47354 950802 0.015562
950802 1328002 0.015562
167489 1470971 0.015561
506494 1568351 0.015558
534062 547758 0.015558
111953 639269 0.015553
111953 706434 0.015553
111953 1247915 0.015553
1064592 1820427 0.015553
1241376 1629973 0.015553
343256 1241376 0.015544
1121024 1629973 0.015542
1023153 1293550 0.01554
959346 1598351 0.01553
942163 1696098 0.015529
559838 1447972 0.015523
343256 1121024 0.01552
852300 1734381 0.015512
483953 1121024 0.01551
114689 291797 0.015505
291797 1358110 0.015505
338896 1023153 0.015498
687224 1820427 0.015495
639269 1212101 0.015493
706434 1212101 0.015493
1212101 1247915 0.015493
291797 506494 0.015491
942163 1754171 0.015491
950802 976693 0.015489
1064592 1681934 0.015489
506494 559838 0.015488
507740 830346 0.01548
830346 1720689 0.01548
160529 1681672 0.015478
114689 1064592 0.015474
1064592 1358110 0.015474
976693 1241376 0.015468
420769 1212101 0.015466
950020 1064592 0.015462
420769 1568351 0.01546
130680 852300 0.015459
33566 1240173 0.015458
950802 1664350 0.015458
1241376 1755478 0.015456
167489 628762 0.01545
506494 1212101 0.015447
293818 1241376 0.015444
738003 942163 0.015443
942163 1664350 0.015442
628762 687224 0.015441
99012 852300 0.015434
687224 1681934 0.015429
111953 950020 0.015427
544648 950802 0.015418
111953 420769 0.015416
661476 1101282 0.015413
1091250 1241376 0.015413
852300 1373709 0.015411
293818 1121024 0.01541
950020 1212101 0.015404
291797 420769 0.015396
544648 942163 0.015396
1091250 1121024 0.015386
158839 950802 0.015384
950802 1230263 0.015384
950802 1315228 0.015384
167489 1820427 0.015381
33566 639269 0.01538
33566 706434 0.01538
33566 1247915 0.01538
782255 1568351 0.015374
1121024 1755478 0.015373
158839 1241376 0.01537
1230263 1241376 0.01537
1241376 1315228 0.01537
33566 1470971 0.015365
950802 1734381 0.015353
47354 942163 0.015348
942163 1328002 0.015348
33566 1820427 0.015336
512093 1241376 0.015336
942163 1734381 0.01533
73773 1241376 0.015328
483953 959346 0.015322
1587069 1681658 0.015322
259317 779899 0.015317
167489 1681934 0.015314
308697 942163 0.015302
130680 950802 0.015301
73773 1121024 0.0153
111953 628762 0.015299
114689 603488 0.015293
603488 1358110 0.015293
603488 1744961 0.015289
130680 942163 0.015285
167489 639269 0.015285
167489 706434 0.015285
167489 1247915 0.015285
99012 950802 0.015276
937373 1568351 0.015275
639269 687224 0.015274
687224 706434 0.015274
687224 1247915 0.015274
33566 1681934 0.015269
1568351 1744961 0.015263
950802 1373709 0.015254
111953 1240173 0.015252
1023153 1187115 0.01525
99012 942163 0.015249
1064592 1744961 0.015243
852300 1629973 0.015242
942163 1373709 0.015242
1212101 1820427 0.015237
167489 506494 0.015231
1568351 1820427 0.015231
343256 852300 0.01523
639269 779899 0.01523
706434 779899 0.01523
779899 1247915 0.01523
420769 603488 0.015228
1121024 1456645 0.015226
1121024 1700280 0.015226
506494 687224 0.015221
300552 512093 0.01521
291797 1470971 0.015205
1212101 1240173 0.015202
603488 1683412 0.015201
1241376 1687735 0.015197
111953 1820427 0.015189
830346 1526617 0.015188
9905 1241376 0.015187
687224 1470971 0.015185
1568351 1683412 0.015176
9905 1121024 0.015175
72093 1681739 0.015175
639269 1064592 0.015175
706434 1064592 0.015175
1064592 1247915 0.015175
512093 1622490 0.015173
114689 942163 0.015171
942163 1358110 0.015171
291797 1820427 0.01517
317357 959346 0.015169
345487 959346 0.015169
402733 959346 0.015169
420769 779899 0.015169
959346 970900 0.015169
1212101 1681934 0.015168
1212101 1744961 0.015167
506494 1121024 0.015164
1568351 1681934 0.015163
1064592 1683412 0.015161
862490 1367193 0.015154
1064592 1828190 0.015151
511352 942163 0.015148
976693 1023153 0.015148
506494 603488 0.015147
259317 1568351 0.015145
505763 862490 0.01514
596270 862490 0.01514
862490 1674020 0.01514
293818 852300 0.015132
703515 1681739 0.015132
628762 779899 0.015128
506494 1064592 0.015126
111953 1598351 0.015125
862495 937373 0.015125
852300 1755478 0.015123
111953 1681934 0.01512
512093 1121024 0.015116
782255 1121024 0.015116
308697 559838 0.015113
1023153 1356274 0.015109
308697 603488 0.015105
852300 1091250 0.015104
99999 512093 0.015103
1064592 1470971 0.015101
291797 1681934 0.0151
511352 1568351 0.0151
291797 511352 0.015098
291797 950020 0.015098
687224 1828190 0.015097
818392 1241376 0.015096
950802 1629973 0.015089
111953 511352 0.015087
1241376 1831560 0.015087
1064592 1681728 0.015086
942163 1629973 0.015085
1121024 1744961 0.015085
1212101 1683412 0.015082
769459 1121024 0.01508
862490 1681601 0.015078
343256 950802 0.015076
937373 1809755 0.015076
769459 1241376 0.015074
1121024 1831560 0.015074
317357 852300 0.015064
343256 942163 0.015064
345487 852300 0.015064
402733 852300 0.015064
852300 970900 0.015064
906411 1241376 0.015063
1194282 1212101 0.015055
1121024 1283198 0.015052
830346 1681739 0.015051
114689 1212101 0.01505
1212101 1358110 0.01505
559838 628762 0.015044
1121024 1629425 0.015043
167489 1240173 0.015035
1356274 1681739 0.015031
687224 1681728 0.015027
73773 852300 0.015022
512093 852300 0.015016
1023153 1630685 0.01501
603488 1820427 0.015008
167489 1828190 0.015005
937373 950802 0.015003
507740 1064592 0.015002
1064592 1720689 0.015002
657357 942163 0.014995
51992 1568351 0.014983
293818 950802 0.01498
291797 628762 0.014972
33566 1828190 0.01497
308697 1568351 0.014968
369155 1681739 0.014968
558823 1681739 0.014968
628762 1064592 0.014966
291797 639269 0.014965
291797 706434 0.014965
291797 1247915 0.014965
950802 1755478 0.014964
1121024 1683412 0.014963
293818 942163 0.014961
950802 1091250 0.014954
779899 1820427 0.014953
111953 308697 0.014951
338896 1681739 0.014949
420769 559838 0.014947
507740 687224 0.014947
687224 1720689 0.014947
33566 1194282 0.014942
942163 1091250 0.014939
511352 559838 0.014938
33566 1297244 0.014937
603488 1681934 0.014937
1023153 1696098 0.014936
547758 559838 0.014935
1064592 1240173 0.014934
167489 1681728 0.01493
1330724 1568351 0.014929
511352 603488 0.014927
779899 1194282 0.014927
547758 1681728 0.01492
1064592 1330724 0.01492
852300 1687735 0.014919
99999 1681658 0.014914
51992 1212101 0.014913
942163 1755478 0.014909
33566 950020 0.014903
167489 511352 0.014903
942163 1330724 0.014903
1121024 1598351 0.014899
291797 1330724 0.014898
9905 852300 0.014892
33566 1681728 0.014891
158839 852300 0.014887
852300 1230263 0.014887
852300 1315228 0.014887
1212101 1330724 0.014884
1212101 1828190 0.014884
291797 338896 0.014881
558253 1681739 0.01488
779899 1681934 0.01488
317357 950802 0.014876
345487 950802 0.014876
402733 950802 0.014876
950802 970900 0.014876
1568351 1828190 0.014875
73773 950802 0.014874
51992 942163 0.01486
512093 950802 0.01486
73773 942163 0.014858
738003 1023153 0.014858
950802 1356274 0.014856
559838 1297244 0.014849
33566 308697 0.014848
559838 1754171 0.014845
167489 507740 0.014843
167489 1720689 0.014843
111953 1828190 0.014842
1064592 1094916 0.014838
1622490 1681658 0.014827
291797 1828190 0.014826
818392 852300 0.014823
33566 369155 0.01482
33566 506494 0.014814
511352 1064592 0.014806
1023153 1526617 0.014804
33566 51992 0.014803
628762 942163 0.014803
154140 959346 0.014801
33566 507740 0.0148
33566 1720689 0.0148
1212101 1681728 0.014799
657357 1568351 0.014798
950020 959346 0.014797
852300 1831560 0.014796
852300 906411 0.014791
687224 1094916 0.014789
1568351 1681728 0.014788
769459 852300 0.014787
51992 779899 0.014781
1194282 1568351 0.01478
246905 959346 0.014779
87176 1064592 0.014777
308697 687224 0.014777
1064592 1194282 0.014777
167489 308697 0.014775
511352 1212101 0.014775
369155 1023153 0.014774
33566 1330724 0.01477
47354 1023153 0.01477
1023153 1328002 0.01477
338896 950802 0.014766
1064592 1297244 0.014766
779899 1330724 0.014763
1064592 1747780 0.014762
830346 1681758 0.014757
603488 628762 0.014756
603488 1341742 0.014756
603488 1800751 0.014756
972663 1587069 0.014756
51992 167489 0.014755
111953 1681728 0.014755
291797 1194282 0.014749
9905 950802 0.014748
9905 942163 0.014743
317357 1023153 0.014743
345487 1023153 0.014743
402733 1023153 0.014743
950802 1687735 0.014743
970900 1023153 0.014743
1064592 1531657 0.014743
614851 1023153 0.014741
559838 1820427 0.01474
291797 1681728 0.014736
300552 1681658 0.01473
657357 1212101 0.01473
1064592 1728218 0.01473
1023153 1664350 0.014729
87176 687224 0.014724
1212101 1297244 0.01472
687224 1747780 0.014714
942163 1194282 0.014713
959346 1700724 0.014712
33566 338896 0.014709
507740 1212101 0.014708
1212101 1720689 0.014708
507740 1568351 0.014702
1568351 1720689 0.014702
167489 1094916 0.0147
167489 1330724 0.014696
603488 1828190 0.014696
687224 1531657 0.014695
544648 1023153 0.014691
111953 937373 0.01469
308697 1064592 0.014682
512093 942163 0.014681
687224 1728218 0.014677
687224 1240173 0.014675
338896 779899 0.014672
111953 507740 0.014664
111953 1720689 0.014664
33566 1094916 0.014663
559838 1681934 0.014663
1064592 1276767 0.014661
291797 1356274 0.014657
687224 1330724 0.014657
769459 942163 0.014657
950802 1831560 0.014654
1341742 1568351 0.014654
1568351 1800751 0.014654
1064592 1356670 0.014653
291797 308697 0.014652
369155 1064592 0.01465
818392 950802 0.01465
942163 1831560 0.01465
661476 1052755 0.014649
661476 862495 0.014648
769459 950802 0.014647
291797 507740 0.014646
291797 1720689 0.014646
51992 1064592 0.014643
779899 1828190 0.014643
959346 1757367 0.014637
87176 167489 0.014634
308697 1212101 0.014634
1023153 1734381 0.014632
167489 1747780 0.014626
33566 657357 0.014624
906411 950802 0.014619
259317 603488 0.014617
959346 1036960 0.014615
111953 1341742 0.014612
111953 1800751 0.014612
77784 959346 0.014611
1064592 1080035 0.01461
687224 1276767 0.014609
51992 291797 0.014608
167489 1531657 0.014608
687224 1356670 0.014605
603488 1681728 0.014599
33566 87176 0.014598
603488 657357 0.014598
111953 1744961 0.014596
173967 959346 0.014594
657357 779899 0.014594
33566 1747780 0.014589
559838 1341742 0.014589
559838 1800751 0.014589
130680 1023153 0.014588
167489 1728218 0.014588
511352 687224 0.014587
502958 959346 0.014586
959346 1237669 0.014586
1094916 1212101 0.014582
59048 1064592 0.014578
167489 657357 0.014578
613495 1064592 0.014578
865333 942163 0.014578
483953 547758 0.014576
657357 687224 0.014573
33566 1531657 0.014571
1094916 1568351 0.014567
1212101 1341742 0.014564
1212101 1800751 0.014564
687224 1080035 0.014563
99012 1023153 0.014562
160545 1064592 0.014562
559838 657357 0.014555
33566 1728218 0.014553
167489 1297244 0.014553
167489 1194282 0.014552
33566 114689 0.014551
33566 1358110 0.014551
308697 779899 0.014549
1023153 1373709 0.014548
937373 1831560 0.014545
111953 1094916 0.014544
338896 1064592 0.014544
338896 1568351 0.014544
317357 1241376 0.014542
345487 1241376 0.014542
402733 1241376 0.014542
959346 1622243 0.014542
970900 1241376 0.014542
779899 1681728 0.014541
33566 1744961 0.014535
628762 1212101 0.014535
865333 1568351 0.014534
687224 1297244 0.014533
291797 369155 0.014532
559838 1194282 0.014528
603488 650271 0.014528
59048 687224 0.014526
511785 1241376 0.014526
613495 687224 0.014526
291797 1094916 0.014524
167489 1276767 0.014521
167489 1356670 0.014519
291797 865333 0.014519
111953 1330724 0.014517
160545 687224 0.014517
559838 650271 0.014515
687224 1194282 0.014514
87176 1212101 0.014513
111953 1683412 0.014512
1212101 1747780 0.014509
547758 1622490 0.014505
87176 1568351 0.014501
661476 1681739 0.014496
507740 603488 0.014495
603488 1720689 0.014495
1568351 1747780 0.014495
872718 959346 0.014493
1212101 1531657 0.014492
259317 1121024 0.01449
33566 1276767 0.014486
511785 1121024 0.014485
33566 1356670 0.014482
1531657 1568351 0.014478
167489 1080035 0.014477
87176 111953 0.014472
111953 1747780 0.014472
959346 1125738 0.014472
111953 506494 0.014471
657357 1064592 0.01447
865333 1212101 0.01447
1212101 1728218 0.014468
33566 1341742 0.014467
33566 1800751 0.014467
115415 959346 0.014458
976693 1681787 0.014456
1568351 1728218 0.014456
111953 1531657 0.014455
87176 291797 0.014454
33566 1683412 0.014453
291797 1747780 0.014452
559838 1828190 0.014452
483024 1241376 0.014447
1217222 1241376 0.014447
507740 779899 0.014445
703515 1790858 0.014445
779899 1720689 0.014445
1526617 1681758 0.014442
33566 1080035 0.014441
111953 338896 0.01444
59048 167489 0.014439
167489 613495 0.014439
451333 959346 0.014438
291797 1531657 0.014435
33566 628762 0.014434
1568351 1754171 0.014432
160545 167489 0.014431
643463 959346 0.014431
483024 950802 0.014429
950802 1217222 0.014429
291797 1754171 0.014428
111953 1728218 0.014427
291797 657357 0.014427
1187115 1681787 0.014426
115646 1121024 0.014423
111953 657357 0.01442
111953 1754171 0.01442
559838 1629425 0.01442
111953 259317 0.014418
233907 959346 0.014418
51992 603488 0.014417
369155 779899 0.014417
935640 1064592 0.014413
167489 369155 0.014412
291797 1728218 0.01441
972663 1241376 0.014407
729322 830346 0.014406
959346 1093024 0.014406
650271 1681787 0.014405
33566 59048 0.014404
33566 613495 0.014404
1023153 1629973 0.014404
1212101 1356670 0.014404
1212101 1276767 0.014403
1681787 1754171 0.014403
650271 1568351 0.014402
1630685 1681787 0.014401
1212101 1754171 0.014399
33566 160545 0.014396
291797 650271 0.014396
1064592 1477086 0.014394
158839 1121024 0.014392
603488 1094916 0.014392
1121024 1230263 0.014392
1121024 1315228 0.014392
1526617 1681739 0.014392
1276767 1568351 0.014391
343256 1023153 0.01439
1356670 1568351 0.01439
167489 1341742 0.014389
167489 1800751 0.014389
111953 650271 0.014387
942163 1238673 0.014385
51992 687224 0.014382
687224 1341742 0.014382
687224 1800751 0.014382
51992 559838 0.014381
291797 1297244 0.014373
559838 1330724 0.014373
603488 1330724 0.014373
111953 1194282 0.014372
942163 1082253 0.014371
33566 865333 0.01437
687224 935640 0.014369
111953 1356670 0.014367
362878 1064592 0.014367
650271 1212101 0.014367
1080035 1212101 0.014363
111953 1276767 0.014362
677725 959346 0.014361
338896 942163 0.01436
511352 779899 0.014357
511352 1681787 0.014356
865333 1121024 0.014354
1080035 1568351 0.014351
291797 1356670 0.014348
291797 1276767 0.014345
959346 1739334 0.014345
33566 511352 0.014344
687224 1477086 0.014344
779899 1094916 0.014343
559838 1681728 0.014335
1121024 1238673 0.014333
87176 603488 0.014327
111953 1080035 0.014326
114689 959346 0.014326
779899 865333 0.014326
959346 1358110 0.014326
167489 865333 0.014325
201191 959346 0.014325
1356274 1568351 0.014323
59048 1212101 0.014322
603488 1747780 0.014322
613495 1212101 0.014322
160545 1212101 0.014318
158839 1023153 0.014317
362878 687224 0.014317
1023153 1230263 0.014317
1023153 1315228 0.014317
830346 1039405 0.014316
942163 1456645 0.014315
942163 1700280 0.014315
59048 1568351 0.01431
613495 1568351 0.01431
291797 1080035 0.014309
160545 1568351 0.014307
111953 1356274 0.014305
603488 1531657 0.014305
167489 338896 0.014304
532810 768350 0.014302
293818 1023153 0.014301
830346 1116642 0.0143
1064592 1341742 0.014296
1064592 1800751 0.014296
779899 1341742 0.014293
779899 1800751 0.014293
830346 1479864 0.01429
33566 650271 0.014289
338896 559838 0.014289
730823 942163 0.014287
167489 935640 0.014286
369155 1568351 0.014285
779899 1754171 0.014285
603488 1728218 0.014284
59048 111953 0.014282
111953 160545 0.014282
111953 613495 0.014282
603488 1456645 0.014281
603488 1700280 0.014281
1023153 1091250 0.01428
87176 779899 0.014276
779899 1747780 0.014274
830346 1256884 0.014273
115646 942163 0.014266
59048 291797 0.014265
160545 291797 0.014265
291797 613495 0.014265
527332 830346 0.014265
559838 865333 0.014263
167489 1477086 0.014261
5803 830346 0.014258
779899 1531657 0.014258
167489 1754171 0.014256
33566 935640 0.014252
603488 1754171 0.014252
1023153 1755478 0.01425
164346 830346 0.014249
511785 852300 0.014249
507740 559838 0.014246
559838 1720689 0.014246
830346 1498129 0.014242
212016 830346 0.014237
51992 111953 0.014236
308697 959346 0.014236
779899 1728218 0.014233
639269 1121024 0.014231
650271 687224 0.014231
706434 1121024 0.014231
1121024 1247915 0.014231
160529 1790858 0.014229
33566 1477086 0.014228
167489 362878 0.014226
603488 1194282 0.014226
167489 650271 0.014225
865333 1064592 0.014224
603488 1276767 0.014221
603488 1356670 0.014219
1241376 1296969 0.014219
338896 603488 0.014217
950802 1296969 0.014217
73773 1023153 0.014208
972663 1121024 0.014207
33566 1630685 0.014195
33566 362878 0.014188
937373 1212101 0.014185
959346 1341742 0.01418
959346 1800751 0.01418
603488 1080035 0.014179
779899 1630685 0.014177
935640 1212101 0.014177
942163 1734749 0.014176
779899 1356670 0.014173
1526617 1681787 0.014173
779899 1276767 0.014171
959346 1625795 0.014171
1064592 1754171 0.014171
1456645 1568351 0.014169
1568351 1700280 0.014169
559838 1094916 0.014167
935640 1568351 0.014165
369155 1212101 0.014164
559838 1456645 0.014161
559838 1700280 0.014161
603488 1283198 0.014159
512093 1023153 0.014155
614851 852300 0.014152
33566 1356274 0.014151
1212101 1477086 0.01415
291797 1456645 0.014149
291797 1700280 0.014149
603488 1629425 0.014148
167489 1630685 0.014146
942163 1283198 0.014143
59048 603488 0.014142
111953 935640 0.014142
603488 613495 0.014142
650271 1064592 0.014141
1477086 1568351 0.014138
160545 603488 0.014137
942163 1629425 0.014135
779899 1080035 0.014134
759566 959346 0.014133
852300 972663 0.01413
111953 1456645 0.014129
111953 1700280 0.014129
115646 1212101 0.014129
338896 687224 0.014126
291797 935640 0.014125
317357 942163 0.014122
345487 942163 0.014122
402733 942163 0.014122
942163 970900 0.014122
942163 1297244 0.014121
369155 942163 0.014117
115415 154140 0.014115
511785 950802 0.014114
111953 1477086 0.014111
233907 830346 0.014111
1121024 1734749 0.014111
362878 1212101 0.014106
1212101 1456645 0.014105
1212101 1700280 0.014105
779899 1356274 0.014104
830346 1588277 0.014103
559838 1747780 0.014101
9905 1023153 0.0141
362878 1568351 0.0141
111953 369155 0.014099
451333 830346 0.014097
291797 1477086 0.014095
154140 451333 0.014094
511785 942163 0.014094
59048 779899 0.014092
160545 779899 0.014092
212016 959346 0.014092
613495 779899 0.014092
942163 1356274 0.014092
87176 559838 0.014086
115415 830346 0.014086
530171 1681787 0.014086
559838 1531657 0.014086
818392 1681601 0.014081
906411 1681601 0.014081
300552 972663 0.014077
959346 1498129 0.014076
164346 959346 0.014073
1681601 1687735 0.014073
111953 362878 0.014066
154140 233907 0.014065
942163 1240173 0.014065
369155 950802 0.014064
291797 1341742 0.014056
291797 1800751 0.014056
972663 1622490 0.014055
5803 959346 0.014054
338896 1212101 0.014054
527332 959346 0.014053
959346 1256884 0.014052
291797 362878 0.014051
1283198 1568351 0.014051
1082253 1121024 0.014048
33566 115646 0.014047
559838 1728218 0.014045
1568351 1629425 0.014039
1023153 1046996 0.014038
559838 1283198 0.014035
959346 1479864 0.014035
291797 1283198 0.014031
614358 1121024 0.01403
122405 768350 0.014028
421968 768350 0.014028
559838 592949 0.014028
768350 1694281 0.014028
614358 1241376 0.014025
291797 1629425 0.01402
1023153 1831560 0.014017
33566 1456645 0.014016
33566 1700280 0.014016
769459 1023153 0.014016
33566 1754171 0.014015
115415 1700724 0.014014
1023153 1687735 0.014013
111953 1283198 0.014012
959346 1039405 0.014012
959346 1116642 0.014012
115646 603488 0.014007
158839 559838 0.014002
559838 1230263 0.014002
559838 1315228 0.014002
559838 1356670 0.014002
657357 1121024 0.014002
603488 935640 0.014001
111953 1629425 0.014
99999 972663 0.013997
115646 687224 0.013996
1064592 1356274 0.013996
603488 1356274 0.013995
451333 1700724 0.013994
950802 972663 0.013994
906411 959346 0.013991
1739334 1809755 0.013991
291797 1187115 0.013989
1212101 1283198 0.013989
483024 1023153 0.013988
1023153 1217222 0.013988
559838 1276767 0.013985
291797 1630685 0.013984
534062 937373 0.013981
628762 959346 0.013978
603488 1477086 0.013977
1212101 1629425 0.013977
167489 1456645 0.013975
167489 1700280 0.013975
483024 852300 0.013975
603488 865333 0.013975
852300 1217222 0.013975
818392 959346 0.013971
369155 603488 0.013967
650271 779899 0.013967
111953 1187115 0.013966
233907 1700724 0.013966
687224 865333 0.013966
1212101 1630685 0.013966
559838 1080035 0.013964
730823 1121024 0.013963
111953 1630685 0.013959
942163 1446116 0.013959
779899 935640 0.013958
687224 1754171 0.013957
614358 1681658 0.013951
256361 1241376 0.013947
1187115 1212101 0.013944
584256 959346 0.01394
329574 1568351 0.013935
115415 1757367 0.013933
818392 1023153 0.013933
614851 950802 0.013932
291797 329574 0.01393
779899 1477086 0.01393
160545 559838 0.013925
729322 959346 0.013923
1212101 1356274 0.013923
111953 329574 0.013922
1599576 1681658 0.013922
614851 1241376 0.013919
687224 1356274 0.013919
362878 603488 0.013916
779899 1297244 0.013915
115646 1064592 0.013914
451333 1757367 0.013913
59048 559838 0.013908
559838 613495 0.013908
959346 1687735 0.013908
906411 1023153 0.013907
77784 115415 0.013903
798395 1681658 0.013903
33566 1283198 0.013902
33566 1629425 0.013891
256361 1121024 0.01389
115415 173967 0.013887
233907 1757367 0.013886
329574 942163 0.013886
115646 1568351 0.013884
77784 451333 0.013883
1121024 1446116 0.013881
1241376 1447972 0.013881
1064592 1456645 0.01388
1064592 1700280 0.01388
362878 779899 0.013874
99999 547758 0.013869
51992 1121024 0.013868
173967 451333 0.013867
167489 1283198 0.013862
77784 233907 0.013856
687224 1629425 0.013853
33566 1187115 0.013852
167489 1629425 0.013851
936073 1064592 0.01385
115646 291797 0.013848
794981 959346 0.013844
173967 233907 0.013839
942163 972663 0.013837
1488191 1630685 0.013837
1121024 1240173 0.013831
420769 1587069 0.013825
1121024 1447972 0.013823
779899 1187115 0.013819
532810 1278836 0.013817
716461 959346 0.013816
959346 1708230 0.013815
111953 865333 0.013812
532810 830346 0.013812
937373 1629973 0.01381
1023153 1296969 0.013809
407129 959346 0.013808
1283198 1681787 0.013808
1629425 1681787 0.013807
167489 1187115 0.013806
687224 936073 0.013805
687224 1187115 0.013801
779899 1283198 0.013799
1046996 1458349 0.013797
407129 532810 0.013796
532810 1233554 0.013796
559838 935640 0.013796
614358 1681787 0.013795
1456645 1681787 0.013793
1681787 1700280 0.013793
532810 1708230 0.01379
614358 852300 0.01379
369155 687224 0.013788
1446116 1568351 0.013784
687224 1630685 0.013783
559838 1630685 0.013782
1297244 1568351 0.013775
959249 959346 0.013774
816158 1809755 0.013773
167489 329574 0.013772
959346 1278836 0.013772
111953 1297244 0.01377
1064592 1283198 0.01377
852300 1296969 0.013764
115415 872718 0.013763
167489 1356274 0.013761
779899 1629425 0.01376
1064592 1629425 0.013759
329574 603488 0.013756
559838 1477086 0.013754
927393 959346 0.013754
830346 1065138 0.013753
816158 862491 0.013746
509458 1064592 0.013744
451333 872718 0.013743
511352 532810 0.013741
559838 1187115 0.013739
1064592 1630685 0.013734
167489 936073 0.013733
959346 1588277 0.01373
329574 559838 0.013728
883218 1809755 0.013728
959346 1131212 0.013727
816158 1263906 0.013725
1121024 1194282 0.013725
154140 212016 0.013722
559838 1356274 0.013722
233907 872718 0.013717
291797 976693 0.013717
115646 167489 0.013716
816158 1739334 0.013715
530171 1681601 0.013707
862491 883218 0.013705
154140 1498129 0.013704
534062 614851 0.013704
830346 1674577 0.013704
33566 936073 0.013703
1187115 1568351 0.013701
862491 1739334 0.0137
509458 687224 0.013699
534062 650271 0.013699
362878 559838 0.013697
111953 976693 0.013696
256361 852300 0.013696
1587069 1681934 0.013695
329574 1064592 0.013694
1568351 1630685 0.013694
532810 1039405 0.01369
614358 942163 0.013686
793052 1809755 0.013686
154140 164346 0.013684
883218 1263906 0.013684
793052 1367193 0.013682
118332 1809755 0.013681
1263906 1739334 0.01368
883218 1739334 0.013676
115415 1093024 0.013675
118332 1488191 0.013675
976693 1212101 0.013675
614358 950802 0.013673
505763 793052 0.013671
596270 793052 0.013671
793052 1674020 0.013671
33566 1446116 0.01367
532810 1479864 0.01367
778100 1681739 0.013669
1338721 1488191 0.013667
5803 154140 0.013666
122405 816158 0.013665
421968 816158 0.013665
816158 1694281 0.013665
33566 937373 0.01366
532810 1256884 0.01366
959346 1449493 0.01366
1121024 1297244 0.013658
154140 527332 0.013657
451333 1093024 0.013656
793052 816158 0.013655
527332 532810 0.013653
118332 816158 0.013652
122405 862491 0.01365
421968 862491 0.01365
862491 1694281 0.01365
154140 1256884 0.013648
5803 532810 0.013647
511352 534062 0.013643
164346 532810 0.01364
793052 862491 0.013639
329574 1212101 0.013638
118332 862491 0.013636
158839 291797 0.013636
291797 1230263 0.013636
291797 1315228 0.013636
9905 937373 0.013635
511785 937373 0.013635
154140 1479864 0.013634
317357 1121024 0.013633
345487 1121024 0.013633
402733 1121024 0.013633
852300 1447972 0.013633
936073 1212101 0.013633
970900 1121024 0.013633
532810 1498129 0.013632
167489 509458 0.013631
212016 1700724 0.013629
233907 1093024 0.013629
122405 1263906 0.013628
421968 1263906 0.013628
1263906 1694281 0.013628
793052 1681601 0.013627
1233554 1446116 0.013627
816158 1238673 0.013626
122405 883218 0.013625
421968 883218 0.013625
687224 1446116 0.013625
883218 1694281 0.013625
167489 1446116 0.013624
830346 1278836 0.013624
816158 1082253 0.013623
968640 1488191 0.013622
1488191 1670741 0.013622
1488191 1733381 0.013622
936073 1568351 0.013621
122405 1739334 0.01362
421968 1739334 0.01362
768350 1446116 0.01362
1694281 1739334 0.01362
111953 158839 0.013618
111953 1230263 0.013618
111953 1315228 0.013618
115415 677725 0.013616
793052 1263906 0.013616
118332 1263906 0.013613
793052 1739334 0.013613
793052 883218 0.013612
1498129 1700724 0.013612
862491 1238673 0.013611
1233554 1726180 0.013611
118332 1739334 0.01361
730823 816158 0.01361
118332 883218 0.013609
862491 1082253 0.013608
1121024 1330724 0.013608
816158 1734749 0.013607
154140 1116642 0.013606
369155 559838 0.013606
1587069 1820427 0.013606
957886 1755478 0.013605
1233554 1681078 0.013603
33566 509458 0.013602
158839 942163 0.013601
942163 1230263 0.013601
942163 1315228 0.013601
633887 1233554 0.013599
778218 816158 0.013599
1233554 1744730 0.013599
111953 936073 0.013598
407129 830346 0.013598
118332 532810 0.013597
451333 677725 0.013597
154140 1039405 0.013594
730823 862491 0.013594
687224 1456645 0.013593
687224 1700280 0.013593
164346 1700724 0.013592
862491 1734749 0.013592
816158 1446116 0.013591
329574 816158 0.01359
830346 1674574 0.01359
1238673 1263906 0.01359
33566 976693 0.013589
114112 1233554 0.013589
1233554 1332904 0.013589
507740 532810 0.013588
532810 1720689 0.013588
830346 1708230 0.013588
1082253 1263906 0.013588
883218 1238673 0.013587
957886 1630685 0.013586
291797 936073 0.013585
959346 1754171 0.013585
883218 1082253 0.013584
532810 614851 0.013582
778218 862491 0.013582
122405 957886 0.013581
421968 957886 0.013581
957886 1694281 0.013581
643463 1681739 0.013578
650271 959346 0.013578
329574 862491 0.013575
862491 1446116 0.013575
5803 1700724 0.013574
730823 1263906 0.013574
256361 950802 0.013573
233907 677725 0.013572
614851 1681787 0.013572
1263906 1734749 0.013571
730823 883218 0.01357
1233554 1630685 0.01357
115646 816158 0.013568
883218 1734749 0.013568
793052 830346 0.013566
1131212 1681739 0.013566
527332 1700724 0.013565
317357 1809755 0.013564
345487 1809755 0.013564
402733 1809755 0.013564
970900 1809755 0.013564
618705 816158 0.013563
816158 1681787 0.013563
483024 816158 0.013562
816158 1217222 0.013562
118332 830346 0.013561
830346 1053244 0.013561
778218 1263906 0.01356
1121024 1296969 0.01356
522914 816158 0.013559
122405 793052 0.013558
325189 816158 0.013558
421968 793052 0.013558
793052 1694281 0.013558
1256884 1700724 0.013557
778218 883218 0.013556
778218 1739334 0.013556
118332 122405 0.013555
118332 421968 0.013555
118332 1694281 0.013555
212016 1757367 0.013555
559838 1082253 0.013555
233907 532810 0.013554
329574 1263906 0.013554
1263906 1446116 0.013554
816158 928847 0.013553
942163 1470971 0.013553
115646 862491 0.013552
725929 830346 0.013551
883218 1446116 0.013551
329574 883218 0.01355
862490 1547707 0.01355
1064592 1446116 0.013548
862491 1681787 0.013547
483024 862491 0.013546
618705 862491 0.013546
650271 816158 0.013546
862491 1217222 0.013546
167489 976693 0.013545
779899 976693 0.013545
532810 1681934 0.013544
692661 816158 0.013544
778218 862490 0.013544
816158 1754171 0.013544
451333 532810 0.013543
532810 650271 0.013543
816158 1301280 0.013543
1479864 1700724 0.013543
256361 942163 0.013542
522914 862491 0.013542
534062 1278836 0.013542
816158 976693 0.013542
325189 862491 0.013541
687224 976693 0.013541
862490 1800370 0.013541
816158 1338721 0.01354
1238673 1739334 0.01354
1498129 1757367 0.013538
115415 532810 0.013537
1082253 1739334 0.013537
374849 816158 0.013536
862491 928847 0.013536
161087 816158 0.013535
591852 816158 0.013535
716923 816158 0.013535
816158 1213892 0.013535
816158 1698427 0.013535
509458 1212101 0.013534
707114 816158 0.013534
317357 816158 0.013532
345487 816158 0.013532
402733 816158 0.013532
816158 970900 0.013532
115646 1263906 0.013531
122405 1238673 0.013531
421968 1238673 0.013531
768350 1739334 0.013531
862490 1707980 0.013531
1238673 1694281 0.013531
650271 862491 0.01353
122405 1082253 0.013529
421968 1082253 0.013529
483024 1121024 0.013529
1082253 1694281 0.013529
1121024 1217222 0.013529
862491 1754171 0.013528
77784 212016 0.013527
115646 883218 0.013527
532810 1754171 0.013527
692661 862491 0.013527
483024 1263906 0.013526
862491 976693 0.013526
862491 1301280 0.013526
1217222 1263906 0.013526
1263906 1681787 0.013525
308697 1681787 0.013524
509458 1568351 0.013524
618705 1263906 0.013523
730823 1739334 0.013523
483024 883218 0.013522
793052 1238673 0.013522
816158 1296969 0.013522
862491 1338721 0.013522
883218 1217222 0.013522
151019 816158 0.013521
618705 1739334 0.013521
786150 816158 0.013521
816158 1294763 0.013521
883218 1681787 0.013521
618705 883218 0.01352
816158 1187115 0.01352
1734749 1739334 0.01352
118332 1238673 0.013519
325189 1263906 0.013519
374849 862491 0.013519
407129 534062 0.013519
522914 1263906 0.013519
793052 1082253 0.013519
164346 1757367 0.013518
420769 532810 0.013518
816158 1367193 0.013518
816158 1490307 0.013518
118332 1082253 0.013517
161087 862491 0.013517
522914 1739334 0.013517
591852 862491 0.013517
716923 862491 0.013517
830346 1606247 0.013517
862491 1213892 0.013517
862491 1698427 0.013517
33566 158839 0.013516
33566 1230263 0.013516
33566 1315228 0.013516
317357 862491 0.013516
325189 1739334 0.013516
345487 862491 0.013516
402733 862491 0.013516
522914 883218 0.013516
534062 1708230 0.013516
707114 862491 0.013516
862491 970900 0.013516
959346 1542614 0.013516
1116642 1700724 0.013516
1296969 1809755 0.013516
122405 730823 0.013515
233907 534062 0.013515
325189 883218 0.013515
421968 730823 0.013515
730823 1694281 0.013515
816158 1726180 0.013515
122405 1734749 0.013513
421968 1734749 0.013513
862491 1809755 0.013513
928847 1263906 0.013513
1694281 1734749 0.013513
338896 1121024 0.013512
511785 1023153 0.013512
173967 212016 0.013511
331751 816158 0.013511
530171 534062 0.013511
791442 942163 0.013511
928847 1739334 0.013511
950802 1447972 0.013511
77784 1498129 0.01351
883218 928847 0.01351
779899 1456645 0.013509
779899 1700280 0.013509
816158 1681078 0.013509
505763 816158 0.013508
511352 816158 0.013508
596270 816158 0.013508
650271 1263906 0.013508
816158 1674020 0.013508
511879 830346 0.013506
862491 1296969 0.013506
1263906 1754171 0.013506
1449493 1681739 0.013506
1568351 1734749 0.013506
650271 883218 0.013505
730823 793052 0.013505
816158 968640 0.013505
816158 1670741 0.013505
816158 1681658 0.013505
816158 1733381 0.013505
816158 1744730 0.013505
830346 1649079 0.013505
976693 1263906 0.013505
451333 534062 0.013504
534062 793052 0.013504
692661 1263906 0.013504
1039405 1700724 0.013504
151019 862491 0.013503
786150 862491 0.013503
793052 1734749 0.013503
862491 1187115 0.013503
862491 1294763 0.013503
883218 1754171 0.013503
1263906 1301280 0.013503
1446116 1739334 0.013503
118332 730823 0.013502
122405 778218 0.013502
421968 778218 0.013502
692661 1739334 0.013502
778218 1694281 0.013502
883218 976693 0.013502
1301280 1739334 0.013502
5803 1757367 0.013501
111953 509458 0.013501
158839 816158 0.013501
329574 1739334 0.013501
816158 1230263 0.013501
816158 1315228 0.013501
118332 1734749 0.0135
308697 816158 0.0135
692661 883218 0.0135
816158 1630685 0.0135
862491 1367193 0.0135
862491 1490307 0.0135
118332 534062 0.013499
122405 1488191 0.013499
329574 534062 0.013499
421968 1488191 0.013499
547758 1828190 0.013499
633887 816158 0.013499
883218 1301280 0.013499
1263906 1338721 0.013499
1488191 1694281 0.013499
1338721 1739334 0.013498
115415 534062 0.013497
862491 1726180 0.013497
1681787 1739334 0.013497
122405 1446116 0.013496
374849 1263906 0.013496
421968 1446116 0.013496
532810 816158 0.013496
883218 1338721 0.013496
1446116 1694281 0.013496
122405 329574 0.013495
173967 1498129 0.013495
317357 1263906 0.013495
329574 421968 0.013495
329574 1694281 0.013495
345487 1263906 0.013495
374849 1739334 0.013495
402733 1263906 0.013495
970900 1263906 0.013495
161087 1263906 0.013494
591852 1263906 0.013494
716923 1263906 0.013494
1213892 1263906 0.013494
1263906 1698427 0.013494
161087 1739334 0.013493
331751 862491 0.013493
584256 1681739 0.013493
591852 1739334 0.013493
601261 816158 0.013493
707114 1263906 0.013493
707114 1739334 0.013493
716923 1739334 0.013493
1213892 1739334 0.013493
1698427 1739334 0.013493
317357 883218 0.013492
345487 883218 0.013492
374849 883218 0.013492
402733 883218 0.013492
527332 1757367 0.013492
883218 970900 0.013492
959346 1238673 0.013492
114112 816158 0.013491
511352 862491 0.013491
816158 1332904 0.013491
862491 1681078 0.013491
1233554 1707980 0.013491
77784 164346 0.01349
161087 883218 0.01349
505763 862491 0.01349
591852 883218 0.01349
596270 862491 0.01349
707114 883218 0.01349
716923 883218 0.01349
862491 1674020 0.01349
883218 1213892 0.01349
883218 1698427 0.01349
1263906 1809755 0.01349
291797 509458 0.013488
778218 793052 0.013488
816158 1299754 0.013488
862491 1744730 0.013488
191686 816158 0.013487
862491 968640 0.013487
862491 1670741 0.013487
862491 1733381 0.013487
716461 1681739 0.013486
118332 778218 0.013485
154140 729322 0.013485
158839 862491 0.013485
329574 687224 0.013485
603488 1187115 0.013485
793052 1446116 0.013485
862491 1230263 0.013485
862491 1315228 0.013485
329574 793052 0.013484
687224 1283198 0.013484
1263906 1296969 0.013484
308697 862491 0.013483
862491 1630685 0.013483
959346 1082253 0.013483
1256884 1757367 0.013483
118332 1446116 0.013482
1187115 1263906 0.013482
118332 329574 0.013481
122405 1233554 0.013481
421968 1233554 0.013481
633887 862491 0.013481
883218 1296969 0.013481
1233554 1694281 0.013481
151019 1263906 0.01348
151019 1739334 0.01348
603488 936073 0.01348
786150 1263906 0.01348
786150 1739334 0.01348
942163 1447972 0.01348
1263906 1294763 0.01348
1294763 1739334 0.01348
883218 1187115 0.013478
1367193 1739334 0.013478
1263906 1490307 0.013477
1490307 1739334 0.013477
115646 1739334 0.013476
151019 883218 0.013476
786150 883218 0.013476
830346 1265878 0.013476
883218 1294763 0.013476
1263906 1367193 0.013476
115646 779899 0.013475
164346 173967 0.013475
483024 1739334 0.013475
601261 862491 0.013475
1217222 1739334 0.013475
883218 1490307 0.013474
1263906 1726180 0.013474
1726180 1739334 0.013474
5803 77784 0.013473
114112 862491 0.013473
291797 1446116 0.013473
547758 1755478 0.013473
862491 1332904 0.013473
883218 1367193 0.013473
115646 122405 0.013472
115646 421968 0.013472
115646 1694281 0.013472
1488191 1681758 0.013472
158839 687224 0.013471
331751 1739334 0.013471
534062 976693 0.013471
687224 1230263 0.013471
687224 1315228 0.013471
793052 1233554 0.013471
1212101 1734749 0.013471
331751 1263906 0.01347
791442 1630685 0.01347
862491 1299754 0.01347
883218 1726180 0.01347
1479864 1757367 0.01347
511352 1263906 0.013469
1681078 1739334 0.013469
191686 862491 0.013468
505763 1739334 0.013468
596270 1739334 0.013468
816158 1681601 0.013468
1263906 1681078 0.013468
1674020 1739334 0.013468
122405 483024 0.013467
122405 1217222 0.013467
421968 483024 0.013467
421968 1217222 0.013467
483024 1694281 0.013467
1217222 1694281 0.013467
122405 618705 0.013466
331751 883218 0.013466
421968 618705 0.013466
505763 1263906 0.013466
511352 883218 0.013466
596270 1263906 0.013466
618705 1694281 0.013466
778218 1238673 0.013466
1121024 1341742 0.013466
1121024 1800751 0.013466
1263906 1674020 0.013466
77784 527332 0.013465
118332 1233554 0.013465
816158 862490 0.013465
968640 1739334 0.013465
1670741 1739334 0.013465
1733381 1739334 0.013465
1739334 1744730 0.013465
883218 1681078 0.013464
968640 1263906 0.013464
1263906 1670741 0.013464
1263906 1733381 0.013464
1263906 1744730 0.013464
59458 816158 0.013463
122405 1681787 0.013463
134710 816158 0.013463
158839 1263906 0.013463
421968 1681787 0.013463
559852 816158 0.013463
778218 1082253 0.013463
816158 1381140 0.013463
1230263 1263906 0.013463
1263906 1315228 0.013463
1681787 1694281 0.013463
505763 883218 0.013462
596270 883218 0.013462
883218 1674020 0.013462
1263906 1630685 0.013462
115646 793052 0.013461
122405 325189 0.013461
308697 1263906 0.013461
325189 421968 0.013461
325189 1694281 0.013461
158839 883218 0.01346
246905 1681787 0.01346
883218 968640 0.01346
883218 1230263 0.01346
883218 1315228 0.01346
883218 1670741 0.01346
883218 1733381 0.01346
883218 1744730 0.01346
115646 559838 0.013459
633887 1739334 0.013459
645707 816158 0.013459
1681758 1809755 0.013459
5803 173967 0.013458
115646 118332 0.013458
483024 793052 0.013458
559838 976693 0.013458
793052 1217222 0.013458
883218 1630685 0.013458
151019 862490 0.013457
158839 603488 0.013457
308697 883218 0.013457
603488 1230263 0.013457
603488 1315228 0.013457
633887 1263906 0.013457
786150 862490 0.013457
862490 1294763 0.013457
1212101 1446116 0.013457
77784 1256884 0.013456
122405 928847 0.013456
421968 928847 0.013456
793052 1488191 0.013456
928847 1694281 0.013456
118332 483024 0.013455
118332 1217222 0.013455
730823 959346 0.013455
601261 1739334 0.013454
633887 883218 0.013454
793052 1681787 0.013454
114112 1739334 0.013452
1332904 1739334 0.013452
118332 1681787 0.013451
601261 1263906 0.013451
618705 793052 0.013451
114112 1263906 0.01345
122405 650271 0.01345
421968 650271 0.01345
650271 1694281 0.01345
650271 1739334 0.01345
862491 1681601 0.01345
976693 1739334 0.01345
1036960 1681787 0.01345
1263906 1332904 0.01345
173967 527332 0.013449
730823 778218 0.013449
1299754 1739334 0.013449
122405 1754171 0.013448
191686 1739334 0.013448
421968 1754171 0.013448
1694281 1754171 0.013448
1739334 1754171 0.013448
118332 618705 0.013447
122405 976693 0.013447
421968 976693 0.013447
601261 883218 0.013447
816158 1681758 0.013447
862490 862491 0.013447
976693 1694281 0.013447
59458 862491 0.013446
114112 883218 0.013446
122405 692661 0.013446
122405 1301280 0.013446
134710 862491 0.013446
325189 793052 0.013446
421968 692661 0.013446
421968 1301280 0.013446
522914 793052 0.013446
559852 862491 0.013446
692661 1694281 0.013446
778218 1734749 0.013446
862491 1381140 0.013446
883218 1332904 0.013446
883218 1681658 0.013446
1263906 1299754 0.013446
1301280 1694281 0.013446
191686 1263906 0.013445
532810 883218 0.013445
502958 1681787 0.013444
816158 1547707 0.013444
1116642 1757367 0.013444
1237669 1681787 0.013444
77784 1479864 0.013443
118332 522914 0.013443
883218 1299754 0.013443
118332 325189 0.013442
122405 522914 0.013442
122405 1338721 0.013442
170093 830346 0.013442
325189 1488191 0.013442
421968 522914 0.013442
421968 1338721 0.013442
522914 1694281 0.013442
1338721 1694281 0.013442
173967 957886 0.013441
173967 1256884 0.013441
191686 883218 0.013441
645707 862491 0.013441
317357 1739334 0.01344
345487 1739334 0.01344
402733 1739334 0.01344
779899 936073 0.01344
793052 928847 0.01344
970900 1739334 0.01344
122405 374849 0.013439
374849 421968 0.013439
374849 1694281 0.013439
862490 968640 0.013439
862490 1670741 0.013439
862490 1733381 0.013439
1622243 1681787 0.013439
534062 1187115 0.013438
650271 793052 0.013438
118332 928847 0.013437
122405 161087 0.013437
122405 317357 0.013437
122405 345487 0.013437
122405 402733 0.013437
122405 591852 0.013437
122405 716923 0.013437
122405 970900 0.013437
122405 1213892 0.013437
122405 1698427 0.013437
161087 421968 0.013437
161087 1694281 0.013437
317357 421968 0.013437
317357 1694281 0.013437
345487 421968 0.013437
345487 1694281 0.013437
402733 421968 0.013437
402733 1694281 0.013437
421968 591852 0.013437
421968 716923 0.013437
421968 970900 0.013437
421968 1213892 0.013437
421968 1698427 0.013437
591852 1694281 0.013437
716923 1694281 0.013437
970900 1694281 0.013437
1213892 1694281 0.013437
1694281 1698427 0.013437
534062 1754171 0.013436
793052 976693 0.013436
793052 1754171 0.013436
816158 1800370 0.013436
976693 1568351 0.013436
118332 650271 0.013435
118332 976693 0.013433
118332 1754171 0.013433
1296969 1739334 0.013433
1039405 1757367 0.013432
122405 1809755 0.013431
421968 1809755 0.013431
692661 793052 0.013431
1694281 1809755 0.013431
618705 1238673 0.01343
793052 1301280 0.01343
778218 1446116 0.013429
173967 1479864 0.013428
317357 603488 0.013428
329574 778218 0.013428
345487 603488 0.013428
402733 603488 0.013428
603488 970900 0.013428
618705 1082253 0.013428
816158 1707980 0.013428
118332 692661 0.013427
522914 1238673 0.013427
118332 1301280 0.013426
122405 1296969 0.013426
317357 793052 0.013426
325189 1238673 0.013426
345487 793052 0.013426
402733 793052 0.013426
421968 1296969 0.013426
793052 970900 0.013426
793052 1338721 0.013426
1263906 1681601 0.013426
1296969 1694281 0.013426
862491 1547707 0.013425
1187115 1739334 0.013425
1681601 1739334 0.013425
115415 1625795 0.013424
122405 1187115 0.013424
421968 1187115 0.013424
522914 1082253 0.013424
862490 1263906 0.013424
1187115 1694281 0.013424
59458 1739334 0.013423
118332 317357 0.013423
118332 345487 0.013423
118332 402733 0.013423
118332 970900 0.013423
122405 151019 0.013423
122405 786150 0.013423
122405 1294763 0.013423
134710 1739334 0.013423
151019 421968 0.013423
151019 1694281 0.013423
325189 1082253 0.013423
421968 786150 0.013423
421968 1294763 0.013423
559852 1739334 0.013423
786150 1694281 0.013423
1294763 1694281 0.013423
1381140 1739334 0.013423
59458 1263906 0.013422
118332 1338721 0.013422
134710 1263906 0.013422
559852 1263906 0.013422
601261 862490 0.013422
883218 1681601 0.013422
1263906 1381140 0.013422
154140 1708230 0.013421
161087 793052 0.013421
591852 793052 0.013421
716923 793052 0.013421
793052 1213892 0.013421
793052 1698427 0.013421
928847 1238673 0.013421
122405 1490307 0.01342
421968 1490307 0.01342
534062 816158 0.01342
862490 883218 0.01342
1490307 1694281 0.01342
146621 816158 0.013419
534062 1039405 0.013419
645707 1739334 0.013419
707114 793052 0.013419
816158 1662079 0.013419
928847 1082253 0.013419
59458 883218 0.013418
134710 883218 0.013418
374849 793052 0.013418
559852 883218 0.013418
883218 1381140 0.013418
77784 1116642 0.013417
118332 161087 0.013417
118332 591852 0.013417
118332 716923 0.013417
118332 1213892 0.013417
118332 1698427 0.013417
122405 1726180 0.013417
421968 1726180 0.013417
645707 1263906 0.013417
862491 1800370 0.013417
1694281 1726180 0.013417
118332 707114 0.013416
118332 374849 0.013415
793052 1296969 0.013415
850245 1470971 0.013415
122405 707114 0.013414
325189 1681672 0.013414
421968 707114 0.013414
618705 730823 0.013414
645707 883218 0.013414
707114 1694281 0.013414
122405 331751 0.013413
331751 421968 0.013413
331751 1694281 0.013413
118332 1296969 0.013412
122405 511352 0.013412
421968 511352 0.013412
511352 1694281 0.013412
692661 1238673 0.013412
793052 1187115 0.013412
122405 1681078 0.013411
421968 1681078 0.013411
534062 1630685 0.013411
618705 1734749 0.013411
1064592 1187115 0.013411
1238673 1301280 0.013411
1681078 1694281 0.013411
522914 730823 0.01341
118332 1187115 0.013409
325189 730823 0.013409
692661 1082253 0.013409
1082253 1301280 0.013409
511352 1739334 0.013408
862491 1707980 0.013408
1238673 1338721 0.013408
1547707 1739334 0.013408
122405 968640 0.013407
122405 1670741 0.013407
122405 1733381 0.013407
122405 1744730 0.013407
158839 1739334 0.013407
325189 1734749 0.013407
421968 968640 0.013407
421968 1670741 0.013407
421968 1733381 0.013407
421968 1744730 0.013407
522914 1734749 0.013407
968640 1694281 0.013407
1230263 1739334 0.013407
1315228 1739334 0.013407
1670741 1694281 0.013407
1694281 1733381 0.013407
1694281 1744730 0.013407
151019 793052 0.013406
451333 1625795 0.013406
786150 793052 0.013406
793052 1294763 0.013406
77784 1039405 0.013405
115646 778218 0.013405
122405 158839 0.013405
122405 1230263 0.013405
122405 1315228 0.013405
158839 421968 0.013405
158839 1694281 0.013405
329574 1238673 0.013405
421968 1230263 0.013405
421968 1315228 0.013405
1082253 1338721 0.013405
1230263 1694281 0.013405
1315228 1694281 0.013405
122405 308697 0.013404
122405 1630685 0.013404
308697 421968 0.013404
308697 1694281 0.013404
374849 1238673 0.013404
421968 1630685 0.013404
730823 928847 0.013404
1238673 1681787 0.013404
1630685 1694281 0.013404
1630685 1739334 0.013404
118332 151019 0.013403
118332 786150 0.013403
118332 1294763 0.013403
161087 1238673 0.013403
591852 1238673 0.013403
716923 1238673 0.013403
1213892 1238673 0.013403
1238673 1698427 0.013403
329574 1082253 0.013402
374849 1082253 0.013402
483024 778218 0.013402
707114 1238673 0.013402
778218 1217222 0.013402
928847 1734749 0.013402
146621 862491 0.013401
173967 1116642 0.013401
862491 1662079 0.013401
1082253 1681787 0.013401
33566 1734749 0.0134
161087 1082253 0.0134
591852 1082253 0.0134
707114 1082253 0.0134
716923 1082253 0.0134
1082253 1213892 0.0134
1082253 1698427 0.0134
1263906 1547707 0.0134
1739334 1800370 0.0134
778218 1681787 0.013399
793052 1490307 0.013399
118332 1367193 0.013398
154140 407129 0.013398
511352 793052 0.013398
534062 862491 0.013398
212016 872718 0.013397
308697 1739334 0.013397
329574 1233554 0.013397
729322 1700724 0.013397
118332 1490307 0.013396
151019 1488191 0.013396
618705 778218 0.013396
768350 1598351 0.013396
786150 1488191 0.013396
793052 1726180 0.013396
883218 1547707 0.013396
1294763 1488191 0.013396
118332 511352 0.013395
122405 601261 0.013395
122405 1367193 0.013395
421968 601261 0.013395
421968 1367193 0.013395
601261 1694281 0.013395
692661 730823 0.013395
1367193 1694281 0.013395
158839 793052 0.013394
618705 1446116 0.013394
730823 1301280 0.013394
793052 1230263 0.013394
793052 1315228 0.013394
118332 1726180 0.013392
329574 618705 0.013392
522914 778218 0.013392
692661 1734749 0.013392
1263906 1800370 0.013392
1707980 1739334 0.013392
118332 158839 0.013391
118332 1230263 0.013391
118332 1315228 0.013391
331751 793052 0.013391
730823 1338721 0.013391
793052 1630685 0.013391
1301280 1734749 0.013391
151019 1238673 0.01339
173967 1039405 0.01339
308697 793052 0.01339
522914 1446116 0.01339
786150 1238673 0.01339
793052 1681078 0.01339
1238673 1294763 0.01339
325189 1446116 0.013389
329574 522914 0.013389
534062 1256884 0.013389
793052 968640 0.013389
793052 1670741 0.013389
793052 1733381 0.013389
972663 1023153 0.013389
118332 331751 0.013388
118332 1630685 0.013388
325189 329574 0.013388
730823 1568351 0.013388
830346 1547707 0.013388
883218 1800370 0.013388
1338721 1734749 0.013388
118332 308697 0.013387
118332 505763 0.013387
118332 596270 0.013387
118332 1674020 0.013387
151019 1082253 0.013387
329574 730823 0.013387
374849 730823 0.013387
509458 603488 0.013387
730823 1681787 0.013387
786150 1082253 0.013387
1082253 1294763 0.013387
1238673 1367193 0.013387
1238673 1490307 0.013387
1238673 1809755 0.013387
118332 968640 0.013386
118332 1670741 0.013386
118332 1681078 0.013386
118332 1733381 0.013386
161087 730823 0.013386
591852 730823 0.013386
716923 730823 0.013386
730823 1213892 0.013386
730823 1698427 0.013386
778218 928847 0.013386
329574 768350 0.013385
374849 1734749 0.013385
707114 730823 0.013385
793052 1744730 0.013385
862490 1739334 0.013385
122405 505763 0.013384
122405 596270 0.013384
122405 1674020 0.013384
329574 1734749 0.013384
421968 505763 0.013384
421968 596270 0.013384
421968 1674020 0.013384
505763 1694281 0.013384
596270 1694281 0.013384
928847 1446116 0.013384
1082253 1367193 0.013384
1082253 1490307 0.013384
1082253 1809755 0.013384
1238673 1726180 0.013384
1674020 1694281 0.013384
1681787 1734749 0.013384
161087 1734749 0.013383
329574 928847 0.013383
591852 1734749 0.013383
707114 1734749 0.013383
716923 1734749 0.013383
1213892 1734749 0.013383
1263906 1707980 0.013383
1698427 1734749 0.013383
118332 1744730 0.013382
233907 1625795 0.013382
633887 793052 0.013382
650271 778218 0.013382
906411 1681787 0.013381
1082253 1726180 0.013381
146621 1739334 0.01338
331751 1238673 0.01338
483024 1238673 0.01338
532810 793052 0.01338
778218 976693 0.01338
778218 1754171 0.01338
816158 906411 0.01338
818392 1681787 0.01338
872718 1498129 0.01338
1217222 1238673 0.01338
1662079 1739334 0.01338
114689 534062 0.013379
118332 633887 0.013379
534062 1358110 0.013379
816158 818392 0.013379
883218 1707980 0.013379
483024 1233554 0.013378
1217222 1233554 0.013378
1238673 1681078 0.013378
122405 633887 0.013377
331751 1082253 0.013377
421968 633887 0.013377
483024 1082253 0.013377
505763 1238673 0.013377
596270 1238673 0.013377
633887 1694281 0.013377
1082253 1217222 0.013377
1238673 1674020 0.013377
1241376 1681934 0.013377
9905 1681787 0.013376
146621 1263906 0.013376
692661 778218 0.013376
1082253 1681078 0.013376
1263906 1662079 0.013376
1338721 1681672 0.013376
505763 1082253 0.013375
596270 1082253 0.013375
601261 793052 0.013375
692661 1446116 0.013375
778218 1301280 0.013375
830346 1800370 0.013375
1082253 1674020 0.013375
114112 793052 0.013374
329574 692661 0.013374
793052 1332904 0.013374
816158 1687735 0.013374
968640 1238673 0.013374
1238673 1670741 0.013374
1238673 1733381 0.013374
1238673 1744730 0.013374
1301280 1446116 0.013374
1681787 1687735 0.013374
314063 959346 0.013373
329574 1301280 0.013373
768350 1297244 0.013373
118332 601261 0.013372
146621 883218 0.013372
151019 730823 0.013372
730823 786150 0.013372
730823 1294763 0.013372
883218 1662079 0.013372
968640 1082253 0.013372
1082253 1670741 0.013372
1082253 1733381 0.013372
1082253 1744730 0.013372
114112 118332 0.013371
118332 1332904 0.013371
317357 778218 0.013371
345487 778218 0.013371
402733 778218 0.013371
534062 1263906 0.013371
778218 970900 0.013371
1338721 1446116 0.013371
151019 1734749 0.01337
164346 534062 0.01337
730823 1367193 0.01337
730823 1490307 0.01337
786150 1734749 0.01337
793052 1299754 0.01337
1294763 1734749 0.01337
114112 122405 0.013369
114112 421968 0.013369
114112 1694281 0.013369
115646 618705 0.013369
122405 1332904 0.013369
154140 1278836 0.013369
191686 793052 0.013369
329574 1338721 0.013369
421968 1332904 0.013369
534062 1739334 0.013369
730823 1809755 0.013369
1332904 1694281 0.013369
374849 778218 0.013368
633887 1238673 0.013368
118332 1299754 0.013367
369155 547758 0.013367
374849 1446116 0.013367
534062 883218 0.013367
730823 1726180 0.013367
959346 1734749 0.013367
1367193 1734749 0.013367
1446116 1681787 0.013367
1490307 1734749 0.013367
118332 191686 0.013366
161087 778218 0.013366
161087 1446116 0.013366
329574 374849 0.013366
329574 1446116 0.013366
420769 1241376 0.013366
483024 618705 0.013366
591852 778218 0.013366
591852 1446116 0.013366
618705 1217222 0.013366
633887 1082253 0.013366
716923 778218 0.013366
716923 1446116 0.013366
778218 1213892 0.013366
778218 1698427 0.013366
1213892 1446116 0.013366
1446116 1698427 0.013366
1734749 1809755 0.013366
115646 522914 0.013365
707114 778218 0.013365
707114 1446116 0.013365
778218 1809755 0.013365
59458 122405 0.013364
59458 421968 0.013364
59458 1694281 0.013364
115646 325189 0.013364
122405 134710 0.013364
122405 559852 0.013364
122405 862490 0.013364
122405 1299754 0.013364
122405 1381140 0.013364
134710 421968 0.013364
134710 1694281 0.013364
161087 329574 0.013364
329574 591852 0.013364
329574 707114 0.013364
329574 716923 0.013364
329574 1213892 0.013364
329574 1698427 0.013364
421968 559852 0.013364
421968 862490 0.013364
421968 1299754 0.013364
421968 1381140 0.013364
559852 1694281 0.013364
862490 1694281 0.013364
883218 1681758 0.013364
1299754 1694281 0.013364
1381140 1694281 0.013364
1726180 1734749 0.013364
122405 191686 0.013363
164346 872718 0.013363
191686 421968 0.013363
191686 1694281 0.013363
331751 730823 0.013363
483024 522914 0.013363
522914 1217222 0.013363
601261 1238673 0.013363
618705 1681787 0.013363
111953 115646 0.013362
325189 483024 0.013362
325189 1217222 0.013362
329574 1681787 0.013362
483024 730823 0.013362
730823 1217222 0.013362
830346 1707980 0.013362
862491 906411 0.013362
114112 1238673 0.013361
534062 1498129 0.013361
730823 1681078 0.013361
818392 862491 0.013361
1238673 1332904 0.013361
122405 645707 0.01336
331751 1734749 0.01336
421968 645707 0.01336
483024 1734749 0.01336
505763 730823 0.01336
596270 730823 0.01336
601261 1082253 0.01336
645707 1694281 0.01336
687224 1734749 0.01336
730823 1674020 0.01336
778218 1296969 0.01336
1217222 1734749 0.01336
115415 759566 0.013359
115646 928847 0.013359
212016 534062 0.013359
114112 1082253 0.013358
325189 1681787 0.013358
601261 1488191 0.013358
1082253 1332904 0.013358
1238673 1299754 0.013358
1681078 1734749 0.013358
191686 1238673 0.013357
483024 928847 0.013357
505763 1734749 0.013357
596270 1734749 0.013357
730823 968640 0.013357
730823 1670741 0.013357
730823 1733381 0.013357
730823 1744730 0.013357
778218 1187115 0.013357
928847 1217222 0.013357
1674020 1734749 0.013357
167489 1734749 0.013356
862491 1687735 0.013356
1587069 1790858 0.013356
816158 1065138 0.013355
1082253 1299754 0.013355
191686 1082253 0.013354
522914 618705 0.013354
968640 1734749 0.013354
976693 1238673 0.013354
1121024 1739334 0.013354
1670741 1734749 0.013354
1733381 1734749 0.013354
1734749 1744730 0.013354
325189 618705 0.013353
522914 1681787 0.013353
730823 1212101 0.013353
928847 1681787 0.013353
151019 1446116 0.013352
650271 1238673 0.013352
786150 1446116 0.013352
1294763 1446116 0.013352
59458 1233554 0.013351
134710 1233554 0.013351
151019 329574 0.013351
158839 1568351 0.013351
329574 786150 0.013351
329574 1294763 0.013351
559852 1233554 0.013351
633887 730823 0.013351
976693 1082253 0.013351
1230263 1568351 0.013351
1233554 1381140 0.013351
1315228 1568351 0.013351
115646 692661 0.01335
793052 862490 0.01335
1238673 1754171 0.01335
115646 1301280 0.013349
325189 522914 0.013349
509458 779899 0.013349
650271 1082253 0.013349
778218 1490307 0.013349
1367193 1446116 0.013349
1446116 1490307 0.013349
59458 793052 0.013348
134710 793052 0.013348
329574 1367193 0.013348
329574 1490307 0.013348
483024 692661 0.013348
559852 793052 0.013348
633887 1734749 0.013348
692661 1217222 0.013348
778218 1367193 0.013348
793052 1381140 0.013348
1446116 1809755 0.013348
329574 1809755 0.013347
483024 1301280 0.013347
816158 865333 0.013347
1082253 1754171 0.013347
1217222 1301280 0.013347
5803 872718 0.013346
115646 1338721 0.013346
118332 862490 0.013346
118332 1681601 0.013346
618705 650271 0.013346
1446116 1726180 0.013346
122405 1547707 0.013345
122405 1681601 0.013345
329574 1726180 0.013345
421968 1547707 0.013345
421968 1681601 0.013345
601261 730823 0.013345
778218 1726180 0.013345
1547707 1694281 0.013345
1681601 1694281 0.013345
59458 118332 0.013344
114112 730823 0.013344
118332 134710 0.013344
118332 559852 0.013344
118332 1381140 0.013344
317357 1238673 0.013344
345487 1238673 0.013344
402733 1238673 0.013344
483024 1338721 0.013344
522914 928847 0.013344
618705 976693 0.013344
618705 1754171 0.013344
650271 1233554 0.013344
730823 1332904 0.013344
791442 1121024 0.013344
970900 1238673 0.013344
1217222 1338721 0.013344
325189 928847 0.013343
511352 778218 0.013343
601261 1734749 0.013343
603488 1734749 0.013343
645707 793052 0.013343
692661 1681787 0.013343
1301280 1681787 0.013343
115646 374849 0.013342
317357 1082253 0.013342
331751 1446116 0.013342
345487 1082253 0.013342
374849 1233554 0.013342
402733 1082253 0.013342
483024 1446116 0.013342
522914 650271 0.013342
816158 1240173 0.013342
970900 1082253 0.013342
1217222 1446116 0.013342
114112 1734749 0.013341
325189 650271 0.013341
329574 331751 0.013341
331751 778218 0.013341
451333 759566 0.013341
603488 1446116 0.013341
730823 1299754 0.013341
816158 1297244 0.013341
1233554 1754171 0.013341
1332904 1734749 0.013341
115646 161087 0.01334
115646 591852 0.01334
115646 707114 0.01334
115646 716923 0.01334
115646 1213892 0.01334
115646 1681787 0.01334
115646 1698427 0.01334
329574 483024 0.01334
329574 1217222 0.01334
374849 483024 0.01334
374849 1217222 0.01334
522914 976693 0.01334
522914 1754171 0.01334
532810 957886 0.01334
1446116 1681078 0.01334
118332 645707 0.013339
158839 778218 0.013339
161087 483024 0.013339
161087 1217222 0.013339
191686 730823 0.013339
325189 976693 0.013339
325189 1754171 0.013339
329574 1681078 0.013339
483024 591852 0.013339
483024 716923 0.013339
483024 1213892 0.013339
483024 1698427 0.013339
505763 1446116 0.013339
591852 1217222 0.013339
596270 1446116 0.013339
716923 1217222 0.013339
778218 1230263 0.013339
778218 1315228 0.013339
778218 1681078 0.013339
1213892 1217222 0.013339
1217222 1698427 0.013339
1338721 1681787 0.013339
1446116 1674020 0.013339
151019 1681672 0.013338
329574 505763 0.013338
329574 596270 0.013338
329574 1674020 0.013338
483024 707114 0.013338
511879 1296969 0.013338
527332 872718 0.013338
707114 1217222 0.013338
786150 1681672 0.013338
818392 1263906 0.013338
830346 916045 0.013338
906411 1263906 0.013338
937373 1790858 0.013338
1294763 1681672 0.013338
1299754 1734749 0.013338
115646 329574 0.013337
122405 1800370 0.013337
421968 1800370 0.013337
505763 778218 0.013337
596270 778218 0.013337
778218 1674020 0.013337
1238673 1296969 0.013337
1446116 1744730 0.013337
1694281 1800370 0.013337
191686 1734749 0.013336
650271 928847 0.013336
778218 1630685 0.013336
816158 1233554 0.013336
968640 1446116 0.013336
976693 1488191 0.013336
1446116 1670741 0.013336
1446116 1733381 0.013336
308697 778218 0.013335
317357 618705 0.013335
317357 1488191 0.013335
329574 968640 0.013335
329574 1670741 0.013335
329574 1733381 0.013335
329574 1744730 0.013335
345487 618705 0.013335
345487 1488191 0.013335
374849 1681787 0.013335
402733 618705 0.013335
402733 1488191 0.013335
603488 1082253 0.013335
618705 970900 0.013335
730823 976693 0.013335
778218 1744730 0.013335
970900 1488191 0.013335
59458 1238673 0.013334
134710 1238673 0.013334
161087 1681787 0.013334
522914 692661 0.013334
559852 1238673 0.013334
591852 1681787 0.013334
650271 730823 0.013334
716923 1681787 0.013334
818392 883218 0.013334
883218 906411 0.013334
928847 976693 0.013334
928847 1754171 0.013334
1082253 1296969 0.013334
1213892 1681787 0.013334
1238673 1381140 0.013334
1681787 1698427 0.013334
1700724 1708230 0.013334
325189 532810 0.013333
325189 692661 0.013333
329574 532810 0.013333
522914 1301280 0.013333
618705 1338721 0.013333
976693 1734749 0.013333
1238673 1681601 0.013333
1681739 1809755 0.013333
325189 1301280 0.013332
483024 1681787 0.013332
730823 1754171 0.013332
862491 1065138 0.013332
1217222 1681787 0.013332
1263906 1687735 0.013332
59458 1082253 0.013331
134710 1082253 0.013331
317357 522914 0.013331
345487 522914 0.013331
402733 522914 0.013331
522914 970900 0.013331
559852 1082253 0.013331
650271 1734749 0.013331
1082253 1381140 0.013331
317357 325189 0.01333
325189 345487 0.01333
325189 402733 0.01333
325189 970900 0.01333
633887 1446116 0.01333
768350 816158 0.01333
862491 865333 0.01333
872718 1256884 0.01333
1065138 1739334 0.01333
1082253 1681601 0.01333
329574 633887 0.013329
374849 618705 0.013329
522914 1338721 0.013329
633887 778218 0.013329
645707 1238673 0.013329
768350 1754171 0.013329
1734749 1754171 0.013329
122405 1707980 0.013328
421968 1707980 0.013328
483024 559838 0.013328
559838 1217222 0.013328
618705 1809755 0.013328
883218 1687735 0.013328
1233554 1296969 0.013328
1694281 1707980 0.013328
115646 151019 0.013327
115646 786150 0.013327
115646 1294763 0.013327
645707 1082253 0.013327
650271 692661 0.013327
707114 1681787 0.013327
1187115 1238673 0.013327
115646 1488191 0.013326
317357 730823 0.013326
345487 730823 0.013326
374849 830346 0.013326
402733 730823 0.013326
618705 707114 0.013326
650271 1301280 0.013326
729322 1757367 0.013326
730823 970900 0.013326
151019 483024 0.013325
151019 1217222 0.013325
317357 928847 0.013325
345487 928847 0.013325
374849 522914 0.013325
402733 928847 0.013325
483024 786150 0.013325
483024 1294763 0.013325
601261 1446116 0.013325
692661 976693 0.013325
692661 1754171 0.013325
786150 1217222 0.013325
928847 970900 0.013325
1217222 1294763 0.013325
115646 1367193 0.013324
115646 1490307 0.013324
161087 522914 0.013324
317357 1734749 0.013324
325189 374849 0.013324
345487 1734749 0.013324
402733 1734749 0.013324
522914 532810 0.013324
522914 591852 0.013324
522914 716923 0.013324
522914 1213892 0.013324
522914 1698427 0.013324
618705 1296969 0.013324
768350 1338721 0.013324
862491 1240173 0.013324
862491 1297244 0.013324
970900 1734749 0.013324
976693 1301280 0.013324
1082253 1187115 0.013324
1301280 1754171 0.013324
1681787 1809755 0.013324
114112 1446116 0.013323
115646 1809755 0.013323
161087 325189 0.013323
325189 591852 0.013323
325189 716923 0.013323
325189 1213892 0.013323
325189 1698427 0.013323
329574 601261 0.013323
483024 1367193 0.013323
522914 1809755 0.013323
628762 730823 0.013323
928847 1338721 0.013323
1217222 1367193 0.013323
1265878 1296969 0.013323
1332904 1446116 0.013323
325189 707114 0.013322
325189 1809755 0.013322
483024 1490307 0.013322
650271 1338721 0.013322
657357 816158 0.013322
1217222 1490307 0.013322
114112 329574 0.013321
114112 778218 0.013321
115646 1726180 0.013321
329574 1332904 0.013321
778218 1332904 0.013321
816158 1488191 0.013321
976693 1338721 0.013321
151019 1681787 0.01332
522914 1296969 0.01332
614851 1681672 0.01332
618705 1187115 0.01332
786150 1681787 0.01332
816158 1283198 0.01332
816158 1470971 0.01332
1294763 1681787 0.01332
1299754 1446116 0.01332
1338721 1754171 0.01332
122405 146621 0.013319
122405 1662079 0.013319
146621 421968 0.013319
146621 1694281 0.013319
325189 1296969 0.013319
374849 650271 0.013319
374849 928847 0.013319
421968 1662079 0.013319
483024 1726180 0.013319
730823 1296969 0.013319
816158 1681739 0.013319
1217222 1726180 0.013319
1662079 1694281 0.013319
191686 1446116 0.013318
329574 1299754 0.013318
559838 1446116 0.013318
816158 1629425 0.013318
115646 331751 0.013317
161087 650271 0.013317
191686 329574 0.013317
233907 759566 0.013317
374849 976693 0.013317
374849 1754171 0.013317
483024 1809755 0.013317
505763 768350 0.013317
522914 1187115 0.013317
591852 650271 0.013317
596270 768350 0.013317
603488 1238673 0.013317
650271 707114 0.013317
650271 716923 0.013317
650271 1213892 0.013317
650271 1698427 0.013317
768350 1674020 0.013317
778218 1299754 0.013317
793052 1547707 0.013317
862491 1233554 0.013317
928847 1809755 0.013317
1217222 1809755 0.013317
1296969 1734749 0.013317
59458 730823 0.013316
134710 730823 0.013316
212016 1093024 0.013316
317357 692661 0.013316
325189 1187115 0.013316
331751 483024 0.013316
331751 1217222 0.013316
345487 692661 0.013316
402733 692661 0.013316
559852 730823 0.013316
692661 970900 0.013316
707114 928847 0.013316
730823 1381140 0.013316
872718 1479864 0.013316
1238673 1547707 0.013316
1490307 1681787 0.013316
115646 1681078 0.013315
161087 976693 0.013315
161087 1754171 0.013315
191686 778218 0.013315
317357 1301280 0.013315
345487 1301280 0.013315
402733 1301280 0.013315
591852 976693 0.013315
591852 1754171 0.013315
707114 976693 0.013315
707114 1754171 0.013315
716923 976693 0.013315
716923 1754171 0.013315
730823 1681601 0.013315
970900 1301280 0.013315
976693 1213892 0.013315
976693 1698427 0.013315
1213892 1754171 0.013315
1698427 1754171 0.013315
115646 483024 0.013314
115646 505763 0.013314
115646 596270 0.013314
115646 1217222 0.013314
115646 1674020 0.013314
483024 1681078 0.013314
928847 1296969 0.013314
976693 1446116 0.013314
1217222 1681078 0.013314
1488191 1681787 0.013314
59458 1734749 0.013313
118332 1547707 0.013313
134710 1734749 0.013313
151019 618705 0.013313
483024 505763 0.013313
483024 596270 0.013313
483024 1674020 0.013313
505763 1217222 0.013313
559838 1734749 0.013313
559852 1734749 0.013313
596270 1217222 0.013313
618705 786150 0.013313
618705 1294763 0.013313
1082253 1547707 0.013313
1217222 1674020 0.013313
1381140 1734749 0.013313
1681601 1734749 0.013313
1681787 1726180 0.013313
51992 816158 0.013312
293818 1681787 0.013312
317357 1338721 0.013312
329574 976693 0.013312
345487 1338721 0.013312
402733 1338721 0.013312
645707 730823 0.013312
650271 1446116 0.013312
692661 1338721 0.013312
970900 1338721 0.013312
1301280 1338721 0.013312
115646 968640 0.013311
115646 1670741 0.013311
115646 1733381 0.013311
115646 1744730 0.013311
407129 1700724 0.013311
768350 862491 0.013311
158839 1238673 0.01331
331751 1233554 0.01331
483024 968640 0.01331
483024 1670741 0.01331
483024 1733381 0.01331
483024 1744730 0.01331
618705 1490307 0.01331
928847 1187115 0.01331
968640 1217222 0.01331
1217222 1670741 0.01331
1217222 1733381 0.01331
1217222 1744730 0.01331
1230263 1238673 0.01331
1238673 1315228 0.01331
1367193 1681787 0.01331
1446116 1754171 0.01331
151019 522914 0.013309
331751 1681787 0.013309
374849 692661 0.013309
511352 1238673 0.013309
522914 786150 0.013309
522914 1294763 0.013309
532810 1338721 0.013309
645707 1734749 0.013309
793052 1800370 0.013309
317357 374849 0.013308
345487 374849 0.013308
374849 402733 0.013308
374849 970900 0.013308
374849 1301280 0.013308
618705 1367193 0.013308
730823 1187115 0.013308
865333 1263906 0.013308
1238673 1800370 0.013308
158839 1082253 0.013307
161087 317357 0.013307
161087 345487 0.013307
161087 402733 0.013307
161087 970900 0.013307
317357 591852 0.013307
317357 716923 0.013307
317357 1213892 0.013307
317357 1698427 0.013307
345487 591852 0.013307
345487 716923 0.013307
345487 1213892 0.013307
345487 1698427 0.013307
402733 591852 0.013307
402733 716923 0.013307
402733 1213892 0.013307
402733 1698427 0.013307
591852 970900 0.013307
692661 1809755 0.013307
716923 970900 0.013307
816158 1456645 0.013307
816158 1700280 0.013307
970900 1213892 0.013307
970900 1698427 0.013307
1082253 1230263 0.013307
1082253 1315228 0.013307
1187115 1488191 0.013307
1681078 1681787 0.013307
317357 707114 0.013306
345487 707114 0.013306
402733 707114 0.013306
511352 618705 0.013306
511352 1082253 0.013306
522914 1490307 0.013306
618705 1726180 0.013306
692661 707114 0.013306
707114 970900 0.013306
1187115 1734749 0.013306
1238673 1630685 0.013306
1301280 1809755 0.013306
115646 633887 0.013305
118332 1800370 0.013305
158839 959346 0.013305
317357 1446116 0.013305
325189 1490307 0.013305
345487 1446116 0.013305
402733 1446116 0.013305
657357 862491 0.013305
692661 1296969 0.013305
707114 1301280 0.013305
816158 1194282 0.013305
865333 883218 0.013305
959346 1230263 0.013305
959346 1315228 0.013305
970900 1446116 0.013305
1082253 1800370 0.013305
325189 1367193 0.013304
374849 1338721 0.013304
483024 633887 0.013304
633887 1217222 0.013304
968640 1681672 0.013304
968640 1681787 0.013304
1065138 1263906 0.013304
1296969 1301280 0.013304
1670741 1681672 0.013304
1670741 1681787 0.013304
1681672 1733381 0.013304
1681787 1733381 0.013304
151019 650271 0.013303
317357 329574 0.013303
329574 345487 0.013303
329574 402733 0.013303
329574 970900 0.013303
522914 1726180 0.013303
650271 786150 0.013303
650271 1294763 0.013303
862491 1283198 0.013303
1082253 1630685 0.013303
1681787 1744730 0.013303
151019 928847 0.013302
151019 976693 0.013302
158839 618705 0.013302
158839 1233554 0.013302
161087 1338721 0.013302
325189 1726180 0.013302
331751 618705 0.013302
511352 522914 0.013302
591852 1338721 0.013302
618705 1230263 0.013302
618705 1315228 0.013302
716923 1338721 0.013302
768350 1630685 0.013302
786150 928847 0.013302
786150 976693 0.013302
862491 1470971 0.013302
862491 1488191 0.013302
862491 1629425 0.013302
928847 1294763 0.013302
976693 1294763 0.013302
1213892 1338721 0.013302
1230263 1233554 0.013302
1233554 1315228 0.013302
1263906 1297244 0.013302
1338721 1698427 0.013302
1338721 1809755 0.013302
146621 793052 0.013301
151019 1754171 0.013301
325189 511352 0.013301
650271 1490307 0.013301
692661 1187115 0.013301
707114 1338721 0.013301
786150 1754171 0.013301
793052 1662079 0.013301
1240173 1263906 0.013301
1294763 1754171 0.013301
77784 729322 0.0133
505763 1681787 0.0133
596270 1681787 0.0133
618705 1681078 0.0133
650271 1367193 0.0133
793052 1707980 0.0133
883218 1065138 0.0133
928847 1490307 0.0133
1093024 1498129 0.0133
1187115 1301280 0.0133
1238673 1707980 0.0133
1296969 1338721 0.0133
1674020 1681787 0.0133
115646 601261 0.013299
158839 522914 0.013299
331751 522914 0.013299
374849 1809755 0.013299
420769 1121024 0.013299
522914 1230263 0.013299
522914 1315228 0.013299
618705 1630685 0.013299
650271 1809755 0.013299
703515 1101282 0.013299
816158 1330724 0.013299
976693 1367193 0.013299
976693 1490307 0.013299
111953 317357 0.013298
111953 345487 0.013298
111953 402733 0.013298
111953 970900 0.013298
114112 115646 0.013298
115646 1332904 0.013298
158839 325189 0.013298
161087 374849 0.013298
308697 618705 0.013298
308697 1238673 0.013298
325189 1230263 0.013298
325189 1315228 0.013298
374849 591852 0.013298
374849 707114 0.013298
374849 716923 0.013298
374849 1213892 0.013298
374849 1698427 0.013298
483024 601261 0.013298
505763 618705 0.013298
596270 618705 0.013298
601261 1217222 0.013298
618705 1674020 0.013298
730823 1547707 0.013298
883218 1240173 0.013298
883218 1297244 0.013298
928847 1367193 0.013298
1296969 1446116 0.013298
1367193 1754171 0.013298
1490307 1754171 0.013298
114112 483024 0.013297
114112 1217222 0.013297
161087 1809755 0.013297
325189 331751 0.013297
374849 1296969 0.013297
483024 1332904 0.013297
522914 1681078 0.013297
591852 1809755 0.013297
650271 1726180 0.013297
707114 1809755 0.013297
716923 1809755 0.013297
830346 1490307 0.013297
1082253 1707980 0.013297
1187115 1338721 0.013297
1213892 1809755 0.013297
1217222 1332904 0.013297
1698427 1809755 0.013297
1754171 1809755 0.013297
118332 146621 0.013296
118332 1662079 0.013296
118332 1707980 0.013296
161087 707114 0.013296
317357 1681787 0.013296
329574 1296969 0.013296
345487 1681787 0.013296
402733 1681787 0.013296
511352 928847 0.013296
522914 1630685 0.013296
591852 707114 0.013296
618705 968640 0.013296
618705 1670741 0.013296
618705 1733381 0.013296
618705 1744730 0.013296
707114 716923 0.013296
707114 1213892 0.013296
707114 1698427 0.013296
778218 1681601 0.013296
928847 1726180 0.013296
970900 1681787 0.013296
976693 1726180 0.013296
51992 862491 0.013295
59458 778218 0.013295
59458 1446116 0.013295
134710 778218 0.013295
134710 1446116 0.013295
161087 1296969 0.013295
308697 1082253 0.013295
325189 1630685 0.013295
325189 1681078 0.013295
559852 778218 0.013295
559852 1446116 0.013295
591852 1296969 0.013295
707114 1296969 0.013295
716923 1296969 0.013295
778218 1381140 0.013295
830346 1726180 0.013295
1213892 1296969 0.013295
1296969 1698427 0.013295
1381140 1446116 0.013295
1547707 1734749 0.013295
1726180 1754171 0.013295
59458 532810 0.013294
115646 1299754 0.013294
134710 532810 0.013294
308697 522914 0.013294
483024 1299754 0.013294
511352 1233554 0.013294
532810 559852 0.013294
532810 1381140 0.013294
1217222 1299754 0.013294
1446116 1681601 0.013294
59458 329574 0.013293
115646 191686 0.013293
134710 329574 0.013293
151019 317357 0.013293
151019 345487 0.013293
151019 402733 0.013293
151019 970900 0.013293
158839 928847 0.013293
308697 325189 0.013293
317357 786150 0.013293
317357 1294763 0.013293
325189 505763 0.013293
325189 596270 0.013293
325189 1674020 0.013293
329574 559852 0.013293
329574 1381140 0.013293
331751 650271 0.013293
345487 786150 0.013293
345487 1294763 0.013293
374849 1187115 0.013293
402733 786150 0.013293
402733 1294763 0.013293
522914 1744730 0.013293
730823 950020 0.013293
786150 970900 0.013293
928847 1230263 0.013293
928847 1315228 0.013293
970900 1294763 0.013293
151019 692661 0.013292
158839 730823 0.013292
191686 483024 0.013292
191686 1217222 0.013292
329574 1681601 0.013292
331751 928847 0.013292
331751 976693 0.013292
507740 534062 0.013292
522914 968640 0.013292
522914 1670741 0.013292
522914 1733381 0.013292
534062 1720689 0.013292
692661 786150 0.013292
692661 1294763 0.013292
730823 1230263 0.013292
730823 1315228 0.013292
976693 1809755 0.013292
146621 1238673 0.013291
151019 1301280 0.013291
161087 1187115 0.013291
317357 1367193 0.013291
317357 1490307 0.013291
325189 1744730 0.013291
331751 1754171 0.013291
345487 1367193 0.013291
345487 1490307 0.013291
402733 1367193 0.013291
402733 1490307 0.013291
511352 730823 0.013291
532810 1820427 0.013291
547758 779899 0.013291
591852 1187115 0.013291
601261 1681787 0.013291
633887 1681787 0.013291
645707 1446116 0.013291
650271 1681078 0.013291
707114 1187115 0.013291
716923 1187115 0.013291
786150 1301280 0.013291
872718 1116642 0.013291
970900 1367193 0.013291
970900 1490307 0.013291
1187115 1213892 0.013291
1187115 1698427 0.013291
1233554 1263906 0.013291
1238673 1662079 0.013291
1294763 1301280 0.013291
505763 650271 0.01329
596270 650271 0.01329
618705 633887 0.01329
645707 778218 0.01329
650271 1674020 0.01329
730823 1800370 0.01329
862491 1456645 0.01329
862491 1700280 0.01329
928847 1630685 0.01329
928847 1681078 0.01329
959346 1283198 0.01329
976693 1681078 0.01329
146621 1233554 0.013289
158839 1734749 0.013289
329574 645707 0.013289
505763 976693 0.013289
532810 1726180 0.013289
596270 976693 0.013289
692661 1490307 0.013289
976693 1674020 0.013289
1230263 1734749 0.013289
1233554 1662079 0.013289
1296969 1681787 0.013289
1315228 1734749 0.013289
1681078 1754171 0.013289
146621 1082253 0.013288
158839 1212101 0.013288
308697 928847 0.013288
331751 830346 0.013288
505763 1754171 0.013288
559838 1296969 0.013288
596270 1754171 0.013288
633887 1488191 0.013288
692661 1367193 0.013288
862490 1238673 0.013288
1082253 1662079 0.013288
1212101 1230263 0.013288
1212101 1315228 0.013288
1301280 1490307 0.013288
1674020 1754171 0.013288
317357 1726180 0.013287
345487 1726180 0.013287
402733 1726180 0.013287
483024 650271 0.013287
505763 928847 0.013287
511352 1734749 0.013287
532810 645707 0.013287
596270 928847 0.013287
628762 1233554 0.013287
650271 968640 0.013287
650271 1217222 0.013287
650271 1670741 0.013287
650271 1733381 0.013287
650271 1744730 0.013287
730823 1630685 0.013287
862491 1194282 0.013287
883218 1233554 0.013287
928847 1674020 0.013287
970900 1726180 0.013287
1187115 1446116 0.013287
1301280 1367193 0.013287
1734749 1800370 0.013287
151019 532810 0.013286
173967 729322 0.013286
511352 692661 0.013286
532810 729322 0.013286
532810 786150 0.013286
532810 1294763 0.013286
532810 1681787 0.013286
692661 1726180 0.013286
928847 1744730 0.013286
968640 976693 0.013286
976693 1670741 0.013286
976693 1733381 0.013286
976693 1744730 0.013286
1064592 1734749 0.013286
115646 976693 0.013285
325189 633887 0.013285
483024 1754171 0.013285
511352 1301280 0.013285
768350 1263906 0.013285
830346 1681078 0.013285
862490 1082253 0.013285
928847 968640 0.013285
928847 1670741 0.013285
928847 1733381 0.013285
968640 1754171 0.013285
1217222 1754171 0.013285
1233554 1739334 0.013285
1301280 1726180 0.013285
1338721 1490307 0.013285
1630685 1734749 0.013285
1670741 1754171 0.013285
1733381 1754171 0.013285
1744730 1754171 0.013285
114112 1681787 0.013284
151019 374849 0.013284
317357 331751 0.013284
329574 1187115 0.013284
331751 345487 0.013284
331751 402733 0.013284
331751 970900 0.013284
374849 786150 0.013284
374849 1294763 0.013284
816158 1624722 0.013284
1332904 1681787 0.013284
33566 730823 0.013283
122405 906411 0.013283
151019 1809755 0.013283
158839 692661 0.013283
158839 1301280 0.013283
421968 906411 0.013283
511352 768350 0.013283
692661 1230263 0.013283
692661 1315228 0.013283
786150 1809755 0.013283
906411 1694281 0.013283
1230263 1301280 0.013283
1278836 1700724 0.013283
1294763 1809755 0.013283
1301280 1315228 0.013283
1338721 1367193 0.013283
114112 618705 0.013282
115646 650271 0.013282
122405 818392 0.013282
151019 161087 0.013282
151019 591852 0.013282
151019 716923 0.013282
151019 1213892 0.013282
151019 1296969 0.013282
151019 1698427 0.013282
161087 786150 0.013282
161087 1294763 0.013282
164346 1093024 0.013282
317357 1681078 0.013282
345487 1681078 0.013282
369155 1121024 0.013282
402733 1681078 0.013282
421968 818392 0.013282
511352 1338721 0.013282
532810 1681078 0.013282
591852 786150 0.013282
591852 1294763 0.013282
601261 618705 0.013282
618705 1332904 0.013282
657357 1263906 0.013282
716923 786150 0.013282
716923 1294763 0.013282
730823 1707980 0.013282
768350 883218 0.013282
768350 968640 0.013282
768350 1670741 0.013282
768350 1733381 0.013282
786150 1213892 0.013282
786150 1296969 0.013282
786150 1698427 0.013282
818392 1694281 0.013282
970900 1681078 0.013282
1121024 1356274 0.013282
1213892 1294763 0.013282
1294763 1296969 0.013282
1294763 1698427 0.013282
151019 707114 0.013281
308697 830346 0.013281
317357 505763 0.013281
317357 596270 0.013281
317357 1212101 0.013281
317357 1674020 0.013281
331751 692661 0.013281
345487 505763 0.013281
345487 596270 0.013281
345487 1212101 0.013281
345487 1674020 0.013281
402733 505763 0.013281
402733 596270 0.013281
402733 1212101 0.013281
402733 1674020 0.013281
505763 970900 0.013281
559838 936073 0.013281
596270 970900 0.013281
633887 650271 0.013281
707114 786150 0.013281
707114 1294763 0.013281
862491 1330724 0.013281
970900 1212101 0.013281
970900 1674020 0.013281
1263906 1283198 0.013281
1338721 1726180 0.013281
115646 1754171 0.01328
308697 730823 0.01328
331751 1301280 0.01328
633887 976693 0.01328
692661 1630685 0.01328
830346 1744730 0.01328
872718 1039405 0.01328
1263906 1629425 0.01328
1490307 1809755 0.01328
114112 1488191 0.013279
158839 1338721 0.013279
161087 1490307 0.013279
374849 1367193 0.013279
591852 1490307 0.013279
633887 928847 0.013279
633887 1754171 0.013279
657357 883218 0.013279
692661 1681078 0.013279
716923 1490307 0.013279
1213892 1490307 0.013279
1230263 1338721 0.013279
1263906 1470971 0.013279
1296969 1367193 0.013279
1296969 1490307 0.013279
1299754 1681787 0.013279
1301280 1630685 0.013279
1315228 1338721 0.013279
1332904 1488191 0.013279
1367193 1809755 0.013279
1490307 1698427 0.013279
1707980 1734749 0.013279
151019 1187115 0.013278
191686 1681787 0.013278
308697 692661 0.013278
317357 968640 0.013278
317357 1670741 0.013278
317357 1733381 0.013278
317357 1744730 0.013278
345487 968640 0.013278
345487 1670741 0.013278
345487 1733381 0.013278
345487 1744730 0.013278
374849 511352 0.013278
402733 968640 0.013278
402733 1670741 0.013278
402733 1733381 0.013278
402733 1744730 0.013278
522914 601261 0.013278
559838 1238673 0.013278
707114 1490307 0.013278
786150 1187115 0.013278
883218 1283198 0.013278
968640 970900 0.013278
970900 1670741 0.013278
970900 1733381 0.013278
970900 1744730 0.013278
1187115 1294763 0.013278
1301280 1681078 0.013278
114112 325189 0.013277
115646 317357 0.013277
115646 345487 0.013277
115646 402733 0.013277
115646 970900 0.013277
122405 1687735 0.013277
161087 511352 0.013277
161087 1367193 0.013277
308697 1301280 0.013277
325189 1332904 0.013277
331751 1338721 0.013277
421968 1687735 0.013277
505763 692661 0.013277
511352 591852 0.013277
511352 716923 0.013277
511352 1213892 0.013277
511352 1698427 0.013277
532810 1744730 0.013277
591852 1367193 0.013277
596270 692661 0.013277
618705 1299754 0.013277
692661 1674020 0.013277
716923 1367193 0.013277
1213892 1367193 0.013277
1367193 1698427 0.013277
1687735 1694281 0.013277
158839 374849 0.013276
191686 618705 0.013276
308697 1734749 0.013276
374849 1230263 0.013276
374849 1315228 0.013276
505763 1301280 0.013276
511352 707114 0.013276
596270 1301280 0.013276
883218 1629425 0.013276
1263906 1488191 0.013276
1301280 1674020 0.013276
1338721 1630685 0.013276
1446116 1547707 0.013276
1726180 1809755 0.013276
161087 1726180 0.013275
591852 1726180 0.013275
601261 650271 0.013275
692661 968640 0.013275
692661 1670741 0.013275
692661 1733381 0.013275
692661 1744730 0.013275
707114 1726180 0.013275
716923 1726180 0.013275
883218 1470971 0.013275
1187115 1490307 0.013275
1213892 1726180 0.013275
1296969 1726180 0.013275
1338721 1681078 0.013275
1698427 1726180 0.013275
114112 650271 0.013274
158839 161087 0.013274
158839 591852 0.013274
158839 707114 0.013274
158839 716923 0.013274
158839 1213892 0.013274
158839 1698427 0.013274
161087 1230263 0.013274
161087 1315228 0.013274
308697 1338721 0.013274
329574 1547707 0.013274
591852 1230263 0.013274
591852 1315228 0.013274
601261 976693 0.013274
650271 1332904 0.013274
707114 1230263 0.013274
707114 1315228 0.013274
716923 1230263 0.013274
716923 1315228 0.013274
968640 1301280 0.013274
1187115 1367193 0.013274
1213892 1230263 0.013274
1213892 1315228 0.013274
1230263 1698427 0.013274
1301280 1670741 0.013274
1301280 1733381 0.013274
1301280 1744730 0.013274
1315228 1698427 0.013274
114112 976693 0.013273
146621 730823 0.013273
325189 1299754 0.013273
601261 1754171 0.013273
730823 1662079 0.013273
883218 1488191 0.013273
976693 1332904 0.013273
51992 1263906 0.013272
114112 1754171 0.013272
317357 633887 0.013272
331751 1296969 0.013272
331751 1809755 0.013272
345487 633887 0.013272
374849 1630685 0.013272
402733 633887 0.013272
505763 1338721 0.013272
522914 1367193 0.013272
596270 1338721 0.013272
633887 970900 0.013272
1332904 1754171 0.013272
1338721 1674020 0.013272
114112 928847 0.013271
114689 730823 0.013271
158839 1446116 0.013271
161087 331751 0.013271
191686 325189 0.013271
331751 591852 0.013271
331751 716923 0.013271
331751 1213892 0.013271
331751 1698427 0.013271
601261 928847 0.013271
730823 1358110 0.013271
928847 1332904 0.013271
1187115 1726180 0.013271
1230263 1446116 0.013271
1315228 1446116 0.013271
1338721 1744730 0.013271
59458 115646 0.01327
115646 134710 0.01327
115646 559852 0.01327
115646 1296969 0.01327
115646 1381140 0.01327
146621 1734749 0.01327
161087 1630685 0.01327
308697 374849 0.01327
331751 707114 0.01327
444362 959346 0.01327
591852 1630685 0.01327
650271 1299754 0.01327
707114 1630685 0.01327
716923 1630685 0.01327
778218 1547707 0.01327
1213892 1630685 0.01327
1296969 1681078 0.01327
1630685 1698427 0.01327
1662079 1734749 0.01327
1681078 1809755 0.01327
51992 883218 0.013269
161087 1681078 0.013269
191686 650271 0.013269
505763 1296969 0.013269
591852 1681078 0.013269
596270 1296969 0.013269
633887 692661 0.013269
716923 1681078 0.013269
730823 862490 0.013269
768350 1681601 0.013269
976693 1299754 0.013269
1213892 1681078 0.013269
1296969 1674020 0.013269
1446116 1800370 0.013269
1488191 1739334 0.013269
1681078 1698427 0.013269
59458 483024 0.013268
59458 1217222 0.013268
115646 1681601 0.013268
134710 483024 0.013268
134710 1217222 0.013268
158839 329574 0.013268
161087 308697 0.013268
191686 976693 0.013268
308697 591852 0.013268
308697 707114 0.013268
308697 716923 0.013268
308697 1213892 0.013268
308697 1698427 0.013268
329574 1230263 0.013268
329574 1315228 0.013268
331751 1187115 0.013268
374849 505763 0.013268
374849 596270 0.013268
374849 1674020 0.013268
483024 559852 0.013268
483024 1381140 0.013268
483024 1681601 0.013268
505763 1809755 0.013268
511352 1446116 0.013268
559852 1217222 0.013268
596270 1809755 0.013268
633887 1301280 0.013268
707114 1681078 0.013268
1217222 1381140 0.013268
1217222 1681601 0.013268
1263906 1456645 0.013268
1263906 1700280 0.013268
1299754 1754171 0.013268
1674020 1809755 0.013268
191686 1754171 0.013267
329574 1800370 0.013267
928847 1299754 0.013267
1187115 1809755 0.013267
5803 1093024 0.013266
161087 505763 0.013266
161087 596270 0.013266
161087 1674020 0.013266
317357 601261 0.013266
345487 601261 0.013266
374849 968640 0.013266
374849 1670741 0.013266
374849 1733381 0.013266
402733 601261 0.013266
505763 591852 0.013266
505763 716923 0.013266
505763 1213892 0.013266
505763 1698427 0.013266
591852 596270 0.013266
591852 1674020 0.013266
596270 716923 0.013266
596270 1213892 0.013266
596270 1698427 0.013266
601261 970900 0.013266
628762 1488191 0.013266
716923 1674020 0.013266
862490 1734749 0.013266
968640 1296969 0.013266
968640 1809755 0.013266
1187115 1681078 0.013266
1213892 1674020 0.013266
1296969 1670741 0.013266
1296969 1733381 0.013266
1296969 1744730 0.013266
1670741 1809755 0.013266
1674020 1698427 0.013266
1733381 1809755 0.013266
1744730 1809755 0.013266
115646 645707 0.013265
161087 968640 0.013265
161087 1670741 0.013265
161087 1733381 0.013265
161087 1744730 0.013265
191686 928847 0.013265
532810 862491 0.013265
532810 968640 0.013265
532810 1670741 0.013265
532810 1733381 0.013265
591852 968640 0.013265
591852 1670741 0.013265
591852 1733381 0.013265
591852 1744730 0.013265
716923 968640 0.013265
716923 1670741 0.013265
716923 1733381 0.013265
716923 1744730 0.013265
883218 1456645 0.013265
883218 1700280 0.013265
959346 1629425 0.013265
968640 1213892 0.013265
968640 1698427 0.013265
1194282 1263906 0.013265
1213892 1670741 0.013265
1213892 1733381 0.013265
1213892 1744730 0.013265
1446116 1630685 0.013265
1670741 1698427 0.013265
1698427 1733381 0.013265
1698427 1744730 0.013265
1708230 1757367 0.013265
59458 1681787 0.013264
114112 317357 0.013264
114112 345487 0.013264
114112 402733 0.013264
114112 970900 0.013264
134710 1681787 0.013264
151019 1490307 0.013264
158839 1681787 0.013264
317357 1332904 0.013264
345487 1332904 0.013264
402733 1332904 0.013264
483024 645707 0.013264
505763 1187115 0.013264
559852 1681787 0.013264
596270 1187115 0.013264
633887 1338721 0.013264
645707 1217222 0.013264
707114 968640 0.013264
707114 1670741 0.013264
707114 1733381 0.013264
707114 1744730 0.013264
786150 1490307 0.013264
793052 906411 0.013264
970900 1332904 0.013264
1187115 1674020 0.013264
1230263 1681787 0.013264
1294763 1490307 0.013264
1315228 1681787 0.013264
1381140 1681787 0.013264
329574 1630685 0.013263
793052 818392 0.013263
1064592 1687084 0.013263
1064592 1774978 0.013263
151019 511352 0.013262
151019 1367193 0.013262
212016 677725 0.013262
511352 786150 0.013262
511352 1294763 0.013262
786150 1367193 0.013262
968640 1187115 0.013262
1187115 1670741 0.013262
1187115 1733381 0.013262
1187115 1744730 0.013262
1294763 1367193 0.013262
1681658 1739334 0.013262
114112 692661 0.013261
317357 1299754 0.013261
345487 1299754 0.013261
402733 1299754 0.013261
483024 976693 0.013261
505763 522914 0.013261
522914 596270 0.013261
522914 1674020 0.013261
692661 1332904 0.013261
778218 1800370 0.013261
883218 1194282 0.013261
970900 1299754 0.013261
976693 1217222 0.013261
114112 1301280 0.01326
118332 818392 0.01326
118332 906411 0.01326
151019 158839 0.01326
151019 1230263 0.01326
151019 1315228 0.01326
151019 1726180 0.01326
158839 786150 0.01326
158839 1294763 0.01326
191686 317357 0.01326
191686 345487 0.01326
191686 402733 0.01326
191686 970900 0.01326
374849 633887 0.01326
511352 1490307 0.01326
547758 1587069 0.01326
601261 692661 0.01326
633887 1296969 0.01326
645707 1681787 0.01326
786150 1230263 0.01326
786150 1315228 0.01326
786150 1726180 0.01326
1230263 1294763 0.01326
1294763 1315228 0.01326
1294763 1726180 0.01326
1301280 1332904 0.01326
1446116 1707980 0.01326
161087 633887 0.013259
511352 1367193 0.013259
591852 633887 0.013259
601261 1301280 0.013259
633887 716923 0.013259
633887 1213892 0.013259
633887 1698427 0.013259
830346 862491 0.013259
906411 1739334 0.013259
1263906 1330724 0.013259
1367193 1490307 0.013259
158839 1490307 0.013258
329574 1707980 0.013258
511352 1809755 0.013258
633887 1809755 0.013258
818392 1739334 0.013258
1230263 1490307 0.013258
1315228 1490307 0.013258
115646 1187115 0.013257
158839 1367193 0.013257
308697 1446116 0.013257
527332 1093024 0.013257
618705 862490 0.013257
793052 1687735 0.013257
1230263 1367193 0.013257
1315228 1367193 0.013257
59458 618705 0.013256
114112 1338721 0.013256
134710 618705 0.013256
151019 331751 0.013256
151019 1630685 0.013256
331751 786150 0.013256
331751 1294763 0.013256
511352 1726180 0.013256
559852 618705 0.013256
618705 1381140 0.013256
618705 1681601 0.013256
633887 1187115 0.013256
650271 976693 0.013256
692661 1299754 0.013256
786150 1630685 0.013256
1294763 1630685 0.013256
1332904 1338721 0.013256
1367193 1726180 0.013256
1681601 1681787 0.013256
191686 692661 0.013255
883218 1330724 0.013255
1299754 1301280 0.013255
118332 1687735 0.013254
151019 308697 0.013254
151019 1681078 0.013254
158839 1726180 0.013254
191686 1301280 0.013254
308697 786150 0.013254
308697 1294763 0.013254
601261 1296969 0.013254
628762 816158 0.013254
786150 1681078 0.013254
976693 1754171 0.013254
1230263 1726180 0.013254
1294763 1681078 0.013254
1315228 1726180 0.013254
1490307 1630685 0.013254
33566 329574 0.013253
122405 1065138 0.013253
317357 483024 0.013253
317357 1217222 0.013253
345487 483024 0.013253
345487 1217222 0.013253
402733 483024 0.013253
402733 1217222 0.013253
421968 1065138 0.013253
483024 970900 0.013253
601261 1809755 0.013253
970900 1217222 0.013253
1065138 1694281 0.013253
1367193 1630685 0.013253
59458 522914 0.013252
114112 374849 0.013252
114112 1296969 0.013252
122405 865333 0.013252
134710 522914 0.013252
259317 1233554 0.013252
331751 511352 0.013252
374849 601261 0.013252
374849 1332904 0.013252
421968 865333 0.013252
522914 559852 0.013252
522914 1381140 0.013252
778218 1707980 0.013252
865333 1694281 0.013252
1233554 1547707 0.013252
1296969 1332904 0.013252
1299754 1338721 0.013252
1687735 1739334 0.013252
59458 325189 0.013251
111953 1446116 0.013251
134710 325189 0.013251
146621 1446116 0.013251
151019 505763 0.013251
151019 596270 0.013251
151019 1674020 0.013251
158839 1809755 0.013251
308697 1367193 0.013251
308697 1490307 0.013251
325189 559852 0.013251
325189 862490 0.013251
325189 1381140 0.013251
325189 1681601 0.013251
331751 1367193 0.013251
483024 1547707 0.013251
505763 786150 0.013251
505763 1294763 0.013251
596270 786150 0.013251
596270 1294763 0.013251
618705 645707 0.013251
786150 1674020 0.013251
1217222 1547707 0.013251
1230263 1809755 0.013251
1294763 1674020 0.013251
1315228 1809755 0.013251
1446116 1662079 0.013251
114112 161087 0.01325
114112 591852 0.01325
114112 716923 0.01325
114112 1213892 0.01325
114112 1698427 0.01325
114112 1809755 0.01325
115646 1547707 0.01325
151019 1744730 0.01325
158839 331751 0.01325
161087 601261 0.01325
161087 1332904 0.01325
191686 1338721 0.01325
308697 1809755 0.01325
331751 1230263 0.01325
331751 1315228 0.01325
511352 1681078 0.01325
591852 601261 0.01325
591852 1332904 0.01325
601261 716923 0.01325
601261 1213892 0.01325
601261 1698427 0.01325
716923 1332904 0.01325
725929 1296969 0.01325
786150 1744730 0.01325
1213892 1332904 0.01325
1294763 1744730 0.01325
1332904 1698427 0.01325
1332904 1809755 0.01325
1630685 1726180 0.01325
146621 329574 0.013249
146621 778218 0.013249
158839 1681078 0.013249
317357 650271 0.013249
329574 1662079 0.013249
345487 650271 0.013249
402733 650271 0.013249
505763 511352 0.013249
505763 1490307 0.013249
511352 596270 0.013249
511352 1674020 0.013249
522914 862490 0.013249
596270 1490307 0.013249
601261 707114 0.013249
601261 1187115 0.013249
650271 970900 0.013249
778218 1662079 0.013249
1093024 1256884 0.013249
1230263 1681078 0.013249
1296969 1299754 0.013249
1299754 1809755 0.013249
1315228 1681078 0.013249
1367193 1681078 0.013249
1490307 1674020 0.013249
114112 1187115 0.013248
191686 1296969 0.013248
191686 1809755 0.013248
308697 1726180 0.013248
374849 1299754 0.013248
534062 1681934 0.013248
1187115 1332904 0.013248
59458 650271 0.013247
134710 650271 0.013247
158839 505763 0.013247
158839 596270 0.013247
158839 1674020 0.013247
317357 1754171 0.013247
345487 1754171 0.013247
402733 1754171 0.013247
505763 1230263 0.013247
505763 1315228 0.013247
522914 645707 0.013247
559852 650271 0.013247
596270 1230263 0.013247
596270 1315228 0.013247
650271 1381140 0.013247
862490 928847 0.013247
862490 1446116 0.013247
968640 1490307 0.013247
970900 1754171 0.013247
1230263 1674020 0.013247
1315228 1674020 0.013247
1490307 1670741 0.013247
1490307 1733381 0.013247
122405 1240173 0.013246
122405 1297244 0.013246
161087 1299754 0.013246
191686 374849 0.013246
325189 645707 0.013246
331751 1630685 0.013246
421968 1240173 0.013246
421968 1297244 0.013246
511352 968640 0.013246
511352 1670741 0.013246
511352 1733381 0.013246
511352 1744730 0.013246
532810 633887 0.013246
532810 1367193 0.013246
532810 1488191 0.013246
591852 1299754 0.013246
677725 1498129 0.013246
716923 1299754 0.013246
928847 1681601 0.013246
1213892 1299754 0.013246
1240173 1694281 0.013246
1297244 1694281 0.013246
1299754 1698427 0.013246
59458 928847 0.013245
59458 1754171 0.013245
134710 928847 0.013245
134710 1754171 0.013245
158839 968640 0.013245
158839 1670741 0.013245
158839 1733381 0.013245
158839 1744730 0.013245
329574 862490 0.013245
505763 1726180 0.013245
559852 928847 0.013245
559852 1754171 0.013245
596270 1726180 0.013245
687224 730823 0.013245
928847 1381140 0.013245
968640 1230263 0.013245
968640 1315228 0.013245
968640 1367193 0.013245
1187115 1299754 0.013245
1230263 1670741 0.013245
1230263 1733381 0.013245
1230263 1744730 0.013245
1315228 1670741 0.013245
1315228 1733381 0.013245
1315228 1744730 0.013245
1367193 1670741 0.013245
1367193 1733381 0.013245
1367193 1744730 0.013245
1381140 1754171 0.013245
1674020 1726180 0.013245
59458 976693 0.013244
134710 976693 0.013244
151019 633887 0.013244
161087 191686 0.013244
191686 591852 0.013244
191686 716923 0.013244
191686 1213892 0.013244
191686 1698427 0.013244
308697 329574 0.013244
308697 331751 0.013244
483024 511352 0.013244
511352 1217222 0.013244
559852 976693 0.013244
633887 786150 0.013244
633887 1294763 0.013244
976693 1381140 0.013244
1082253 1568351 0.013244
1630685 1681078 0.013244
1630685 1809755 0.013244
191686 1187115 0.013243
407129 1757367 0.013243
483024 1800370 0.013243
505763 1630685 0.013243
534062 1681787 0.013243
596270 1630685 0.013243
968640 1726180 0.013243
1217222 1800370 0.013243
1630685 1674020 0.013243
1670741 1726180 0.013243
1726180 1733381 0.013243
115646 1800370 0.013242
308697 1681078 0.013242
645707 650271 0.013242
650271 1296969 0.013242
650271 1681601 0.013242
976693 1681601 0.013242
115646 158839 0.013241
115646 1230263 0.013241
115646 1315228 0.013241
167489 730823 0.013241
633887 1490307 0.013241
865333 1739334 0.013241
1233554 1800370 0.013241
308697 505763 0.01324
308697 596270 0.01324
308697 1674020 0.01324
331751 505763 0.01324
331751 596270 0.01324
331751 1674020 0.01324
511352 633887 0.01324
645707 928847 0.01324
645707 1754171 0.01324
707114 1367193 0.01324
968640 1630685 0.01324
1296969 1754171 0.01324
1547707 1681787 0.01324
1630685 1670741 0.01324
1630685 1733381 0.01324
1630685 1744730 0.01324
1681601 1754171 0.01324
77784 1708230 0.013239
154140 1588277 0.013239
158839 633887 0.013239
331751 968640 0.013239
331751 1670741 0.013239
331751 1733381 0.013239
532810 1263906 0.013239
532810 1739334 0.013239
633887 1230263 0.013239
633887 1315228 0.013239
645707 976693 0.013239
308697 968640 0.013238
308697 1670741 0.013238
308697 1733381 0.013238
308697 1744730 0.013238
505763 1681078 0.013238
532810 1809755 0.013238
596270 1681078 0.013238
1674020 1681078 0.013238
114112 532810 0.013237
115646 511352 0.013237
146621 532810 0.013237
532810 1332904 0.013237
532810 1662079 0.013237
633887 1726180 0.013237
692661 862490 0.013237
793052 865333 0.013237
968640 1681078 0.013237
1670741 1681078 0.013237
1681078 1733381 0.013237
59458 317357 0.013236
59458 345487 0.013236
59458 402733 0.013236
59458 970900 0.013236
111953 1082253 0.013236
134710 317357 0.013236
134710 345487 0.013236
134710 402733 0.013236
134710 970900 0.013236
259317 816158 0.013236
317357 559852 0.013236
317357 1381140 0.013236
345487 559852 0.013236
345487 1381140 0.013236
402733 559852 0.013236
402733 1381140 0.013236
559852 970900 0.013236
628762 862491 0.013236
862490 1301280 0.013236
970900 1381140 0.013236
1093024 1479864 0.013236
1367193 1681658 0.013236
59458 692661 0.013235
114112 151019 0.013235
114112 786150 0.013235
114112 1294763 0.013235
115646 1630685 0.013235
134710 692661 0.013235
151019 1332904 0.013235
483024 1707980 0.013235
559852 692661 0.013235
692661 1381140 0.013235
692661 1681601 0.013235
778100 959346 0.013235
786150 1332904 0.013235
1217222 1707980 0.013235
1233554 1755478 0.013235
1294763 1332904 0.013235
59458 1301280 0.013234
115646 1707980 0.013234
118332 865333 0.013234
134710 1301280 0.013234
317357 1681601 0.013234
345487 1681601 0.013234
402733 1681601 0.013234
505763 968640 0.013234
505763 1670741 0.013234
505763 1733381 0.013234
505763 1744730 0.013234
559852 1301280 0.013234
596270 968640 0.013234
596270 1670741 0.013234
596270 1733381 0.013234
596270 1744730 0.013234
633887 1630685 0.013234
968640 1674020 0.013234
970900 1681601 0.013234
1065138 1238673 0.013234
1301280 1381140 0.013234
1301280 1681601 0.013234
1670741 1674020 0.013234
1674020 1733381 0.013234
1674020 1744730 0.013234
114112 1490307 0.013233
308697 483024 0.013233
308697 1217222 0.013233
505763 532810 0.013233
511352 601261 0.013233
532810 596270 0.013233
532810 1674020 0.013233
534062 1125738 0.013233
816158 950020 0.013233
883218 1681739 0.013233
1297244 1739334 0.013233
1332904 1490307 0.013233
114112 511352 0.013232
114689 1233554 0.013232
158839 601261 0.013232
308697 633887 0.013232
317357 645707 0.013232
331751 633887 0.013232
345487 645707 0.013232
402733 645707 0.013232
483024 1187115 0.013232
511352 1332904 0.013232
601261 1230263 0.013232
601261 1315228 0.013232
601261 1490307 0.013232
645707 970900 0.013232
862490 1681787 0.013232
968640 1744730 0.013232
1187115 1217222 0.013232
1233554 1358110 0.013232
1670741 1744730 0.013232
1681787 1800370 0.013232
1733381 1744730 0.013232
114112 158839 0.013231
114112 1230263 0.013231
114112 1315228 0.013231
151019 1299754 0.013231
158839 1332904 0.013231
532810 1299754 0.013231
786150 1299754 0.013231
862490 1338721 0.013231
862490 1649079 0.013231
959346 1446116 0.013231
1065138 1082253 0.013231
1230263 1332904 0.013231
1294763 1299754 0.013231
1315228 1332904 0.013231
59458 1338721 0.01323
134710 1338721 0.01323
559852 1338721 0.01323
633887 1681078 0.01323
645707 692661 0.01323
1338721 1381140 0.01323
1338721 1681601 0.01323
114112 1726180 0.013229
151019 191686 0.013229
164346 677725 0.013229
191686 532810 0.013229
191686 786150 0.013229
191686 1294763 0.013229
505763 707114 0.013229
511352 1299754 0.013229
596270 707114 0.013229
601261 1367193 0.013229
618705 1547707 0.013229
645707 1301280 0.013229
707114 1674020 0.013229
793052 1240173 0.013229
793052 1297244 0.013229
830346 1263906 0.013229
1332904 1726180 0.013229
158839 1299754 0.013228
601261 1726180 0.013228
650271 1187115 0.013228
1230263 1299754 0.013228
1240173 1739334 0.013228
1299754 1315228 0.013228
1299754 1490307 0.013228
114112 1630685 0.013227
158839 191686 0.013227
161087 862490 0.013227
191686 511352 0.013227
191686 1230263 0.013227
191686 1315228 0.013227
374849 862490 0.013227
591852 862490 0.013227
601261 1630685 0.013227
716923 862490 0.013227
862490 1213892 0.013227
862490 1698427 0.013227
1238673 1568351 0.013227
1332904 1630685 0.013227
59458 374849 0.013226
118332 1297244 0.013226
122405 657357 0.013226
134710 374849 0.013226
191686 1490307 0.013226
374849 559852 0.013226
374849 1381140 0.013226
374849 1681601 0.013226
421968 657357 0.013226
522914 1547707 0.013226
534062 1233554 0.013226
633887 968640 0.013226
633887 1670741 0.013226
633887 1733381 0.013226
633887 1744730 0.013226
657357 1694281 0.013226
1187115 1754171 0.013226
59458 1296969 0.013225
115646 146621 0.013225
115646 308697 0.013225
115646 1662079 0.013225
118332 1240173 0.013225
122405 1283198 0.013225
134710 1296969 0.013225
146621 483024 0.013225
146621 1217222 0.013225
173967 1708230 0.013225
308697 601261 0.013225
420769 534062 0.013225
421968 1283198 0.013225
483024 1662079 0.013225
559852 1296969 0.013225
603488 730823 0.013225
645707 1338721 0.013225
650271 1547707 0.013225
976693 1547707 0.013225
1217222 1662079 0.013225
1283198 1694281 0.013225
1296969 1381140 0.013225
1681601 1809755 0.013225
59458 161087 0.013224
59458 591852 0.013224
59458 707114 0.013224
59458 716923 0.013224
59458 1213892 0.013224
59458 1698427 0.013224
114112 308697 0.013224
114112 331751 0.013224
122405 1629425 0.013224
134710 161087 0.013224
134710 591852 0.013224
134710 707114 0.013224
134710 716923 0.013224
134710 1213892 0.013224
134710 1698427 0.013224
161087 559852 0.013224
161087 1381140 0.013224
161087 1681601 0.013224
308697 1332904 0.013224
329574 779899 0.013224
331751 1332904 0.013224
421968 1629425 0.013224
559852 591852 0.013224
559852 707114 0.013224
559852 716923 0.013224
559852 1213892 0.013224
559852 1698427 0.013224
591852 1381140 0.013224
591852 1681601 0.013224
707114 1381140 0.013224
716923 1381140 0.013224
716923 1681601 0.013224
1213892 1381140 0.013224
1213892 1681601 0.013224
1299754 1630685 0.013224
1299754 1726180 0.013224
1381140 1698427 0.013224
1629425 1694281 0.013224
1681601 1698427 0.013224
1681787 1707980 0.013224
122405 1470971 0.013223
325189 1547707 0.013223
331751 601261 0.013223
421968 1470971 0.013223
883218 1624722 0.013223
1296969 1681601 0.013223
1470971 1694281 0.013223
1547707 1754171 0.013223
114112 1681078 0.013222
191686 1630685 0.013222
191686 1726180 0.013222
505763 1681658 0.013222
596270 1681658 0.013222
1332904 1681078 0.013222
1674020 1681658 0.013222
291797 1238673 0.013221
308697 1299754 0.013221
601261 1681078 0.013221
603488 976693 0.013221
687224 1687084 0.013221
687224 1774978 0.013221
707114 862490 0.013221
59458 1187115 0.01322
134710 1187115 0.01322
317357 976693 0.01322
331751 1299754 0.01322
345487 976693 0.01322
374849 645707 0.01322
402733 976693 0.01322
511352 959346 0.01322
522914 1681601 0.01322
559852 1187115 0.01322
618705 1800370 0.01322
645707 1296969 0.01322
970900 976693 0.01322
1187115 1381140 0.01322
146621 1681787 0.013219
161087 645707 0.013219
191686 308697 0.013219
591852 645707 0.013219
645707 707114 0.013219
645707 716923 0.013219
645707 1213892 0.013219
645707 1698427 0.013219
793052 1065138 0.013219
1662079 1681787 0.013219
1664350 1681787 0.013219
114112 968640 0.013218
114112 1670741 0.013218
114112 1733381 0.013218
114112 1744730 0.013218
191686 331751 0.013218
201191 534062 0.013218
317357 1547707 0.013218
345487 1547707 0.013218
402733 1547707 0.013218
505763 601261 0.013218
596270 601261 0.013218
601261 1674020 0.013218
968640 1332904 0.013218
970900 1547707 0.013218
1241376 1681728 0.013218
1299754 1681078 0.013218
1332904 1670741 0.013218
1332904 1733381 0.013218
1332904 1744730 0.013218
51992 122405 0.013217
51992 421968 0.013217
51992 1694281 0.013217
77784 407129 0.013217
115646 862490 0.013217
259317 862491 0.013217
522914 1800370 0.013217
601261 1744730 0.013217
650271 1800370 0.013217
928847 1547707 0.013217
976693 1800370 0.013217
1187115 1681601 0.013217
1283198 1739334 0.013217
191686 1681078 0.013216
118332 1065138 0.013215
325189 1800370 0.013215
645707 1187115 0.013215
730823 1065138 0.013215
862491 950020 0.013215
976693 1296969 0.013215
1278836 1757367 0.013215
1629425 1739334 0.013215
1754171 1800370 0.013215
592949 1297244 0.013214
5803 677725 0.013213
114689 816158 0.013213
158839 650271 0.013213
628762 1263906 0.013213
633887 1624722 0.013213
650271 1230263 0.013213
650271 1315228 0.013213
816158 1358110 0.013213
862490 1265878 0.013213
862490 1809755 0.013213
968640 1299754 0.013213
1046996 1263906 0.013213
1299754 1670741 0.013213
1299754 1733381 0.013213
1299754 1744730 0.013213
122405 1456645 0.013212
122405 1700280 0.013212
191686 1744730 0.013212
421968 1456645 0.013212
421968 1700280 0.013212
511352 976693 0.013212
657357 1739334 0.013212
1065138 1734749 0.013212
1093024 1116642 0.013212
1456645 1694281 0.013212
1694281 1700280 0.013212
114689 1488191 0.013211
158839 1754171 0.013211
191686 968640 0.013211
191686 1670741 0.013211
191686 1733381 0.013211
532810 1116642 0.013211
601261 633887 0.013211
618705 1707980 0.013211
657357 793052 0.013211
793052 1283198 0.013211
1230263 1754171 0.013211
1315228 1754171 0.013211
1358110 1488191 0.013211
59458 151019 0.01321
59458 786150 0.01321
59458 1294763 0.01321
134710 151019 0.01321
134710 786150 0.01321
134710 1294763 0.01321
151019 559852 0.01321
151019 1381140 0.01321
317357 1800370 0.01321
345487 1800370 0.01321
402733 1800370 0.01321
483024 1630685 0.01321
559852 786150 0.01321
559852 1294763 0.01321
778218 818392 0.01321
778218 906411 0.01321
786150 1381140 0.01321
970900 1800370 0.01321
1082253 1212101 0.01321
1121024 1754171 0.01321
1217222 1630685 0.01321
1294763 1381140 0.01321
122405 1194282 0.013209
151019 1681601 0.013209
212016 532810 0.013209
421968 1194282 0.013209
628762 883218 0.013209
650271 1707980 0.013209
768350 793052 0.013209
786150 1681601 0.013209
793052 1629425 0.013209
928847 1800370 0.013209
976693 1707980 0.013209
1194282 1694281 0.013209
1241376 1820427 0.013209
1294763 1681601 0.013209
146621 618705 0.013208
317357 1296969 0.013208
345487 1296969 0.013208
402733 1296969 0.013208
522914 1707980 0.013208
618705 1662079 0.013208
850245 1240173 0.013208
862490 1490307 0.013208
970900 1296969 0.013208
118332 657357 0.013207
118332 1283198 0.013207
692661 1547707 0.013207
1367193 1681672 0.013207
1707980 1754171 0.013207
59458 534062 0.013206
59458 1490307 0.013206
118332 1629425 0.013206
134710 534062 0.013206
134710 1490307 0.013206
325189 1707980 0.013206
534062 559852 0.013206
534062 1381140 0.013206
559852 1490307 0.013206
650271 1630685 0.013206
769459 1681787 0.013206
1301280 1547707 0.013206
1381140 1490307 0.013206
1490307 1681601 0.013206
59458 511352 0.013205
134710 511352 0.013205
146621 522914 0.013205
317357 511352 0.013205
345487 511352 0.013205
402733 511352 0.013205
511352 559852 0.013205
511352 970900 0.013205
511352 1381140 0.013205
522914 1662079 0.013205
527332 677725 0.013205
793052 1470971 0.013205
1296969 1547707 0.013205
59458 158839 0.013204
59458 1230263 0.013204
59458 1315228 0.013204
59458 1367193 0.013204
114689 532810 0.013204
118332 768350 0.013204
134710 158839 0.013204
134710 1230263 0.013204
134710 1315228 0.013204
134710 1367193 0.013204
151019 645707 0.013204
158839 559852 0.013204
158839 1381140 0.013204
532810 1358110 0.013204
559852 1230263 0.013204
559852 1315228 0.013204
559852 1367193 0.013204
645707 786150 0.013204
645707 1294763 0.013204
650271 1121024 0.013204
778218 1687735 0.013204
862490 1726180 0.013204
1230263 1381140 0.013204
1315228 1381140 0.013204
1367193 1381140 0.013204
1470971 1739334 0.013204
1630685 1754171 0.013204
122405 1330724 0.013203
146621 325189 0.013203
173967 407129 0.013203
291797 1734749 0.013203
325189 1662079 0.013203
421968 1330724 0.013203
483024 862490 0.013203
614851 1121024 0.013203
862490 1217222 0.013203
1330724 1694281 0.013203
1456645 1739334 0.013203
1700280 1739334 0.013203
51992 1739334 0.013202
59458 1726180 0.013202
114112 601261 0.013202
114112 1624722 0.013202
134710 1726180 0.013202
146621 650271 0.013202
317357 1707980 0.013202
345487 1707980 0.013202
402733 1707980 0.013202
559852 1726180 0.013202
601261 1332904 0.013202
650271 1662079 0.013202
970900 1707980 0.013202
1332904 1624722 0.013202
1338721 1547707 0.013202
1381140 1726180 0.013202
1681601 1726180 0.013202
51992 793052 0.013201
118332 1470971 0.013201
308697 976693 0.013201
534062 1726180 0.013201
633887 1367193 0.013201
645707 1490307 0.013201
1039405 1093024 0.013201
1547707 1809755 0.013201
146621 976693 0.0132
146621 1754171 0.0132
158839 1681601 0.0132
511352 645707 0.0132
928847 1707980 0.0132
976693 1662079 0.0132
1187115 1547707 0.0132
1230263 1681601 0.0132
1315228 1681601 0.0132
1662079 1754171 0.0132
33566 317357 0.013199
33566 345487 0.013199
33566 402733 0.013199
33566 970900 0.013199
158839 645707 0.013199
331751 862490 0.013199
511352 1681601 0.013199
645707 1230263 0.013199
645707 1315228 0.013199
645707 1367193 0.013199
59458 308697 0.013198
134710 308697 0.013198
308697 559852 0.013198
308697 1381140 0.013198
331751 1681601 0.013198
511352 1296969 0.013198
534062 645707 0.013198
677725 1256884 0.013198
692661 1800370 0.013198
862490 1681078 0.013198
51992 118332 0.013197
59458 331751 0.013197
59458 1630685 0.013197
134710 331751 0.013197
134710 1630685 0.013197
146621 928847 0.013197
331751 559852 0.013197
331751 1381140 0.013197
559852 1630685 0.013197
601261 1299754 0.013197
793052 1456645 0.013197
793052 1700280 0.013197
816158 1526607 0.013197
928847 1662079 0.013197
1296969 1800370 0.013197
1301280 1800370 0.013197
1381140 1630685 0.013197
59458 1809755 0.013196
134710 1809755 0.013196
161087 1547707 0.013196
534062 818392 0.013196
559852 1809755 0.013196
591852 1547707 0.013196
645707 1726180 0.013196
716923 1547707 0.013196
1213892 1547707 0.013196
1381140 1809755 0.013196
1547707 1698427 0.013196
1681078 1681601 0.013196
59458 1681078 0.013195
134710 1681078 0.013195
191686 601261 0.013195
509458 559838 0.013195
559852 1681078 0.013195
707114 1547707 0.013195
850245 1630685 0.013195
1381140 1681078 0.013195
1630685 1681601 0.013195
114689 862491 0.013194
118332 1456645 0.013194
118332 1700280 0.013194
163560 1064592 0.013194
259317 1263906 0.013194
369155 1809755 0.013194
532810 1547707 0.013194
534062 1681078 0.013194
862490 1744730 0.013194
862491 1358110 0.013194
1064592 1241413 0.013194
1194282 1739334 0.013194
59458 505763 0.013193
59458 596270 0.013193
59458 1674020 0.013193
134710 505763 0.013193
134710 596270 0.013193
134710 1674020 0.013193
146621 317357 0.013193
146621 345487 0.013193
146621 402733 0.013193
146621 970900 0.013193
308697 317357 0.013193
308697 345487 0.013193
308697 402733 0.013193
308697 645707 0.013193
308697 970900 0.013193
317357 1662079 0.013193
345487 1662079 0.013193
402733 1662079 0.013193
505763 559852 0.013193
505763 1381140 0.013193
559852 596270 0.013193
559852 1674020 0.013193
596270 1381140 0.013193
793052 1194282 0.013193
970900 1662079 0.013193
1212101 1238673 0.013193
1233554 1238673 0.013193
1338721 1800370 0.013193
1381140 1674020 0.013193
59458 968640 0.013192
59458 1670741 0.013192
59458 1733381 0.013192
114112 1367193 0.013192
134710 968640 0.013192
134710 1670741 0.013192
134710 1733381 0.013192
331751 645707 0.013192
559852 968640 0.013192
559852 1670741 0.013192
559852 1733381 0.013192
645707 1630685 0.013192
968640 1381140 0.013192
1187115 1800370 0.013192
1332904 1367193 0.013192
1381140 1670741 0.013192
1381140 1733381 0.013192
1681601 1744730 0.013192
1800370 1809755 0.013192
59458 1744730 0.013191
134710 1744730 0.013191
559852 1744730 0.013191
645707 1809755 0.013191
950020 1263906 0.013191
968640 1681601 0.013191
1065138 1446116 0.013191
1381140 1744730 0.013191
1670741 1681601 0.013191
1681601 1733381 0.013191
259317 883218 0.01319
317357 1187115 0.01319
345487 1187115 0.01319
402733 1187115 0.01319
645707 1681078 0.01319
970900 1187115 0.01319
77784 1278836 0.013189
118332 1194282 0.013189
505763 633887 0.013189
534062 1744730 0.013189
596270 633887 0.013189
633887 1674020 0.013189
650271 862490 0.013189
692661 1707980 0.013189
1082253 1233554 0.013189
1296969 1707980 0.013189
122405 791442 0.013188
308697 1681601 0.013188
329574 1065138 0.013188
421968 791442 0.013188
534062 1687735 0.013188
791442 1694281 0.013188
883218 950020 0.013188
1301280 1707980 0.013188
1330724 1739334 0.013188
146621 692661 0.013187
161087 1800370 0.013187
308697 1296969 0.013187
505763 645707 0.013187
505763 1681672 0.013187
591852 1800370 0.013187
596270 645707 0.013187
596270 1681672 0.013187
645707 968640 0.013187
645707 1670741 0.013187
645707 1674020 0.013187
645707 1733381 0.013187
692661 1662079 0.013187
707114 1681601 0.013187
707114 1800370 0.013187
716923 1800370 0.013187
862490 1754171 0.013187
1213892 1800370 0.013187
1674020 1681672 0.013187
1698427 1800370 0.013187
146621 1301280 0.013186
645707 1744730 0.013186
793052 1330724 0.013186
1187115 1296969 0.013186
1301280 1662079 0.013186
768350 1238673 0.013185
59458 633887 0.013184
134710 633887 0.013184
158839 1547707 0.013184
532810 1681601 0.013184
532810 1800370 0.013184
559852 633887 0.013184
633887 862490 0.013184
633887 1381140 0.013184
677725 1479864 0.013184
1230263 1547707 0.013184
1299754 1367193 0.013184
1315228 1547707 0.013184
1338721 1707980 0.013184
118332 1330724 0.013183
300552 420769 0.013183
308697 650271 0.013183
460311 816158 0.013183
511352 1187115 0.013183
778218 865333 0.013183
816158 1238054 0.013183
816158 1454646 0.013183
1187115 1707980 0.013183
1707980 1809755 0.013183
146621 1338721 0.013182
158839 976693 0.013182
191686 1367193 0.013182
308697 1754171 0.013182
511352 1547707 0.013182
768350 1082253 0.013182
976693 1230263 0.013182
976693 1315228 0.013182
1338721 1662079 0.013182
816158 1458349 0.013181
114112 505763 0.01318
114112 596270 0.01318
114112 1674020 0.01318
122405 532810 0.01318
146621 1296969 0.01318
151019 1547707 0.01318
421968 532810 0.01318
505763 1332904 0.01318
532810 1694281 0.01318
596270 1332904 0.01318
603488 1630685 0.01318
786150 1547707 0.01318
1294763 1547707 0.01318
1296969 1662079 0.01318
1332904 1674020 0.01318
99012 547758 0.013179
633887 645707 0.013179
729322 872718 0.013179
161087 1707980 0.013178
591852 1707980 0.013178
707114 1707980 0.013178
716923 1707980 0.013178
1213892 1707980 0.013178
1547707 1630685 0.013178
1698427 1707980 0.013178
59458 601261 0.013177
134710 601261 0.013177
146621 374849 0.013177
374849 1662079 0.013177
559852 601261 0.013177
601261 1381140 0.013177
862491 1526607 0.013177
1238673 1488191 0.013177
59458 114112 0.013176
59458 1332904 0.013176
114112 134710 0.013176
114112 559852 0.013176
114112 862490 0.013176
114112 1381140 0.013176
134710 1332904 0.013176
146621 161087 0.013176
146621 591852 0.013176
146621 707114 0.013176
146621 716923 0.013176
146621 1213892 0.013176
146621 1698427 0.013176
158839 317357 0.013176
158839 345487 0.013176
158839 402733 0.013176
158839 970900 0.013176
158839 1800370 0.013176
161087 1662079 0.013176
317357 1230263 0.013176
317357 1315228 0.013176
345487 1230263 0.013176
345487 1315228 0.013176
402733 1230263 0.013176
402733 1315228 0.013176
559852 1332904 0.013176
591852 1662079 0.013176
707114 1662079 0.013176
716923 1662079 0.013176
778218 1297244 0.013176
862490 1332904 0.013176
970900 1230263 0.013176
970900 1315228 0.013176
1213892 1662079 0.013176
1230263 1800370 0.013176
1315228 1800370 0.013176
1332904 1381140 0.013176
1662079 1698427 0.013176
146621 1187115 0.013175
173967 1278836 0.013175
601261 1681601 0.013175
778218 1240173 0.013175
1187115 1662079 0.013175
59458 1299754 0.013174
134710 1299754 0.013174
246905 534062 0.013174
308697 1547707 0.013174
511352 1800370 0.013174
559852 1299754 0.013174
816158 1598351 0.013174
862490 1526617 0.013174
1299754 1381140 0.013174
1367193 1547707 0.013174
532810 1707980 0.013173
730823 1064592 0.013173
730823 1233554 0.013173
1082253 1488191 0.013173
59458 191686 0.013172
134710 191686 0.013172
191686 559852 0.013172
191686 1381140 0.013172
505763 1299754 0.013172
596270 1299754 0.013172
601261 645707 0.013172
937373 1373709 0.013172
1299754 1674020 0.013172
114689 1263906 0.013171
151019 1800370 0.013171
308697 1187115 0.013171
530171 532810 0.013171
618705 818392 0.013171
618705 906411 0.013171
786150 1800370 0.013171
1263906 1358110 0.013171
1294763 1800370 0.013171
114112 645707 0.01317
191686 505763 0.01317
191686 596270 0.01317
191686 1674020 0.01317
483024 1065138 0.01317
645707 1332904 0.01317
862490 1299754 0.01317
1065138 1217222 0.01317
1233554 1734749 0.01317
191686 862490 0.013169
942163 957886 0.013169
1630685 1800370 0.013169
158839 511352 0.013168
158839 1707980 0.013168
317357 1630685 0.013168
345487 1630685 0.013168
402733 1630685 0.013168
511352 1230263 0.013168
511352 1315228 0.013168
522914 818392 0.013168
522914 906411 0.013168
645707 1299754 0.013168
778218 1065138 0.013168
862490 976693 0.013168
970900 1630685 0.013168
1230263 1707980 0.013168
1315228 1707980 0.013168
114689 883218 0.013167
815548 816158 0.013167
816158 1118086 0.013167
883218 1358110 0.013167
1458349 1630685 0.013167
1526607 1739334 0.013167
191686 645707 0.013166
308697 1800370 0.013166
325189 818392 0.013166
325189 906411 0.013166
730823 768350 0.013166
1367193 1800370 0.013166
362878 532810 0.013165
511352 1707980 0.013165
618705 1687735 0.013165
167489 317357 0.013164
167489 345487 0.013164
167489 402733 0.013164
167489 970900 0.013164
534062 1367193 0.013164
778218 1233554 0.013164
976693 1064592 0.013164
1233554 1598351 0.013164
317357 687224 0.013163
345487 687224 0.013163
402733 687224 0.013163
505763 1547707 0.013163
596270 1547707 0.013163
687224 970900 0.013163
725929 1064592 0.013163
768350 1734749 0.013163
1296969 1630685 0.013163
1547707 1674020 0.013163
1681601 1681658 0.013163
115646 1065138 0.013162
151019 1707980 0.013162
317357 862490 0.013162
345487 862490 0.013162
402733 862490 0.013162
460311 862491 0.013162
522914 1687735 0.013162
786150 1707980 0.013162
862490 970900 0.013162
862491 1238054 0.013162
862491 1454646 0.013162
957886 1446116 0.013162
968640 1547707 0.013162
1294763 1707980 0.013162
1547707 1670741 0.013162
1547707 1733381 0.013162
146621 151019 0.013161
146621 786150 0.013161
146621 1294763 0.013161
151019 1662079 0.013161
343256 937373 0.013161
786150 1662079 0.013161
793052 1624722 0.013161
916045 1296969 0.013161
1294763 1662079 0.013161
1630685 1707980 0.013161
1681787 1831560 0.013161
325189 1687735 0.01316
511352 1630685 0.01316
677725 1116642 0.01316
818392 928847 0.01316
862491 1458349 0.01316
906411 928847 0.01316
959346 1296969 0.01316
118332 957886 0.013159
146621 158839 0.013159
146621 511352 0.013159
146621 1230263 0.013159
146621 1315228 0.013159
158839 1662079 0.013159
511352 1662079 0.013159
942163 1296969 0.013159
1230263 1662079 0.013159
1315228 1662079 0.013159
122405 628762 0.013158
421968 628762 0.013158
628762 1694281 0.013158
730823 1488191 0.013158
768350 778218 0.013158
146621 1490307 0.013157
158839 308697 0.013157
308697 1230263 0.013157
308697 1315228 0.013157
308697 1707980 0.013157
657357 778218 0.013157
778218 1283198 0.013157
1490307 1662079 0.013157
122405 850245 0.013156
167489 1687084 0.013156
167489 1774978 0.013156
421968 850245 0.013156
460311 830346 0.013156
532810 782255 0.013156
633887 1547707 0.013156
830346 1238054 0.013156
830346 1454646 0.013156
850245 1694281 0.013156
862490 1296969 0.013156
1367193 1707980 0.013156
1588277 1700724 0.013156
59458 862490 0.013155
134710 862490 0.013155
146621 1367193 0.013155
502958 534062 0.013155
534062 1237669 0.013155
559852 862490 0.013155
778218 1629425 0.013155
793052 1681658 0.013155
862490 1381140 0.013155
1367193 1662079 0.013155
118332 1624722 0.013154
246905 830346 0.013154
352989 1064592 0.013154
460311 1739334 0.013154
505763 1800370 0.013154
596270 1800370 0.013154
816158 1356274 0.013154
862491 1598351 0.013154
906411 1238673 0.013154
928847 1687735 0.013154
1238054 1739334 0.013154
1454646 1739334 0.013154
1488191 1734749 0.013154
1674020 1800370 0.013154
146621 1726180 0.013153
320073 1064592 0.013153
818392 1238673 0.013153
968640 1800370 0.013153
1064592 1428360 0.013153
1662079 1726180 0.013153
1670741 1800370 0.013153
1733381 1800370 0.013153
146621 308697 0.013152
158839 1187115 0.013152
163560 687224 0.013152
308697 1662079 0.013152
534062 628762 0.013152
614358 1023153 0.013152
687224 1241413 0.013152
778218 1470971 0.013152
1121024 1820427 0.013152
1187115 1230263 0.013152
1187115 1315228 0.013152
59458 1681601 0.013151
118332 1681658 0.013151
134710 1681601 0.013151
146621 1630685 0.013151
505763 534062 0.013151
534062 596270 0.013151
534062 1674020 0.013151
559852 1681601 0.013151
906411 1082253 0.013151
1381140 1681601 0.013151
1630685 1662079 0.013151
645707 862490 0.01315
692661 818392 0.01315
692661 906411 0.01315
818392 1082253 0.01315
1263906 1526607 0.01315
1458349 1739334 0.01315
677725 1039405 0.013149
818392 1301280 0.013149
906411 1301280 0.013149
1065138 1681787 0.013149
146621 331751 0.013148
308697 1630685 0.013148
331751 1662079 0.013148
51992 778218 0.013147
114112 1547707 0.013147
146621 534062 0.013147
534062 1622243 0.013147
534062 1662079 0.013147
633887 1681601 0.013147
633887 1800370 0.013147
778218 1488191 0.013147
883218 1526607 0.013147
1238673 1687735 0.013147
1332904 1547707 0.013147
146621 1681078 0.013146
532810 1238673 0.013146
618705 865333 0.013146
815548 862491 0.013146
862491 1118086 0.013146
906411 1338721 0.013146
1662079 1681078 0.013146
146621 1809755 0.013145
505763 1707980 0.013145
596270 1707980 0.013145
645707 1681601 0.013145
818392 1338721 0.013145
852300 1681934 0.013145
1662079 1809755 0.013145
1674020 1707980 0.013145
146621 505763 0.013144
146621 596270 0.013144
146621 1674020 0.013144
505763 1662079 0.013144
596270 1662079 0.013144
601261 1547707 0.013144
692661 1687735 0.013144
778218 1456645 0.013144
778218 1700280 0.013144
959346 1456645 0.013144
959346 1700280 0.013144
1082253 1687735 0.013144
1662079 1674020 0.013144
33566 1082253 0.013143
146621 968640 0.013143
146621 1670741 0.013143
146621 1733381 0.013143
511352 862490 0.013143
532810 1082253 0.013143
968640 1662079 0.013143
968640 1707980 0.013143
1301280 1687735 0.013143
1662079 1670741 0.013143
1662079 1733381 0.013143
1670741 1707980 0.013143
1707980 1733381 0.013143
146621 1744730 0.013142
374849 906411 0.013142
522914 865333 0.013142
592949 1598351 0.013142
1299754 1547707 0.013142
1662079 1744730 0.013142
325189 865333 0.013141
374849 818392 0.013141
830346 1036960 0.013141
865333 1238673 0.013141
122405 259317 0.01314
161087 906411 0.01314
191686 1547707 0.01314
259317 421968 0.01314
259317 1694281 0.01314
591852 906411 0.01314
628762 793052 0.01314
707114 906411 0.01314
716923 906411 0.01314
906411 1213892 0.01314
906411 1698427 0.01314
161087 818392 0.013139
591852 818392 0.013139
707114 818392 0.013139
716923 818392 0.013139
778218 1194282 0.013139
778218 1681658 0.013139
815548 1739334 0.013139
818392 1213892 0.013139
818392 1698427 0.013139
830346 1681601 0.013139
862490 1187115 0.013139
865333 1082253 0.013139
1118086 1739334 0.013139
1338721 1687735 0.013139
114112 1800370 0.013138
618705 1297244 0.013138
628762 1739334 0.013138
633887 1707980 0.013138
816158 916045 0.013138
976693 1065138 0.013138
1332904 1800370 0.013138
114112 1681601 0.013137
118332 628762 0.013137
122405 950020 0.013137
421968 950020 0.013137
618705 1240173 0.013137
816158 957886 0.013137
862491 1356274 0.013137
950020 1694281 0.013137
1332904 1681601 0.013137
460311 1263906 0.013136
865333 928847 0.013136
1238054 1263906 0.013136
1263906 1454646 0.013136
146621 633887 0.013135
308697 511352 0.013135
317357 779899 0.013135
345487 779899 0.013135
374849 1687735 0.013135
402733 779899 0.013135
502958 830346 0.013135
522914 1297244 0.013135
601261 1800370 0.013135
633887 1662079 0.013135
650271 1065138 0.013135
730823 906411 0.013135
779899 970900 0.013135
830346 1237669 0.013135
522914 1240173 0.013134
730823 818392 0.013134
1446116 1488191 0.013134
161087 1687735 0.013133
317357 1065138 0.013133
325189 1297244 0.013133
345487 1065138 0.013133
402733 1065138 0.013133
591852 1687735 0.013133
707114 1687735 0.013133
716923 1687735 0.013133
778218 1330724 0.013133
970900 1065138 0.013133
1213892 1687735 0.013133
1238673 1297244 0.013133
1299754 1800370 0.013133
1687735 1698427 0.013133
308697 862490 0.013132
325189 1240173 0.013132
460311 883218 0.013132
768350 865333 0.013132
883218 1238054 0.013132
883218 1454646 0.013132
1065138 1754171 0.013132
191686 1800370 0.013131
329574 1488191 0.013131
420769 852300 0.013131
862490 1053244 0.013131
1263906 1458349 0.013131
308697 534062 0.01313
818392 1734749 0.01313
906411 1734749 0.01313
1082253 1297244 0.01313
1263906 1598351 0.01313
33566 1687084 0.013129
33566 1774978 0.013129
114112 1707980 0.013129
158839 1630685 0.013129
170093 1064592 0.013129
534062 1488191 0.013129
1230263 1630685 0.013129
1299754 1681601 0.013129
1315228 1630685 0.013129
1332904 1707980 0.013129
369155 816158 0.013128
730823 1687735 0.013128
928847 1297244 0.013128
146621 601261 0.013127
191686 1681601 0.013127
532810 730823 0.013127
601261 1662079 0.013127
603488 1739334 0.013127
830346 1622243 0.013127
883218 1458349 0.013127
1121024 1187115 0.013127
33566 1238673 0.013126
114112 146621 0.013126
114112 1662079 0.013126
146621 1332904 0.013126
534062 950020 0.013126
601261 1707980 0.013126
692661 865333 0.013126
815548 830346 0.013126
830346 1118086 0.013126
883218 1598351 0.013126
928847 1240173 0.013126
1238673 1240173 0.013126
1332904 1662079 0.013126
151019 818392 0.013125
151019 906411 0.013125
158839 862490 0.013125
725929 862490 0.013125
786150 818392 0.013125
786150 906411 0.013125
818392 1294763 0.013125
862490 1230263 0.013125
862490 1315228 0.013125
865333 1301280 0.013125
906411 1294763 0.013125
957886 976693 0.013125
146621 1299754 0.013124
532810 1674577 0.013124
532810 1734749 0.013124
543447 1681758 0.013124
614851 816158 0.013124
1233554 1681787 0.013124
1299754 1662079 0.013124
483024 603488 0.013123
603488 1217222 0.013123
1082253 1240173 0.013123
1299754 1707980 0.013123
1687735 1734749 0.013123
111953 730823 0.013122
146621 191686 0.013122
191686 1662079 0.013122
191686 1707980 0.013122
522914 1065138 0.013122
618705 1233554 0.013122
730823 865333 0.013122
818392 1490307 0.013122
865333 1338721 0.013122
906411 1490307 0.013122
59458 1547707 0.013121
115646 1233554 0.013121
134710 1547707 0.013121
532810 1283198 0.013121
534062 729322 0.013121
559852 1547707 0.013121
687224 725929 0.013121
1233554 1297244 0.013121
1241376 1828190 0.013121
1381140 1547707 0.013121
338896 816158 0.01312
618705 1283198 0.01312
818392 1367193 0.01312
906411 1367193 0.01312
259317 793052 0.013119
507740 1587069 0.013119
532810 1629425 0.013119
618705 657357 0.013119
815548 1263906 0.013119
816158 1567530 0.013119
865333 1734749 0.013119
906411 1809755 0.013119
1118086 1263906 0.013119
1547707 1681601 0.013119
1587069 1720689 0.013119
151019 1687735 0.013118
374849 865333 0.013118
618705 1629425 0.013118
692661 1297244 0.013118
786150 1687735 0.013118
793052 950020 0.013118
816158 1341742 0.013118
816158 1800751 0.013118
818392 1726180 0.013118
818392 1809755 0.013118
906411 1726180 0.013118
1065138 1296969 0.013118
1238673 1283198 0.013118
1294763 1687735 0.013118
114689 122405 0.013117
114689 421968 0.013117
114689 1694281 0.013117
122405 1358110 0.013117
325189 1065138 0.013117
421968 1358110 0.013117
522914 1283198 0.013117
532810 1030386 0.013117
532810 1030387 0.013117
618705 768350 0.013117
768350 1681787 0.013117
872718 1708230 0.013117
1297244 1301280 0.013117
1358110 1694281 0.013117
161087 865333 0.013116
522914 657357 0.013116
591852 865333 0.013116
618705 1681658 0.013116
692661 1240173 0.013116
707114 865333 0.013116
716923 865333 0.013116
862490 1630685 0.013116
862491 916045 0.013116
865333 1213892 0.013116
865333 1698427 0.013116
1238673 1629425 0.013116
1490307 1687735 0.013116
118332 259317 0.013115
325189 657357 0.013115
325189 1233554 0.013115
325189 1283198 0.013115
522914 1629425 0.013115
645707 1547707 0.013115
815548 883218 0.013115
883218 1118086 0.013115
1082253 1283198 0.013115
1240173 1301280 0.013115
115646 768350 0.013114
118332 950020 0.013114
325189 1629425 0.013114
331751 906411 0.013114
530171 816158 0.013114
1082253 1629425 0.013114
1263906 1356274 0.013114
320073 687224 0.013113
331751 818392 0.013113
352989 687224 0.013113
618705 1470971 0.013113
687224 1428360 0.013113
730823 1297244 0.013113
916045 1739334 0.013113
1297244 1338721 0.013113
1367193 1687735 0.013113
59458 1800370 0.013112
134710 1800370 0.013112
259317 1739334 0.013112
483024 768350 0.013112
522914 1233554 0.013112
559852 1800370 0.013112
657357 1238673 0.013112
768350 1217222 0.013112
906411 1681078 0.013112
1240173 1338721 0.013112
1381140 1800370 0.013112
1687735 1726180 0.013112
1687735 1809755 0.013112
369155 862491 0.013111
818392 1681078 0.013111
950020 1739334 0.013111
1065138 1187115 0.013111
1297244 1734749 0.013111
325189 768350 0.01311
374849 1297244 0.01311
522914 1470971 0.01311
883218 1356274 0.01311
928847 1233554 0.01311
928847 1283198 0.01311
1681601 1800370 0.01311
51992 618705 0.013109
505763 818392 0.013109
505763 906411 0.013109
522914 768350 0.013109
596270 818392 0.013109
596270 906411 0.013109
657357 928847 0.013109
657357 1082253 0.013109
818392 1446116 0.013109
818392 1674020 0.013109
906411 1446116 0.013109
906411 1674020 0.013109
928847 1629425 0.013109
38287 532810 0.013108
161087 1297244 0.013108
325189 1470971 0.013108
374849 1240173 0.013108
532810 778218 0.013108
532810 1682050 0.013108
591852 1297244 0.013108
618705 1488191 0.013108
707114 1297244 0.013108
716923 1297244 0.013108
906411 1744730 0.013108
1213892 1297244 0.013108
1297244 1698427 0.013108
146621 862490 0.013107
331751 1687735 0.013107
618705 1456645 0.013107
618705 1700280 0.013107
687224 1082253 0.013107
818392 968640 0.013107
818392 1670741 0.013107
818392 1733381 0.013107
818392 1744730 0.013107
862490 1662079 0.013107
906411 968640 0.013107
906411 1670741 0.013107
906411 1733381 0.013107
957886 1739334 0.013107
1296969 1606247 0.013107
51992 522914 0.013106
161087 1240173 0.013106
591852 1240173 0.013106
645707 1800370 0.013106
707114 1240173 0.013106
716923 1240173 0.013106
768350 928847 0.013106
1053244 1064592 0.013106
1213892 1240173 0.013106
1240173 1698427 0.013106
1297244 1488191 0.013106
1446116 1624722 0.013106
1681601 1681672 0.013106
532810 1456645 0.013105
532810 1700280 0.013105
730823 1240173 0.013105
957886 1297244 0.013105
1681078 1687735 0.013105
51992 325189 0.013104
532810 1446116 0.013104
534062 1547707 0.013104
614851 862491 0.013104
730823 794981 0.013104
1238673 1456645 0.013104
1238673 1700280 0.013104
59458 1707980 0.013103
134710 1707980 0.013103
325189 830346 0.013103
338896 862491 0.013103
522914 1456645 0.013103
522914 1700280 0.013103
532810 784939 0.013103
559852 1707980 0.013103
818392 830346 0.013103
830346 906411 0.013103
928847 1681658 0.013103
1065138 1809755 0.013103
1240173 1734749 0.013103
1381140 1707980 0.013103
151019 865333 0.013102
167489 1082253 0.013102
325189 1456645 0.013102
325189 1700280 0.013102
483024 1488191 0.013102
505763 1687735 0.013102
596270 1687735 0.013102
633887 818392 0.013102
633887 906411 0.013102
786150 865333 0.013102
865333 1294763 0.013102
928847 1470971 0.013102
1217222 1488191 0.013102
1446116 1687735 0.013102
1674020 1687735 0.013102
51992 1238673 0.013101
329574 1624722 0.013101
522914 1488191 0.013101
547758 1734381 0.013101
618705 1194282 0.013101
729322 1093024 0.013101
968640 1687735 0.013101
1082253 1456645 0.013101
1082253 1700280 0.013101
1238673 1470971 0.013101
1296969 1649079 0.013101
1670741 1687735 0.013101
1687735 1733381 0.013101
1687735 1744730 0.013101
146621 1681601 0.0131
335909 1064592 0.0131
532810 1375209 0.0131
618705 830346 0.0131
692661 1283198 0.0131
862491 1341742 0.0131
862491 1800751 0.0131
865333 1446116 0.0131
1283198 1301280 0.0131
1662079 1681601 0.0131
1681601 1707980 0.0131
51992 928847 0.013099
51992 1082253 0.013099
534062 1681601 0.013099
657357 692661 0.013099
692661 1233554 0.013099
692661 1629425 0.013099
730823 1283198 0.013099
862491 1567530 0.013099
865333 1367193 0.013099
865333 1490307 0.013099
122405 534062 0.013098
122405 1526607 0.013098
421968 534062 0.013098
421968 1526607 0.013098
522914 1194282 0.013098
534062 1694281 0.013098
657357 1301280 0.013098
942163 1739334 0.013098
1082253 1470971 0.013098
1233554 1301280 0.013098
1301280 1629425 0.013098
1526607 1694281 0.013098
1629973 1681787 0.013098
114689 793052 0.013097
158839 1065138 0.013097
325189 1194282 0.013097
329574 865333 0.013097
730823 1629425 0.013097
779899 1238673 0.013097
793052 1358110 0.013097
865333 1681787 0.013097
928847 1456645 0.013097
928847 1488191 0.013097
928847 1700280 0.013097
1065138 1230263 0.013097
1065138 1315228 0.013097
1283198 1734749 0.013097
407129 872718 0.013096
420769 1622490 0.013096
534062 1036960 0.013096
633887 1687735 0.013096
645707 1707980 0.013096
865333 1726180 0.013096
1283198 1338721 0.013096
618705 1330724 0.013095
657357 1338721 0.013095
692661 768350 0.013095
818392 1488191 0.013095
830346 1687735 0.013095
906411 1488191 0.013095
1338721 1629425 0.013095
1629425 1734749 0.013095
114112 818392 0.013094
114112 906411 0.013094
151019 1297244 0.013094
768350 1301280 0.013094
786150 1297244 0.013094
818392 1332904 0.013094
906411 1332904 0.013094
1294763 1297244 0.013094
114689 118332 0.013093
118332 1358110 0.013093
534062 1800370 0.013093
794981 816158 0.013093
1065138 1338721 0.013093
1194282 1238673 0.013093
151019 1240173 0.013092
331751 865333 0.013092
374849 1283198 0.013092
522914 1330724 0.013092
530171 862491 0.013092
601261 818392 0.013092
601261 906411 0.013092
657357 730823 0.013092
692661 1470971 0.013092
786150 1240173 0.013092
1233554 1338721 0.013092
1240173 1294763 0.013092
1296969 1674577 0.013092
114689 1739334 0.013091
161087 1283198 0.013091
329574 906411 0.013091
374849 657357 0.013091
374849 1629425 0.013091
483024 906411 0.013091
591852 1283198 0.013091
687224 1238673 0.013091
707114 1283198 0.013091
716923 1283198 0.013091
906411 1217222 0.013091
928847 1194282 0.013091
1213892 1283198 0.013091
1283198 1698427 0.013091
1297244 1446116 0.013091
1297244 1490307 0.013091
1301280 1470971 0.013091
1358110 1739334 0.013091
73773 1681787 0.01309
325189 1330724 0.01309
329574 818392 0.01309
483024 818392 0.01309
532810 1526607 0.01309
692661 1681658 0.01309
818392 1217222 0.01309
865333 1681078 0.01309
865333 1809755 0.01309
1082253 1194282 0.01309
1297244 1367193 0.01309
1588277 1757367 0.01309
51992 692661 0.013089
158839 1064592 0.013089
161087 657357 0.013089
161087 1629425 0.013089
163560 167489 0.013089
167489 1241413 0.013089
170093 687224 0.013089
591852 657357 0.013089
591852 1629425 0.013089
657357 707114 0.013089
657357 716923 0.013089
657357 1213892 0.013089
657357 1698427 0.013089
657357 1734749 0.013089
707114 1629425 0.013089
716923 1629425 0.013089
816158 867200 0.013089
818392 1299754 0.013089
906411 1299754 0.013089
976693 1233554 0.013089
1064592 1230263 0.013089
1064592 1315228 0.013089
1213892 1629425 0.013089
1240173 1490307 0.013089
1301280 1681658 0.013089
1629425 1698427 0.013089
51992 768350 0.013088
51992 1301280 0.013088
161087 1233554 0.013088
191686 906411 0.013088
291797 592949 0.013088
291797 730823 0.013088
369155 1263906 0.013088
374849 1065138 0.013088
505763 865333 0.013088
522914 1681658 0.013088
591852 1233554 0.013088
596270 865333 0.013088
650271 768350 0.013088
716923 1233554 0.013088
865333 1674020 0.013088
916045 1263906 0.013088
1213892 1233554 0.013088
1233554 1698427 0.013088
1240173 1367193 0.013088
1297244 1681787 0.013088
1338721 1470971 0.013088
114112 1687735 0.013087
191686 818392 0.013087
317357 1064592 0.013087
329574 1297244 0.013087
345487 1064592 0.013087
402733 1064592 0.013087
511352 1065138 0.013087
628762 778218 0.013087
692661 1456645 0.013087
692661 1700280 0.013087
707114 1065138 0.013087
830346 928847 0.013087
957886 1187115 0.013087
970900 1064592 0.013087
1238673 1330724 0.013087
1297244 1726180 0.013087
1332904 1687735 0.013087
1488191 1687735 0.013087
160529 1101282 0.013086
167489 1238673 0.013086
212016 1625795 0.013086
317357 1681658 0.013086
345487 1681658 0.013086
402733 1681658 0.013086
816158 1606247 0.013086
865333 968640 0.013086
865333 1670741 0.013086
865333 1733381 0.013086
865333 1744730 0.013086
970900 1681658 0.013086
1065138 1630685 0.013086
1301280 1456645 0.013086
1301280 1700280 0.013086
51992 1338721 0.013085
374849 768350 0.013085
601261 1687735 0.013085
692661 1488191 0.013085
768350 1240173 0.013085
928847 1330724 0.013085
1240173 1726180 0.013085
1301280 1488191 0.013085
38287 1681787 0.013084
122405 460311 0.013084
122405 1238054 0.013084
122405 1454646 0.013084
161087 768350 0.013084
317357 1233554 0.013084
345487 1233554 0.013084
369155 883218 0.013084
374849 1470971 0.013084
402733 1233554 0.013084
421968 460311 0.013084
421968 1238054 0.013084
421968 1454646 0.013084
460311 1694281 0.013084
483024 1687735 0.013084
591852 768350 0.013084
716923 768350 0.013084
730823 1456645 0.013084
730823 1700280 0.013084
768350 1213892 0.013084
768350 1698427 0.013084
883218 916045 0.013084
970900 1233554 0.013084
1082253 1330724 0.013084
1217222 1687735 0.013084
1238054 1694281 0.013084
1454646 1694281 0.013084
1681787 1682050 0.013084
160529 534062 0.013083
329574 1687735 0.013083
331751 1297244 0.013083
1052755 1681658 0.013083
1299754 1687735 0.013083
1338721 1456645 0.013083
1338721 1700280 0.013083
51992 730823 0.013082
161087 1470971 0.013082
347103 816158 0.013082
534062 1707980 0.013082
559838 730823 0.013082
591852 1470971 0.013082
707114 1233554 0.013082
707114 1470971 0.013082
716923 1470971 0.013082
768350 976693 0.013082
1213892 1470971 0.013082
1240173 1446116 0.013082
1240173 1681787 0.013082
1456645 1734749 0.013082
1470971 1698427 0.013082
1700280 1734749 0.013082
51992 374849 0.013081
191686 1687735 0.013081
331751 1240173 0.013081
483953 532810 0.013081
692661 1194282 0.013081
1297244 1681078 0.013081
338896 1263906 0.01308
511879 816158 0.01308
633887 865333 0.01308
650271 1488191 0.01308
730823 1470971 0.01308
784939 1681787 0.01308
816158 830346 0.01308
816158 1649079 0.01308
1194282 1301280 0.01308
51992 161087 0.013079
51992 591852 0.013079
51992 707114 0.013079
51992 716923 0.013079
51992 1213892 0.013079
51992 1698427 0.013079
51992 1734749 0.013079
308697 1065138 0.013079
374849 1456645 0.013079
374849 1700280 0.013079
505763 1297244 0.013079
596270 1297244 0.013079
707114 768350 0.013079
1240173 1681078 0.013079
1297244 1674020 0.013079
1297244 1809755 0.013079
161087 1456645 0.013078
161087 1681658 0.013078
161087 1700280 0.013078
329574 1240173 0.013078
559838 1739334 0.013078
591852 1456645 0.013078
591852 1681658 0.013078
591852 1700280 0.013078
614851 1263906 0.013078
716923 1456645 0.013078
716923 1681658 0.013078
716923 1700280 0.013078
768350 1194282 0.013078
1213892 1456645 0.013078
1213892 1681658 0.013078
1213892 1700280 0.013078
1263906 1341742 0.013078
1263906 1800751 0.013078
1375209 1681787 0.013078
1456645 1698427 0.013078
1470971 1734749 0.013078
1681658 1698427 0.013078
1698427 1700280 0.013078
122405 1458349 0.013077
122405 1598351 0.013077
151019 1283198 0.013077
335909 532810 0.013077
338896 883218 0.013077
421968 1458349 0.013077
421968 1598351 0.013077
483024 532810 0.013077
505763 1240173 0.013077
532810 1217222 0.013077
596270 1240173 0.013077
707114 1456645 0.013077
707114 1700280 0.013077
786150 1283198 0.013077
968640 1297244 0.013077
1194282 1338721 0.013077
1240173 1674020 0.013077
1283198 1294763 0.013077
1283198 1446116 0.013077
1297244 1670741 0.013077
1297244 1733381 0.013077
1297244 1744730 0.013077
1458349 1694281 0.013077
1488191 1754171 0.013077
1598351 1694281 0.013077
300552 1681934 0.013076
317357 768350 0.013076
345487 768350 0.013076
374849 1488191 0.013076
402733 768350 0.013076
768350 970900 0.013076
830346 1338721 0.013076
976693 1121024 0.013076
1240173 1809755 0.013076
115646 532810 0.013075
151019 657357 0.013075
151019 1629425 0.013075
657357 786150 0.013075
657357 1294763 0.013075
692661 1330724 0.013075
779899 1082253 0.013075
786150 1629425 0.013075
968640 1240173 0.013075
1240173 1670741 0.013075
1240173 1733381 0.013075
1240173 1744730 0.013075
1294763 1629425 0.013075
1446116 1629425 0.013075
115646 906411 0.013074
161087 1488191 0.013074
329574 1283198 0.013074
591852 1488191 0.013074
614851 883218 0.013074
692661 830346 0.013074
716923 1488191 0.013074
768350 1567530 0.013074
883218 1341742 0.013074
883218 1800751 0.013074
1213892 1488191 0.013074
1238673 1526607 0.013074
1263906 1567530 0.013074
1283198 1490307 0.013074
1301280 1330724 0.013074
1488191 1698427 0.013074
115646 818392 0.013073
374849 1194282 0.013073
603488 1296969 0.013073
730823 1194282 0.013073
794981 862491 0.013073
1091250 1681787 0.013073
1283198 1367193 0.013073
1490307 1629425 0.013073
114112 865333 0.013072
329574 1629425 0.013072
601261 865333 0.013072
657357 1490307 0.013072
707114 1488191 0.013072
830346 1301280 0.013072
865333 1332904 0.013072
883218 957886 0.013072
1082253 1526607 0.013072
1367193 1629425 0.013072
151019 1233554 0.013071
161087 1194282 0.013071
460311 532810 0.013071
532810 1238054 0.013071
532810 1454646 0.013071
591852 1194282 0.013071
633887 1297244 0.013071
657357 1367193 0.013071
707114 1194282 0.013071
716923 1194282 0.013071
786150 1233554 0.013071
816158 1674577 0.013071
883218 1567530 0.013071
1194282 1213892 0.013071
1194282 1698427 0.013071
1194282 1734749 0.013071
1233554 1294763 0.013071
1283198 1726180 0.013071
1498129 1625795 0.013071
768350 1330724 0.01307
1330724 1338721 0.01307
146621 1547707 0.013069
320073 532810 0.013069
329574 959346 0.013069
352989 532810 0.013069
532810 1428360 0.013069
633887 1240173 0.013069
657357 1446116 0.013069
657357 1726180 0.013069
862491 867200 0.013069
865333 1299754 0.013069
872718 1278836 0.013069
1547707 1662079 0.013069
1629425 1726180 0.013069
59458 906411 0.013068
115646 865333 0.013068
122405 815548 0.013068
122405 1118086 0.013068
134710 906411 0.013068
151019 1065138 0.013068
421968 815548 0.013068
421968 1118086 0.013068
559852 906411 0.013068
657357 1681787 0.013068
786150 1065138 0.013068
815548 1694281 0.013068
862491 1681658 0.013068
906411 1381140 0.013068
1065138 1294763 0.013068
1118086 1694281 0.013068
59458 818392 0.013067
134710 818392 0.013067
151019 768350 0.013067
151019 1470971 0.013067
191686 865333 0.013067
259317 778218 0.013067
331751 1283198 0.013067
374849 1330724 0.013067
532810 618705 0.013067
559852 818392 0.013067
730823 1330724 0.013067
768350 786150 0.013067
768350 1294763 0.013067
786150 1470971 0.013067
818392 1381140 0.013067
1233554 1490307 0.013067
1233554 1681758 0.013067
1294763 1470971 0.013067
77784 1588277 0.013066
115646 1687735 0.013066
329574 657357 0.013066
768350 1490307 0.013066
816158 1265878 0.013066
1065138 1490307 0.013066
1283198 1809755 0.013066
51992 151019 0.013065
51992 786150 0.013065
51992 1294763 0.013065
161087 1330724 0.013065
331751 657357 0.013065
331751 1629425 0.013065
591852 1330724 0.013065
687224 1053244 0.013065
707114 1330724 0.013065
716923 1330724 0.013065
768350 1296969 0.013065
778218 950020 0.013065
1213892 1330724 0.013065
1283198 1681078 0.013065
1330724 1698427 0.013065
1470971 1490307 0.013065
114112 1297244 0.013064
151019 1456645 0.013064
151019 1700280 0.013064
530171 1263906 0.013064
786150 1456645 0.013064
786150 1700280 0.013064
862491 1606247 0.013064
1294763 1456645 0.013064
1294763 1700280 0.013064
1297244 1332904 0.013064
1330724 1734749 0.013064
1606247 1739334 0.013064
1629425 1681078 0.013064
1629425 1809755 0.013064
505763 1283198 0.013063
506494 816158 0.013063
596270 1283198 0.013063
601261 1297244 0.013063
657357 1681078 0.013063
657357 1809755 0.013063
793052 1526607 0.013063
1121024 1828190 0.013063
1212101 1687084 0.013063
1212101 1774978 0.013063
1283198 1674020 0.013063
1367193 1470971 0.013063
1446116 1456645 0.013063
1446116 1700280 0.013063
33566 163560 0.013062
33566 1241413 0.013062
51992 1490307 0.013062
246905 816158 0.013062
335909 1681787 0.013062
347103 862491 0.013062
505763 1629425 0.013062
596270 1629425 0.013062
645707 818392 0.013062
645707 906411 0.013062
1065138 1367193 0.013062
1187115 1233554 0.013062
1629425 1674020 0.013062
51992 1367193 0.013061
59458 1687735 0.013061
114112 1240173 0.013061
134710 1687735 0.013061
460311 1238673 0.013061
505763 657357 0.013061
559852 1687735 0.013061
596270 657357 0.013061
657357 1674020 0.013061
968640 1283198 0.013061
1065138 1726180 0.013061
1238054 1238673 0.013061
1238673 1454646 0.013061
1240173 1332904 0.013061
1283198 1670741 0.013061
1283198 1733381 0.013061
1283198 1744730 0.013061
1381140 1687735 0.013061
1456645 1490307 0.013061
1470971 1726180 0.013061
1490307 1700280 0.013061
146621 1800370 0.01306
161087 830346 0.01306
329574 1456645 0.01306
329574 1700280 0.01306
335909 687224 0.01306
530171 883218 0.01306
591852 830346 0.01306
601261 1240173 0.01306
716923 830346 0.01306
768350 1726180 0.01306
830346 1213892 0.01306
830346 1698427 0.01306
1367193 1456645 0.01306
1367193 1700280 0.01306
1629425 1744730 0.01306
1662079 1800370 0.01306
51992 1446116 0.013059
51992 1726180 0.013059
118332 1526607 0.013059
122405 1356274 0.013059
421968 1356274 0.013059
511879 1739334 0.013059
657357 968640 0.013059
657357 1670741 0.013059
657357 1733381 0.013059
657357 1744730 0.013059
730823 850245 0.013059
957886 1598351 0.013059
968640 1629425 0.013059
1233554 1367193 0.013059
1297244 1299754 0.013059
1356274 1694281 0.013059
1629425 1670741 0.013059
1629425 1733381 0.013059
51992 1681787 0.013058
115646 1297244 0.013058
191686 1297244 0.013058
460311 1082253 0.013058
511879 862491 0.013058
1082253 1238054 0.013058
1082253 1454646 0.013058
1238673 1458349 0.013058
1649079 1739334 0.013058
59458 830346 0.013057
134710 830346 0.013057
151019 1194282 0.013057
559852 830346 0.013057
786150 1194282 0.013057
830346 1381140 0.013057
830346 1681787 0.013057
862491 1649079 0.013057
936073 937373 0.013057
1194282 1294763 0.013057
1240173 1299754 0.013057
1446116 1470971 0.013057
1456645 1726180 0.013057
1470971 1681787 0.013057
1700280 1726180 0.013057
320073 1681787 0.013056
329574 850245 0.013056
331751 768350 0.013056
331751 1470971 0.013056
352989 1681787 0.013056
511879 1809755 0.013056
532810 928847 0.013056
730823 1526607 0.013056
1428360 1681787 0.013056
1488191 1490307 0.013056
51992 329574 0.013055
191686 1240173 0.013055
331751 1065138 0.013055
633887 1283198 0.013055
645707 1687735 0.013055
768350 1367193 0.013055
1082253 1458349 0.013055
51992 331751 0.013054
633887 1629425 0.013054
768350 1187115 0.013054
768350 1470971 0.013054
793052 1598351 0.013054
816158 1036960 0.013054
850245 1734749 0.013054
1121024 1681934 0.013054
1194282 1490307 0.013054
1296969 1488191 0.013054
1470971 1681078 0.013054
164346 1625795 0.013053
331751 1456645 0.013053
331751 1700280 0.013053
534062 1238673 0.013053
633887 657357 0.013053
768350 1681078 0.013053
862490 916045 0.013053
1065138 1681078 0.013053
1194282 1367193 0.013053
1526607 1734749 0.013053
1568351 1687084 0.013053
1568351 1774978 0.013053
1674577 1739334 0.013053
51992 1681078 0.013052
51992 1809755 0.013052
173967 1588277 0.013052
329574 1470971 0.013052
505763 1470971 0.013052
596270 1470971 0.013052
677725 729322 0.013052
968640 1233554 0.013052
1233554 1670741 0.013052
1233554 1733381 0.013052
1456645 1681078 0.013052
1456645 1809755 0.013052
1470971 1674020 0.013052
1681078 1700280 0.013052
1700280 1809755 0.013052
51992 505763 0.013051
51992 596270 0.013051
51992 1674020 0.013051
167489 725929 0.013051
906411 976693 0.013051
1194282 1446116 0.013051
1194282 1726180 0.013051
118332 1598351 0.01305
146621 1707980 0.01305
151019 830346 0.01305
151019 1330724 0.01305
505763 1456645 0.01305
505763 1700280 0.01305
534062 1082253 0.01305
596270 1456645 0.01305
596270 1700280 0.01305
786150 830346 0.01305
786150 1330724 0.01305
818392 976693 0.01305
830346 1294763 0.01305
830346 1739334 0.01305
968640 1470971 0.01305
1294763 1330724 0.01305
1456645 1674020 0.01305
1470971 1670741 0.01305
1470971 1733381 0.01305
1470971 1744730 0.01305
1470971 1809755 0.01305
1488191 1726180 0.01305
1662079 1707980 0.01305
1674020 1700280 0.01305
51992 1744730 0.013049
115646 1240173 0.013049
502958 816158 0.013049
505763 1065138 0.013049
596270 1065138 0.013049
618705 628762 0.013049
768350 1744730 0.013049
816158 1237669 0.013049
1065138 1674020 0.013049
1194282 1681787 0.013049
1367193 1488191 0.013049
51992 968640 0.013048
51992 1670741 0.013048
51992 1733381 0.013048
114112 1283198 0.013048
460311 793052 0.013048
532810 815548 0.013048
532810 1118086 0.013048
645707 830346 0.013048
793052 1238054 0.013048
793052 1454646 0.013048
794981 1263906 0.013048
862491 1674577 0.013048
1065138 1744730 0.013048
1283198 1332904 0.013048
1330724 1490307 0.013048
1456645 1744730 0.013048
1700280 1744730 0.013048
317357 906411 0.013047
329574 1194282 0.013047
345487 906411 0.013047
402733 906411 0.013047
505763 1233554 0.013047
532810 976693 0.013047
596270 1233554 0.013047
601261 1283198 0.013047
707114 1681658 0.013047
793052 1458349 0.013047
906411 970900 0.013047
968640 1065138 0.013047
968640 1456645 0.013047
968640 1700280 0.013047
1065138 1670741 0.013047
1065138 1733381 0.013047
1233554 1674020 0.013047
1330724 1367193 0.013047
1456645 1670741 0.013047
1456645 1733381 0.013047
1670741 1700280 0.013047
1700280 1733381 0.013047
114112 1629425 0.013046
115646 1283198 0.013046
317357 818392 0.013046
331751 1194282 0.013046
331751 1488191 0.013046
345487 818392 0.013046
402733 818392 0.013046
522914 628762 0.013046
534062 1116642 0.013046
601261 1629425 0.013046
815548 1238673 0.013046
818392 970900 0.013046
1118086 1238673 0.013046
1265878 1739334 0.013046
1332904 1629425 0.013046
1356274 1739334 0.013046
59458 865333 0.013045
114112 657357 0.013045
134710 865333 0.013045
343256 1681787 0.013045
506494 862491 0.013045
532810 692661 0.013045
559852 865333 0.013045
601261 657357 0.013045
633887 1470971 0.013045
657357 1332904 0.013045
816158 1622243 0.013045
865333 1381140 0.013045
114689 778218 0.013044
115646 1629425 0.013044
167489 320073 0.013044
167489 352989 0.013044
167489 1428360 0.013044
483024 942163 0.013044
532810 1301280 0.013044
633887 1065138 0.013044
778218 1358110 0.013044
794981 883218 0.013044
942163 1217222 0.013044
976693 1687735 0.013044
1194282 1681078 0.013044
1283198 1299754 0.013044
1330724 1446116 0.013044
1330724 1726180 0.013044
51992 633887 0.013043
118332 460311 0.013043
118332 1238054 0.013043
118332 1454646 0.013043
246905 862491 0.013043
325189 628762 0.013043
505763 1194282 0.013043
596270 1194282 0.013043
703515 1681787 0.013043
815548 1082253 0.013043
862491 1265878 0.013043
867200 1263906 0.013043
1082253 1118086 0.013043
1194282 1674020 0.013043
1194282 1809755 0.013043
1330724 1681787 0.013043
1488191 1681078 0.013043
191686 1283198 0.013042
460311 730823 0.013042
633887 1456645 0.013042
633887 1700280 0.013042
730823 1238054 0.013042
730823 1454646 0.013042
793052 1356274 0.013042
1093024 1708230 0.013042
1299754 1629425 0.013042
118332 1458349 0.013041
158839 768350 0.013041
191686 1629425 0.013041
308697 1233554 0.013041
317357 532810 0.013041
345487 532810 0.013041
402733 532810 0.013041
532810 970900 0.013041
657357 1299754 0.013041
768350 1230263 0.013041
768350 1315228 0.013041
1194282 1744730 0.013041
1233554 1330724 0.013041
191686 657357 0.01304
329574 1330724 0.01304
331751 1330724 0.01304
645707 865333 0.01304
867200 883218 0.01304
906411 1296969 0.01304
968640 1194282 0.01304
1194282 1670741 0.01304
1194282 1733381 0.01304
1263906 1681658 0.01304
1265878 1809755 0.01304
317357 1687735 0.013039
345487 1687735 0.013039
402733 1687735 0.013039
460311 1734749 0.013039
483024 865333 0.013039
818392 1296969 0.013039
865333 1217222 0.013039
970900 1687735 0.013039
1238054 1734749 0.013039
1454646 1734749 0.013039
1488191 1744730 0.013039
1598351 1739334 0.013039
5803 1625795 0.013038
118332 1356274 0.013038
122405 916045 0.013038
421968 916045 0.013038
534062 1479864 0.013038
628762 928847 0.013038
730823 1458349 0.013038
865333 1681601 0.013038
906411 1547707 0.013038
916045 1694281 0.013038
1330724 1681078 0.013038
99999 420769 0.013037
115646 657357 0.013037
505763 1488191 0.013037
596270 1488191 0.013037
650271 865333 0.013037
816158 1683412 0.013037
818392 1547707 0.013037
1064592 1082253 0.013037
1330724 1809755 0.013037
1373709 1681787 0.013037
1488191 1674020 0.013037
59458 1297244 0.013036
114112 1470971 0.013036
134710 1297244 0.013036
151019 1681658 0.013036
347103 1263906 0.013036
505763 1330724 0.013036
559852 1297244 0.013036
596270 1330724 0.013036
601261 1233554 0.013036
628762 1238673 0.013036
786150 1681658 0.013036
862491 1624722 0.013036
942163 1187115 0.013036
1294763 1681658 0.013036
1297244 1381140 0.013036
1330724 1674020 0.013036
1332904 1470971 0.013036
51992 114112 0.013035
51992 1332904 0.013035
308697 768350 0.013035
601261 1470971 0.013035
633887 768350 0.013035
633887 1194282 0.013035
862491 1036960 0.013035
865333 1754171 0.013035
1263906 1606247 0.013035
1458349 1734749 0.013035
51992 601261 0.013034
114112 1065138 0.013034
114112 1456645 0.013034
114112 1700280 0.013034
122405 369155 0.013034
369155 421968 0.013034
369155 1694281 0.013034
601261 1456645 0.013034
601261 1700280 0.013034
957886 1757367 0.013034
968640 1330724 0.013034
1065138 1332904 0.013034
1330724 1670741 0.013034
1330724 1733381 0.013034
1330724 1744730 0.013034
1332904 1456645 0.013034
1332904 1700280 0.013034
1446116 1526607 0.013034
59458 1240173 0.013033
111953 1687084 0.013033
111953 1774978 0.013033
134710 1240173 0.013033
161087 532810 0.013033
374849 532810 0.013033
511352 1488191 0.013033
532810 591852 0.013033
532810 716923 0.013033
532810 1213892 0.013033
532810 1698427 0.013033
534062 730823 0.013033
559852 1240173 0.013033
601261 768350 0.013033
628762 1082253 0.013033
1240173 1381140 0.013033
1296969 1687735 0.013033
115646 1456645 0.013032
115646 1700280 0.013032
167489 170093 0.013032
256361 1023153 0.013032
347103 883218 0.013032
1299754 1470971 0.013032
51992 1299754 0.013031
191686 1470971 0.013031
329574 1526607 0.013031
645707 1297244 0.013031
816158 1744961 0.013031
883218 1606247 0.013031
1547707 1687735 0.013031
201191 1046996 0.01303
502958 862491 0.01303
527332 1625795 0.01303
532810 1674574 0.01303
534062 1734749 0.01303
793052 815548 0.01303
793052 1118086 0.01303
862491 1237669 0.01303
1299754 1456645 0.01303
1299754 1700280 0.01303
51992 191686 0.013029
158839 1488191 0.013029
191686 1456645 0.013029
191686 1700280 0.013029
483024 1297244 0.013029
511879 1263906 0.013029
532810 1296969 0.013029
818392 1800370 0.013029
906411 1800370 0.013029
957886 1625795 0.013029
1217222 1297244 0.013029
1230263 1488191 0.013029
1315228 1488191 0.013029
534062 778218 0.013028
628762 692661 0.013028
633887 1330724 0.013028
645707 1240173 0.013028
850245 1446116 0.013028
1263906 1649079 0.013028
51992 115646 0.013027
72093 547758 0.013027
114112 768350 0.013027
114112 1194282 0.013027
130680 1681787 0.013027
259317 618705 0.013027
532810 707114 0.013027
628762 1301280 0.013027
730823 815548 0.013027
730823 1118086 0.013027
768350 1332904 0.013027
830346 968640 0.013027
830346 1670741 0.013027
830346 1733381 0.013027
950802 1681934 0.013027
1194282 1332904 0.013027
1233554 1299754 0.013027
1297244 1681601 0.013027
111953 1739334 0.013026
118332 815548 0.013026
118332 1118086 0.013026
122405 338896 0.013026
122405 614851 0.013026
338896 421968 0.013026
338896 1694281 0.013026
421968 614851 0.013026
601261 1194282 0.013026
614851 1694281 0.013026
614851 1739334 0.013026
618705 950020 0.013026
650271 1297244 0.013026
1065138 1299754 0.013026
1624722 1739334 0.013026
191686 1233554 0.013025
212016 759566 0.013025
259317 522914 0.013025
308697 1488191 0.013025
511879 883218 0.013025
601261 1065138 0.013025
768350 1299754 0.013025
816158 1030386 0.013025
816158 1030387 0.013025
862491 1622243 0.013025
72093 1790858 0.013024
191686 1065138 0.013024
532810 1053244 0.013024
815548 1734749 0.013024
883218 1649079 0.013024
1118086 1734749 0.013024
1240173 1681601 0.013024
1297244 1754171 0.013024
33566 725929 0.013023
99012 1681787 0.013023
122405 1341742 0.013023
122405 1567530 0.013023
122405 1800751 0.013023
191686 768350 0.013023
259317 325189 0.013023
421968 1341742 0.013023
421968 1567530 0.013023
421968 1800751 0.013023
522914 950020 0.013023
527332 534062 0.013023
628762 1338721 0.013023
650271 906411 0.013023
830346 883218 0.013023
1053244 1296969 0.013023
1194282 1299754 0.013023
1256884 1625795 0.013023
1341742 1694281 0.013023
1567530 1694281 0.013023
1694281 1800751 0.013023
59458 1283198 0.013022
115646 1470971 0.013022
134710 1283198 0.013022
407129 1093024 0.013022
483953 850245 0.013022
559852 1283198 0.013022
650271 818392 0.013022
791442 976693 0.013022
1064592 1238673 0.013022
1283198 1381140 0.013022
1687735 1800370 0.013022
191686 1194282 0.013021
325189 950020 0.013021
506494 1263906 0.013021
865333 1547707 0.013021
906411 1754171 0.013021
59458 1629425 0.01302
114112 1330724 0.01302
134710 1629425 0.01302
291797 1687084 0.01302
291797 1774978 0.01302
374849 628762 0.01302
460311 1446116 0.01302
559852 1629425 0.01302
818392 1707980 0.01302
818392 1754171 0.01302
906411 1707980 0.01302
1238054 1446116 0.01302
1330724 1332904 0.01302
1381140 1629425 0.01302
1446116 1454646 0.01302
59458 657357 0.013019
134710 657357 0.013019
146621 906411 0.013019
369155 1739334 0.013019
532810 1187115 0.013019
559852 657357 0.013019
601261 1330724 0.013019
657357 1381140 0.013019
778218 1526607 0.013019
862490 1065138 0.013019
862491 1683412 0.013019
906411 1187115 0.013019
906411 1662079 0.013019
115646 1194282 0.013018
146621 818392 0.013018
161087 628762 0.013018
246905 1263906 0.013018
291797 483024 0.013018
291797 1217222 0.013018
347103 768350 0.013018
483024 1283198 0.013018
506494 883218 0.013018
591852 628762 0.013018
628762 707114 0.013018
628762 716923 0.013018
628762 1213892 0.013018
628762 1698427 0.013018
818392 1187115 0.013018
818392 1662079 0.013018
916045 1238673 0.013018
1194282 1624722 0.013018
1217222 1283198 0.013018
1263906 1674577 0.013018
1299754 1488191 0.013018
259317 928847 0.013017
329574 460311 0.013017
329574 1238054 0.013017
329574 1454646 0.013017
483024 1629425 0.013017
645707 1283198 0.013017
1217222 1629425 0.013017
5803 534062 0.013016
191686 1488191 0.013016
483024 1240173 0.013016
532810 725929 0.013016
916045 1082253 0.013016
928847 950020 0.013016
1217222 1240173 0.013016
1299754 1330724 0.013016
122405 530171 0.013015
191686 1330724 0.013015
369155 793052 0.013015
421968 530171 0.013015
530171 1694281 0.013015
547758 1687084 0.013015
547758 1774978 0.013015
645707 1629425 0.013015
650271 1240173 0.013015
650271 1283198 0.013015
650271 1687735 0.013015
1296969 1674574 0.013015
33566 320073 0.013014
33566 352989 0.013014
33566 1428360 0.013014
246905 883218 0.013014
645707 657357 0.013014
650271 1629425 0.013014
883218 1674577 0.013014
968640 1681658 0.013014
1121024 1470971 0.013014
1263906 1265878 0.013014
1283198 1681601 0.013014
1283198 1754171 0.013014
1670741 1681658 0.013014
1681658 1733381 0.013014
420769 950802 0.013013
628762 1734749 0.013013
862491 1744961 0.013013
865333 1800370 0.013013
1240173 1754171 0.013013
1446116 1458349 0.013013
1624722 1630685 0.013013
1687735 1707980 0.013013
1687735 1754171 0.013013
118332 369155 0.013012
146621 1687735 0.013012
1629425 1681601 0.013012
1629425 1754171 0.013012
1662079 1687735 0.013012
1681787 1734381 0.013012
59458 1065138 0.013011
115646 1330724 0.013011
134710 1065138 0.013011
483024 1526607 0.013011
532810 1490307 0.013011
559852 1065138 0.013011
1065138 1381140 0.013011
1187115 1687735 0.013011
1217222 1526607 0.013011
1297244 1547707 0.013011
1479864 1625795 0.013011
329574 1458349 0.01301
558253 1790858 0.01301
657357 1681601 0.01301
759566 1498129 0.01301
883218 1265878 0.01301
1036960 1263906 0.01301
338896 1739334 0.013009
534062 1446116 0.013009
791442 816158 0.013009
51992 59458 0.013008
51992 134710 0.013008
51992 559852 0.013008
51992 1381140 0.013008
59458 1456645 0.013008
59458 1470971 0.013008
59458 1700280 0.013008
134710 1456645 0.013008
134710 1470971 0.013008
134710 1700280 0.013008
259317 1238673 0.013008
559852 1456645 0.013008
559852 1470971 0.013008
559852 1700280 0.013008
950020 1238673 0.013008
1381140 1456645 0.013008
1381140 1470971 0.013008
1381140 1700280 0.013008
1567530 1681658 0.013008
338896 793052 0.013007
534062 1820427 0.013007
639269 816158 0.013007
706434 816158 0.013007
816158 1247915 0.013007
1240173 1547707 0.013007
1330724 1624722 0.013007
33566 170093 0.013006
114689 618705 0.013006
115646 1526607 0.013006
158839 818392 0.013006
158839 906411 0.013006
259317 592949 0.013006
259317 692661 0.013006
259317 1301280 0.013006
483024 657357 0.013006
618705 1358110 0.013006
657357 1217222 0.013006
692661 950020 0.013006
793052 1341742 0.013006
793052 1800751 0.013006
816158 850245 0.013006
818392 1230263 0.013006
818392 1315228 0.013006
883218 1036960 0.013006
906411 1230263 0.013006
906411 1315228 0.013006
158839 532810 0.013005
259317 1082253 0.013005
483953 816158 0.013005
502958 1263906 0.013005
532810 1230263 0.013005
532810 1315228 0.013005
650271 657357 0.013005
830346 1367193 0.013005
865333 1707980 0.013005
950020 1082253 0.013005
950020 1301280 0.013005
1237669 1263906 0.013005
1263906 1624722 0.013005
111953 483024 0.013004
111953 1217222 0.013004
118332 338896 0.013004
460311 778218 0.013004
532810 916045 0.013004
778218 1238054 0.013004
778218 1454646 0.013004
815548 1446116 0.013004
816158 1053244 0.013004
1118086 1446116 0.013004
1341742 1739334 0.013004
1739334 1800751 0.013004
51992 645707 0.013003
114689 522914 0.013003
151019 628762 0.013003
331751 532810 0.013003
483024 1456645 0.013003
483024 1700280 0.013003
522914 1358110 0.013003
628762 786150 0.013003
628762 1294763 0.013003
645707 1065138 0.013003
645707 1456645 0.013003
645707 1470971 0.013003
645707 1700280 0.013003
657357 1754171 0.013003
862491 1030386 0.013003
862491 1030387 0.013003
1217222 1456645 0.013003
1217222 1700280 0.013003
1297244 1800370 0.013003
118332 1341742 0.013002
118332 1800751 0.013002
259317 1338721 0.013002
633887 1681658 0.013002
778218 1598351 0.013002
300552 1820427 0.013001
329574 815548 0.013001
329574 1118086 0.013001
502958 883218 0.013001
601261 830346 0.013001
628762 1490307 0.013001
650271 1456645 0.013001
650271 1700280 0.013001
778218 1458349 0.013001
865333 1458349 0.013001
883218 1237669 0.013001
950020 1338721 0.013001
1065138 1681601 0.013001
114689 325189 0.013
325189 1358110 0.013
730823 916045 0.013
1233554 1681601 0.013
1263906 1622243 0.013
1456645 1681601 0.013
1681601 1700280 0.013
51992 1681601 0.012999
59458 1194282 0.012999
134710 1194282 0.012999
146621 865333 0.012999
158839 1687735 0.012999
532810 1588277 0.012999
559852 1194282 0.012999
614851 793052 0.012999
628762 1367193 0.012999
725929 816158 0.012999
865333 1662079 0.012999
1194282 1381140 0.012999
1230263 1687735 0.012999
1240173 1800370 0.012999
1315228 1687735 0.012999
1456645 1754171 0.012999
1700280 1754171 0.012999
163560 1212101 0.012998
259317 374849 0.012998
291797 317357 0.012998
291797 345487 0.012998
291797 402733 0.012998
291797 970900 0.012998
793052 1567530 0.012998
862490 1233554 0.012998
1212101 1241413 0.012998
1283198 1547707 0.012998
1470971 1681601 0.012998
374849 950020 0.012997
460311 483024 0.012997
460311 1217222 0.012997
483024 1238054 0.012997
483024 1454646 0.012997
628762 1726180 0.012997
793052 916045 0.012997
865333 976693 0.012997
1217222 1238054 0.012997
1217222 1454646 0.012997
1367193 1681758 0.012997
51992 483024 0.012996
51992 1217222 0.012996
122405 794981 0.012996
161087 259317 0.012996
161087 950020 0.012996
167489 1053244 0.012996
259317 591852 0.012996
259317 707114 0.012996
259317 716923 0.012996
259317 1213892 0.012996
259317 1698427 0.012996
421968 794981 0.012996
591852 950020 0.012996
707114 950020 0.012996
716923 950020 0.012996
794981 1694281 0.012996
852300 1681728 0.012996
883218 1622243 0.012996
916045 1734749 0.012996
950020 1213892 0.012996
950020 1698427 0.012996
1547707 1629425 0.012996
114689 928847 0.012995
118332 614851 0.012995
164346 759566 0.012995
532810 1630685 0.012995
650271 850245 0.012995
816158 1674574 0.012995
862490 1606247 0.012995
928847 1358110 0.012995
1093024 1278836 0.012995
1263906 1683412 0.012995
51992 650271 0.012994
115646 850245 0.012994
118332 1567530 0.012994
645707 1194282 0.012994
906411 1630685 0.012994
1297244 1707980 0.012994
1526607 1681787 0.012994
59458 1330724 0.012993
134710 1330724 0.012993
146621 830346 0.012993
308697 532810 0.012993
317357 865333 0.012993
331751 628762 0.012993
345487 865333 0.012993
402733 865333 0.012993
559852 1330724 0.012993
657357 1547707 0.012993
818392 1630685 0.012993
830346 1662079 0.012993
865333 970900 0.012993
959346 1551635 0.012993
1330724 1381140 0.012993
51992 1754171 0.012992
118332 916045 0.012992
122405 867200 0.012992
167489 335909 0.012992
317357 1046996 0.012992
345487 1046996 0.012992
402733 1046996 0.012992
421968 867200 0.012992
628762 1446116 0.012992
628762 1681787 0.012992
768350 862490 0.012992
850245 1754171 0.012992
867200 1694281 0.012992
970900 1046996 0.012992
1053244 1739334 0.012992
114112 1681658 0.012991
115646 460311 0.012991
115646 1238054 0.012991
115646 1454646 0.012991
505763 830346 0.012991
596270 830346 0.012991
601261 1681658 0.012991
628762 1681078 0.012991
677725 1708230 0.012991
830346 1674020 0.012991
883218 1683412 0.012991
1194282 1681601 0.012991
1332904 1681658 0.012991
146621 1297244 0.01299
483024 1458349 0.01299
778218 1356274 0.01299
865333 1296969 0.01299
1217222 1458349 0.01299
1240173 1707980 0.01299
1283198 1800370 0.01299
1297244 1662079 0.01299
1488191 1681601 0.01299
483024 1470971 0.012989
505763 628762 0.012989
511352 865333 0.012989
544648 1681787 0.012989
596270 628762 0.012989
628762 1674020 0.012989
628762 1809755 0.012989
639269 862491 0.012989
706434 862491 0.012989
862491 1247915 0.012989
1217222 1470971 0.012989
1263906 1744961 0.012989
73773 937373 0.012988
111953 1734749 0.012988
329574 628762 0.012988
511879 862490 0.012988
601261 1681672 0.012988
645707 1330724 0.012988
650271 1470971 0.012988
725929 1739334 0.012988
791442 1739334 0.012988
1622490 1681934 0.012988
1629425 1800370 0.012988
114689 1238673 0.012987
163560 1568351 0.012987
259317 730823 0.012987
483024 1194282 0.012987
511352 1624722 0.012987
628762 1744730 0.012987
778218 815548 0.012987
778218 1118086 0.012987
1116642 1625795 0.012987
1194282 1217222 0.012987
1238673 1358110 0.012987
1241413 1568351 0.012987
122405 1606247 0.012986
146621 1240173 0.012986
421968 1606247 0.012986
628762 968640 0.012986
628762 1670741 0.012986
628762 1733381 0.012986
976693 1297244 0.012986
1240173 1662079 0.012986
1470971 1754171 0.012986
1606247 1694281 0.012986
1630685 1687735 0.012986
114689 692661 0.012985
122405 347103 0.012985
347103 421968 0.012985
347103 1694281 0.012985
534062 618705 0.012985
650271 1194282 0.012985
657357 1800370 0.012985
692661 1358110 0.012985
852300 1820427 0.012985
883218 1744961 0.012985
114689 1082253 0.012984
114689 1301280 0.012984
115646 1458349 0.012984
259317 1734749 0.012984
325189 957886 0.012984
791442 1187115 0.012984
950020 1734749 0.012984
1082253 1358110 0.012984
1194282 1754171 0.012984
1301280 1358110 0.012984
1330724 1681601 0.012984
1456645 1547707 0.012984
1547707 1700280 0.012984
51992 1547707 0.012983
534062 1283198 0.012983
655204 959346 0.012983
317357 1297244 0.012982
345487 1297244 0.012982
402733 1297244 0.012982
483024 815548 0.012982
483024 1118086 0.012982
483953 862491 0.012982
530171 793052 0.012982
815548 1217222 0.012982
850245 862491 0.012982
970900 1297244 0.012982
976693 1526607 0.012982
1118086 1217222 0.012982
1470971 1547707 0.012982
151019 259317 0.012981
151019 950020 0.012981
259317 786150 0.012981
259317 1294763 0.012981
374849 850245 0.012981
532810 1065138 0.012981
628762 633887 0.012981
786150 950020 0.012981
862490 1488191 0.012981
950020 1294763 0.012981
1283198 1707980 0.012981
114689 1338721 0.01298
115415 959249 0.01298
122405 511879 0.01298
122405 1649079 0.01298
325189 534062 0.01298
421968 511879 0.01298
421968 1649079 0.01298
460311 1681787 0.01298
483024 1330724 0.01298
511879 1694281 0.01298
650271 1526607 0.01298
862490 906411 0.01298
862490 959346 0.01298
1217222 1330724 0.01298
1238054 1681787 0.01298
1338721 1358110 0.01298
1454646 1681787 0.01298
1629425 1707980 0.01298
1649079 1694281 0.01298
1674574 1739334 0.01298
5803 759566 0.012979
259317 1490307 0.012979
483024 534062 0.012979
532810 601261 0.012979
534062 1217222 0.012979
818392 862490 0.012979
862491 1053244 0.012979
1296969 1297244 0.012979
1299754 1681658 0.012979
59458 768350 0.012978
115646 534062 0.012978
134710 768350 0.012978
191686 1681658 0.012978
420769 942163 0.012978
505763 1681758 0.012978
511352 1297244 0.012978
532810 628762 0.012978
559852 768350 0.012978
592949 1739334 0.012978
596270 1681758 0.012978
650271 1330724 0.012978
768350 1381140 0.012978
950020 1490307 0.012978
976693 1283198 0.012978
1023153 1447972 0.012978
1094916 1241376 0.012978
1526607 1754171 0.012978
1674020 1681758 0.012978
118332 530171 0.012977
146621 1283198 0.012977
259317 1367193 0.012977
483024 959346 0.012977
534062 1356274 0.012977
816158 1125738 0.012977
950020 1367193 0.012977
959346 1217222 0.012977
1039405 1625795 0.012977
1283198 1662079 0.012977
1458349 1681787 0.012977
114689 374849 0.012976
115646 815548 0.012976
115646 1118086 0.012976
308697 865333 0.012976
317357 1526607 0.012976
345487 1526607 0.012976
374849 1358110 0.012976
402733 1526607 0.012976
618705 1526607 0.012976
657357 1707980 0.012976
916045 1446116 0.012976
970900 1526607 0.012976
976693 1629425 0.012976
1330724 1754171 0.012976
1456645 1800370 0.012976
1700280 1800370 0.012976
114689 161087 0.012975
114689 591852 0.012975
114689 707114 0.012975
114689 716923 0.012975
114689 1213892 0.012975
114689 1698427 0.012975
146621 1629425 0.012975
161087 1358110 0.012975
259317 1726180 0.012975
522914 534062 0.012975
591852 1358110 0.012975
707114 1358110 0.012975
716923 1358110 0.012975
768350 1547707 0.012975
1030386 1263906 0.012975
1030387 1263906 0.012975
1213892 1358110 0.012975
1358110 1698427 0.012975
1629425 1662079 0.012975
51992 1800370 0.012974
317357 1283198 0.012974
345487 1283198 0.012974
402733 1283198 0.012974
522914 1526607 0.012974
534062 1526607 0.012974
725929 862491 0.012974
950020 1726180 0.012974
970900 1283198 0.012974
1194282 1547707 0.012974
114112 628762 0.012973
122405 830346 0.012973
146621 657357 0.012973
329574 916045 0.012973
421968 830346 0.012973
534062 928847 0.012973
628762 1332904 0.012973
657357 1662079 0.012973
830346 1694281 0.012973
862490 1674577 0.012973
1470971 1800370 0.012973
317357 1629425 0.012972
345487 1629425 0.012972
402733 1629425 0.012972
407129 677725 0.012972
527332 759566 0.012972
645707 768350 0.012972
850245 1739334 0.012972
862490 1687735 0.012972
970900 1629425 0.012972
1064592 1375209 0.012972
1567530 1739334 0.012972
122405 1674577 0.012971
325189 1526607 0.012971
362878 1681787 0.012971
421968 1674577 0.012971
601261 628762 0.012971
633887 1046996 0.012971
793052 794981 0.012971
862491 1674574 0.012971
883218 1030386 0.012971
883218 1030387 0.012971
1283198 1296969 0.012971
1674577 1694281 0.012971
259317 331751 0.01297
331751 950020 0.01297
33566 1053244 0.012969
111953 1238673 0.012969
201191 816158 0.012969
511352 906411 0.012969
511352 1283198 0.012969
628762 1299754 0.012969
976693 1240173 0.012969
1238673 1606247 0.012969
1296969 1629425 0.012969
111953 163560 0.012968
111953 1241413 0.012968
122405 506494 0.012968
122405 1681658 0.012968
259317 1681078 0.012968
317357 1240173 0.012968
345487 1240173 0.012968
369155 1233554 0.012968
402733 1240173 0.012968
421968 506494 0.012968
421968 1681658 0.012968
460311 976693 0.012968
506494 1694281 0.012968
511352 818392 0.012968
730823 779899 0.012968
950020 1681078 0.012968
970900 1240173 0.012968
976693 1238054 0.012968
976693 1454646 0.012968
1681658 1694281 0.012968
191686 628762 0.012967
511352 1629425 0.012967
1330724 1547707 0.012967
1456645 1707980 0.012967
1700280 1707980 0.012967
51992 1707980 0.012966
115415 927393 0.012966
118332 794981 0.012966
122405 246905 0.012966
122405 1265878 0.012966
246905 421968 0.012966
246905 1694281 0.012966
259317 505763 0.012966
259317 596270 0.012966
259317 1674020 0.012966
308697 1297244 0.012966
421968 1265878 0.012966
460311 650271 0.012966
505763 950020 0.012966
534062 1456645 0.012966
534062 1700280 0.012966
596270 950020 0.012966
639269 1263906 0.012966
650271 1238054 0.012966
650271 1454646 0.012966
706434 1263906 0.012966
793052 867200 0.012966
950020 1674020 0.012966
950020 1681787 0.012966
950020 1809755 0.012966
1082253 1606247 0.012966
1194282 1800370 0.012966
1247915 1263906 0.012966
1265878 1694281 0.012966
259317 1681787 0.012965
511352 1240173 0.012965
759566 1256884 0.012965
768350 1800370 0.012965
1681934 1739334 0.012965
114689 1734749 0.012964
259317 968640 0.012964
259317 1670741 0.012964
259317 1733381 0.012964
259317 1744730 0.012964
369155 778218 0.012964
451333 959249 0.012964
511879 1238673 0.012964
865333 1187115 0.012964
928847 1526607 0.012964
950020 1446116 0.012964
950020 1744730 0.012964
1240173 1296969 0.012964
1358110 1734749 0.012964
1470971 1707980 0.012964
1488191 1547707 0.012964
146621 1456645 0.012963
146621 1700280 0.012963
259317 1809755 0.012963
291797 1296969 0.012963
460311 1754171 0.012963
532810 950020 0.012963
534062 906411 0.012963
657357 976693 0.012963
725929 1809755 0.012963
815548 1681787 0.012963
950020 968640 0.012963
950020 1670741 0.012963
950020 1733381 0.012963
1118086 1681787 0.012963
1238054 1754171 0.012963
1238673 1649079 0.012963
1454646 1754171 0.012963
1456645 1662079 0.012963
1662079 1700280 0.012963
33566 335909 0.012962
259317 1446116 0.012962
317357 460311 0.012962
317357 1238054 0.012962
317357 1454646 0.012962
345487 460311 0.012962
345487 1238054 0.012962
345487 1454646 0.012962
369155 768350 0.012962
402733 460311 0.012962
402733 1238054 0.012962
402733 1454646 0.012962
460311 970900 0.012962
534062 692661 0.012962
618705 1598351 0.012962
639269 883218 0.012962
645707 1233554 0.012962
706434 883218 0.012962
793052 957886 0.012962
862490 1681658 0.012962
883218 1247915 0.012962
970900 1238054 0.012962
970900 1454646 0.012962
976693 1456645 0.012962
976693 1700280 0.012962
1252227 1790858 0.012962
51992 146621 0.012961
51992 1662079 0.012961
59458 1488191 0.012961
118332 867200 0.012961
134710 1488191 0.012961
460311 618705 0.012961
511879 1082253 0.012961
534062 1301280 0.012961
559852 1488191 0.012961
618705 1238054 0.012961
618705 1454646 0.012961
1082253 1649079 0.012961
1381140 1488191 0.012961
146621 1470971 0.01296
259317 768350 0.01296
329574 950020 0.01296
511352 1687735 0.01296
522914 1598351 0.01296
1470971 1662079 0.01296
114689 151019 0.012959
114689 786150 0.012959
114689 1294763 0.012959
151019 1358110 0.012959
259317 633887 0.012959
317357 657357 0.012959
345487 657357 0.012959
402733 657357 0.012959
460311 522914 0.012959
522914 1238054 0.012959
522914 1454646 0.012959
532810 1624722 0.012959
547758 1030386 0.012959
547758 1030387 0.012959
657357 970900 0.012959
786150 1358110 0.012959
1065138 1547707 0.012959
1294763 1358110 0.012959
1330724 1800370 0.012959
115646 628762 0.012958
122405 1036960 0.012958
259317 329574 0.012958
317357 1456645 0.012958
317357 1700280 0.012958
345487 1456645 0.012958
345487 1700280 0.012958
347103 793052 0.012958
402733 1456645 0.012958
402733 1700280 0.012958
421968 1036960 0.012958
633887 950020 0.012958
650271 1458349 0.012958
784939 1064592 0.012958
970900 1456645 0.012958
970900 1700280 0.012958
1036960 1694281 0.012958
1296969 1526607 0.012958
114689 1490307 0.012957
308697 1283198 0.012957
325189 1598351 0.012957
511352 657357 0.012957
534062 1338721 0.012957
657357 1296969 0.012957
1194282 1707980 0.012957
1238673 1674577 0.012957
1358110 1490307 0.012957
51992 1458349 0.012956
163560 291797 0.012956
291797 1241413 0.012956
325189 460311 0.012956
325189 1238054 0.012956
325189 1454646 0.012956
338896 778218 0.012956
850245 1490307 0.012956
1187115 1526607 0.012956
114689 1367193 0.012955
308697 1629425 0.012955
460311 534062 0.012955
483024 916045 0.012955
534062 1238054 0.012955
534062 1454646 0.012955
618705 1458349 0.012955
645707 1488191 0.012955
768350 1707980 0.012955
778218 916045 0.012955
862491 1125738 0.012955
916045 1217222 0.012955
976693 1458349 0.012955
1296969 1456645 0.012955
1296969 1700280 0.012955
1358110 1367193 0.012955
1458349 1754171 0.012955
1488191 1800370 0.012955
118332 347103 0.012954
511352 1456645 0.012954
511352 1700280 0.012954
522914 1458349 0.012954
1082253 1674577 0.012954
114112 1046996 0.012953
114689 1726180 0.012953
122405 502958 0.012953
122405 1237669 0.012953
122405 1624722 0.012953
146621 1194282 0.012953
158839 865333 0.012953
421968 502958 0.012953
421968 1237669 0.012953
421968 1624722 0.012953
483953 1263906 0.012953
502958 1694281 0.012953
692661 1526607 0.012953
725929 1212101 0.012953
778218 1341742 0.012953
778218 1800751 0.012953
830346 1238673 0.012953
865333 1230263 0.012953
865333 1315228 0.012953
957886 1338721 0.012953
1046996 1332904 0.012953
1194282 1662079 0.012953
1237669 1694281 0.012953
1358110 1726180 0.012953
1526607 1809755 0.012953
1624722 1694281 0.012953
51992 976693 0.012952
146621 1065138 0.012952
308697 1240173 0.012952
317357 1458349 0.012952
345487 1458349 0.012952
402733 1458349 0.012952
618705 1356274 0.012952
759566 1479864 0.012952
815548 976693 0.012952
872718 1588277 0.012952
970900 1458349 0.012952
976693 1118086 0.012952
1065138 1662079 0.012952
1187115 1297244 0.012952
1301280 1526607 0.012952
374849 534062 0.012951
532810 1681658 0.012951
928847 1598351 0.012951
1238673 1265878 0.012951
114112 259317 0.01295
114112 950020 0.01295
161087 534062 0.01295
259317 1332904 0.01295
534062 591852 0.01295
534062 716923 0.01295
534062 1213892 0.01295
534062 1698427 0.01295
650271 815548 0.01295
650271 1118086 0.01295
730823 1606247 0.01295
830346 1082253 0.01295
950020 1332904 0.01295
1330724 1707980 0.01295
114689 331751 0.012949
325189 1458349 0.012949
331751 1358110 0.012949
352989 1212101 0.012949
451333 927393 0.012949
460311 928847 0.012949
483953 883218 0.012949
522914 1356274 0.012949
614851 778218 0.012949
850245 1263906 0.012949
928847 1238054 0.012949
928847 1454646 0.012949
51992 317357 0.012948
51992 345487 0.012948
51992 402733 0.012948
51992 970900 0.012948
111953 1296969 0.012948
122405 1622243 0.012948
259317 601261 0.012948
291797 1082253 0.012948
320073 1212101 0.012948
325189 1356274 0.012948
421968 1622243 0.012948
506494 793052 0.012948
532810 862490 0.012948
547758 1458349 0.012948
601261 950020 0.012948
1053244 1263906 0.012948
1065138 1800370 0.012948
1082253 1265878 0.012948
1212101 1428360 0.012948
1338721 1526607 0.012948
1622243 1694281 0.012948
59458 628762 0.012947
114689 1681078 0.012947
115646 916045 0.012947
134710 628762 0.012947
201191 862491 0.012947
317357 815548 0.012947
317357 1118086 0.012947
345487 815548 0.012947
345487 1118086 0.012947
402733 815548 0.012947
402733 1118086 0.012947
559852 628762 0.012947
603488 1297244 0.012947
628762 1381140 0.012947
815548 970900 0.012947
815548 1754171 0.012947
830346 1283198 0.012947
850245 1726180 0.012947
970900 1118086 0.012947
1118086 1754171 0.012947
1238673 1356274 0.012947
1358110 1681078 0.012947
1606247 1734749 0.012947
51992 1296969 0.012946
146621 1330724 0.012946
259317 1299754 0.012946
725929 1568351 0.012946
778218 1567530 0.012946
830346 1629425 0.012946
867200 1681658 0.012946
950020 1299754 0.012946
1187115 1283198 0.012946
1330724 1662079 0.012946
51992 511352 0.012945
114689 1681787 0.012945
118332 506494 0.012945
170093 1212101 0.012945
511879 730823 0.012945
677725 1278836 0.012945
730823 1649079 0.012945
794981 1739334 0.012945
850245 883218 0.012945
1194282 1458349 0.012945
1358110 1681787 0.012945
114689 505763 0.012944
114689 596270 0.012944
114689 1674020 0.012944
114689 1809755 0.012944
191686 259317 0.012944
191686 950020 0.012944
308697 657357 0.012944
460311 1296969 0.012944
505763 1358110 0.012944
596270 1358110 0.012944
883218 1053244 0.012944
1082253 1356274 0.012944
1187115 1629425 0.012944
1238054 1296969 0.012944
1296969 1454646 0.012944
1358110 1674020 0.012944
1358110 1809755 0.012944
1488191 1707980 0.012944
33566 1739334 0.012943
114689 1744730 0.012943
233907 959249 0.012943
369155 534062 0.012943
618705 815548 0.012943
618705 1118086 0.012943
725929 1263906 0.012943
928847 1458349 0.012943
1358110 1744730 0.012943
114689 968640 0.012942
114689 1446116 0.012942
114689 1670741 0.012942
114689 1733381 0.012942
122405 1683412 0.012942
158839 1297244 0.012942
161087 1526607 0.012942
191686 1624722 0.012942
320073 1568351 0.012942
352989 1568351 0.012942
421968 1683412 0.012942
534062 707114 0.012942
591852 1526607 0.012942
628762 645707 0.012942
716923 1526607 0.012942
928847 1356274 0.012942
968640 1358110 0.012942
976693 1194282 0.012942
1213892 1526607 0.012942
1230263 1297244 0.012942
1297244 1315228 0.012942
1358110 1446116 0.012942
1358110 1670741 0.012942
1358110 1733381 0.012942
1428360 1568351 0.012942
1526607 1698427 0.012942
1683412 1694281 0.012942
158839 1526607 0.012941
246905 793052 0.012941
308697 1456645 0.012941
308697 1700280 0.012941
331751 850245 0.012941
460311 1187115 0.012941
511879 1734749 0.012941
522914 815548 0.012941
522914 1118086 0.012941
534062 1809755 0.012941
707114 1526607 0.012941
793052 1606247 0.012941
976693 1470971 0.012941
1187115 1238054 0.012941
1187115 1454646 0.012941
1230263 1526607 0.012941
1263906 1674574 0.012941
1315228 1526607 0.012941
1649079 1734749 0.012941
317357 534062 0.01294
317357 1470971 0.01294
345487 534062 0.01294
345487 1470971 0.01294
402733 534062 0.01294
402733 1470971 0.01294
534062 970900 0.01294
692661 1598351 0.01294
865333 1630685 0.01294
970900 1470971 0.01294
317357 1194282 0.012939
345487 1194282 0.012939
402733 1194282 0.012939
633887 850245 0.012939
725929 883218 0.012939
970900 1194282 0.012939
1301280 1598351 0.012939
114689 329574 0.012938
325189 815548 0.012938
325189 1118086 0.012938
329574 1358110 0.012938
460311 1809755 0.012938
506494 1739334 0.012938
730823 1125738 0.012938
730823 1674577 0.012938
791442 883218 0.012938
1238054 1809755 0.012938
1296969 1458349 0.012938
1454646 1809755 0.012938
1681658 1790858 0.012938
114689 633887 0.012937
118332 246905 0.012937
460311 692661 0.012937
511352 850245 0.012937
511352 1194282 0.012937
511352 1470971 0.012937
633887 1358110 0.012937
692661 1238054 0.012937
692661 1454646 0.012937
850245 1681078 0.012937
883218 1674574 0.012937
959346 1293550 0.012937
1065138 1707980 0.012937
1194282 1296969 0.012937
1330724 1458349 0.012937
118332 1606247 0.012936
122405 1744961 0.012936
170093 1568351 0.012936
421968 1744961 0.012936
460311 1301280 0.012936
532810 1526617 0.012936
532810 1606247 0.012936
778218 1681672 0.012936
1238054 1301280 0.012936
1296969 1470971 0.012936
1301280 1454646 0.012936
1338721 1598351 0.012936
1694281 1744961 0.012936
158839 1283198 0.012935
347103 1681658 0.012935
374849 1526607 0.012935
511352 1526607 0.012935
511879 793052 0.012935
628762 1681601 0.012935
867200 1739334 0.012935
976693 1330724 0.012935
1230263 1283198 0.012935
1283198 1315228 0.012935
151019 534062 0.012934
338896 534062 0.012934
534062 786150 0.012934
534062 1294763 0.012934
730823 830346 0.012934
793052 1649079 0.012934
1187115 1240173 0.012934
1674577 1734749 0.012934
51992 308697 0.012933
158839 1629425 0.012933
460311 1338721 0.012933
687224 1375209 0.012933
793052 1036960 0.012933
916045 1681787 0.012933
1230263 1629425 0.012933
1238054 1338721 0.012933
1315228 1629425 0.012933
1338721 1454646 0.012933
1526607 1630685 0.012933
317357 1330724 0.012932
345487 1330724 0.012932
402733 1330724 0.012932
530171 778218 0.012932
534062 815548 0.012932
534062 1118086 0.012932
692661 1356274 0.012932
730823 1265878 0.012932
850245 1744730 0.012932
970900 1330724 0.012932
1238673 1598351 0.012932
1238673 1624722 0.012932
99999 1681934 0.012931
374849 1598351 0.012931
692661 1458349 0.012931
815548 928847 0.012931
830346 1456645 0.012931
830346 1700280 0.012931
928847 1118086 0.012931
1233554 1681739 0.012931
1301280 1356274 0.012931
118332 511879 0.01293
161087 1598351 0.01293
591852 1598351 0.01293
707114 1598351 0.01293
716923 1598351 0.01293
759566 1116642 0.01293
830346 1734749 0.01293
862490 1297244 0.01293
1046996 1338721 0.01293
1187115 1456645 0.01293
1187115 1700280 0.01293
1213892 1598351 0.01293
1238673 1681658 0.01293
1296969 1330724 0.01293
1301280 1458349 0.01293
1598351 1698427 0.01293
114112 114689 0.012929
114112 1358110 0.012929
114689 1332904 0.012929
115646 950020 0.012929
115646 959346 0.012929
118332 1036960 0.012929
118332 1649079 0.012929
511352 1330724 0.012929
657357 1187115 0.012929
1082253 1598351 0.012929
1332904 1358110 0.012929
114112 850245 0.012928
201191 730823 0.012928
233907 927393 0.012928
502958 793052 0.012928
511879 532810 0.012928
532810 1649079 0.012928
534062 1296969 0.012928
534062 1490307 0.012928
793052 1237669 0.012928
815548 1296969 0.012928
818392 1065138 0.012928
850245 1332904 0.012928
906411 1065138 0.012928
1082253 1624722 0.012928
1082253 1681658 0.012928
1118086 1296969 0.012928
1125738 1263906 0.012928
1187115 1458349 0.012928
1265878 1734749 0.012928
1297244 1630685 0.012928
1338721 1356274 0.012928
114689 601261 0.012927
115646 259317 0.012927
122405 1030386 0.012927
122405 1030387 0.012927
151019 957886 0.012927
158839 460311 0.012927
158839 1238054 0.012927
158839 1454646 0.012927
308697 1526607 0.012927
347103 1739334 0.012927
421968 1030386 0.012927
421968 1030387 0.012927
460311 1230263 0.012927
460311 1315228 0.012927
532810 1458349 0.012927
601261 1358110 0.012927
730823 1356274 0.012927
786150 957886 0.012927
957886 1294763 0.012927
1030386 1694281 0.012927
1030387 1694281 0.012927
1230263 1238054 0.012927
1230263 1454646 0.012927
1238054 1315228 0.012927
1315228 1454646 0.012927
59458 950020 0.012926
134710 950020 0.012926
158839 1240173 0.012926
161087 460311 0.012926
161087 1238054 0.012926
161087 1454646 0.012926
369155 618705 0.012926
460311 591852 0.012926
460311 707114 0.012926
460311 716923 0.012926
460311 1213892 0.012926
460311 1698427 0.012926
483024 628762 0.012926
530171 1739334 0.012926
559852 950020 0.012926
591852 1238054 0.012926
591852 1454646 0.012926
628762 1217222 0.012926
707114 1238054 0.012926
707114 1454646 0.012926
716923 1238054 0.012926
716923 1454646 0.012926
865333 1065138 0.012926
950020 1381140 0.012926
1213892 1238054 0.012926
1213892 1454646 0.012926
1230263 1240173 0.012926
1238054 1698427 0.012926
1240173 1315228 0.012926
1241376 1747780 0.012926
1446116 1606247 0.012926
1454646 1698427 0.012926
59458 259317 0.012925
114689 1299754 0.012925
134710 259317 0.012925
151019 1526607 0.012925
259317 559852 0.012925
259317 1381140 0.012925
308697 1470971 0.012925
628762 650271 0.012925
786150 1526607 0.012925
815548 1187115 0.012925
1118086 1187115 0.012925
1294763 1526607 0.012925
1299754 1358110 0.012925
1338721 1458349 0.012925
118332 502958 0.012924
118332 1237669 0.012924
308697 1194282 0.012924
374849 1356274 0.012924
534062 791442 0.012924
614851 1238673 0.012924
883218 1125738 0.012924
916045 976693 0.012924
1356274 1734749 0.012924
114689 191686 0.012923
118332 1046996 0.012923
146621 768350 0.012923
161087 1356274 0.012923
191686 1358110 0.012923
329574 1606247 0.012923
369155 522914 0.012923
591852 1356274 0.012923
603488 1687084 0.012923
603488 1774978 0.012923
628762 1754171 0.012923
716923 1356274 0.012923
768350 1662079 0.012923
793052 1622243 0.012923
862490 1283198 0.012923
1213892 1356274 0.012923
1356274 1698427 0.012923
111953 725929 0.012922
707114 1356274 0.012922
815548 1809755 0.012922
1118086 1809755 0.012922
1283198 1630685 0.012922
325189 369155 0.012921
460311 511352 0.012921
511352 1238054 0.012921
511352 1454646 0.012921
511879 1446116 0.012921
614851 1082253 0.012921
645707 950020 0.012921
707114 1458349 0.012921
793052 1674577 0.012921
793052 1683412 0.012921
862490 1629425 0.012921
1065138 1687735 0.012921
1101282 1681658 0.012921
201191 1263906 0.01292
331751 534062 0.01292
374849 1458349 0.01292
650271 916045 0.01292
687224 784939 0.01292
692661 815548 0.01292
692661 1118086 0.01292
759566 1039405 0.01292
778218 794981 0.01292
1446116 1649079 0.01292
1629425 1630685 0.01292
111953 352989 0.012919
118332 1622243 0.012919
158839 657357 0.012919
158839 1456645 0.012919
158839 1700280 0.012919
246905 1739334 0.012919
259317 645707 0.012919
317357 916045 0.012919
345487 916045 0.012919
369155 1238673 0.012919
374849 460311 0.012919
374849 1238054 0.012919
374849 1454646 0.012919
402733 916045 0.012919
628762 1547707 0.012919
657357 1230263 0.012919
657357 1315228 0.012919
793052 1265878 0.012919
815548 1301280 0.012919
916045 970900 0.012919
1118086 1301280 0.012919
1230263 1456645 0.012919
1230263 1700280 0.012919
1315228 1456645 0.012919
1315228 1700280 0.012919
1367193 1526607 0.012919
38287 1064592 0.012918
51992 1187115 0.012918
111953 170093 0.012918
111953 320073 0.012918
111953 1428360 0.012918
118332 1683412 0.012918
161087 1458349 0.012918
338896 618705 0.012918
460311 1630685 0.012918
483953 1809755 0.012918
507740 1681787 0.012918
591852 1458349 0.012918
716923 1458349 0.012918
916045 1754171 0.012918
1064592 1682050 0.012918
1213892 1458349 0.012918
1238054 1630685 0.012918
1454646 1630685 0.012918
1458349 1698427 0.012918
1681787 1720689 0.012918
158839 1458349 0.012917
308697 1330724 0.012917
329574 511879 0.012917
329574 1649079 0.012917
852300 1828190 0.012917
1230263 1458349 0.012917
1315228 1458349 0.012917
33566 483024 0.012916
33566 1217222 0.012916
118332 1674577 0.012916
201191 883218 0.012916
369155 928847 0.012916
369155 1082253 0.012916
618705 1341742 0.012916
618705 1800751 0.012916
862490 1240173 0.012916
338896 522914 0.012915
534062 968640 0.012915
534062 1670741 0.012915
534062 1733381 0.012915
778218 867200 0.012915
793052 1744961 0.012915
815548 1338721 0.012915
1118086 1338721 0.012915
118332 1265878 0.012914
151019 1598351 0.012914
259317 957886 0.012914
300552 1790858 0.012914
786150 1598351 0.012914
1294763 1598351 0.012914
1490307 1526607 0.012914
122405 639269 0.012913
122405 706434 0.012913
122405 1247915 0.012913
325189 338896 0.012913
421968 639269 0.012913
421968 706434 0.012913
421968 1247915 0.012913
522914 1341742 0.012913
522914 1800751 0.012913
639269 1694281 0.012913
706434 1694281 0.012913
1241376 1531657 0.012913
1247915 1694281 0.012913
1446116 1674577 0.012913
1488191 1681739 0.012913
1622490 1820427 0.012913
118332 1744961 0.012912
158839 815548 0.012912
158839 1118086 0.012912
308697 460311 0.012912
308697 1238054 0.012912
308697 1454646 0.012912
815548 1230263 0.012912
815548 1315228 0.012912
862490 865333 0.012912
1065138 1297244 0.012912
1118086 1230263 0.012912
1118086 1315228 0.012912
1490307 1598351 0.012912
325189 1341742 0.012911
325189 1800751 0.012911
950020 1681601 0.012911
1681787 1820427 0.012911
1683412 1739334 0.012911
291797 725929 0.01291
329574 1674577 0.01291
592949 1630685 0.01291
618705 916045 0.01291
628762 1800370 0.01291
730823 1598351 0.01291
730823 1624722 0.01291
730823 1681658 0.01291
1036960 1739334 0.01291
1367193 1598351 0.01291
151019 460311 0.012909
151019 1238054 0.012909
151019 1454646 0.012909
338896 1238673 0.012909
460311 786150 0.012909
460311 1294763 0.012909
511352 1458349 0.012909
522914 916045 0.012909
786150 1238054 0.012909
786150 1454646 0.012909
1238054 1294763 0.012909
1240173 1630685 0.012909
1294763 1454646 0.012909
1526607 1726180 0.012909
51992 158839 0.012908
51992 1230263 0.012908
51992 1315228 0.012908
114689 115646 0.012908
115646 1358110 0.012908
151019 1356274 0.012908
161087 815548 0.012908
161087 1118086 0.012908
170093 291797 0.012908
259317 1681601 0.012908
338896 928847 0.012908
347103 778218 0.012908
591852 815548 0.012908
591852 1118086 0.012908
687224 1739334 0.012908
707114 815548 0.012908
707114 1118086 0.012908
716923 815548 0.012908
716923 1118086 0.012908
786150 1356274 0.012908
815548 1213892 0.012908
815548 1698427 0.012908
830346 1446116 0.012908
862490 1456645 0.012908
862490 1700280 0.012908
1118086 1213892 0.012908
1118086 1698427 0.012908
1187115 1194282 0.012908
1294763 1356274 0.012908
1598351 1734749 0.012908
154140 957886 0.012907
291797 352989 0.012907
505763 1526607 0.012907
532810 1265878 0.012907
596270 1526607 0.012907
614851 618705 0.012907
1094916 1587069 0.012907
1265878 1446116 0.012907
1526607 1674020 0.012907
1598351 1726180 0.012907
1681601 1681758 0.012907
1681658 1734749 0.012907
122405 483953 0.012906
291797 320073 0.012906
291797 1428360 0.012906
338896 1082253 0.012906
369155 692661 0.012906
421968 483953 0.012906
483024 1606247 0.012906
483953 1694281 0.012906
618705 1567530 0.012906
928847 1341742 0.012906
928847 1800751 0.012906
1217222 1606247 0.012906
1356274 1490307 0.012906
1456645 1630685 0.012906
1624722 1734749 0.012906
1630685 1700280 0.012906
122405 592949 0.012905
325189 916045 0.012905
369155 1301280 0.012905
421968 592949 0.012905
502958 1739334 0.012905
522914 614851 0.012905
592949 1694281 0.012905
657357 1630685 0.012905
968640 1526607 0.012905
1065138 1240173 0.012905
1065138 1283198 0.012905
1187115 1470971 0.012905
1237669 1739334 0.012905
1526607 1670741 0.012905
1526607 1733381 0.012905
59458 114689 0.012904
59458 1358110 0.012904
114689 134710 0.012904
114689 559852 0.012904
114689 1381140 0.012904
134710 1358110 0.012904
146621 1488191 0.012904
329574 830346 0.012904
329574 1265878 0.012904
511352 815548 0.012904
511352 1118086 0.012904
522914 1567530 0.012904
559852 1358110 0.012904
1065138 1629425 0.012904
1121024 1630685 0.012904
1356274 1367193 0.012904
1356274 1446116 0.012904
1358110 1381140 0.012904
1488191 1662079 0.012904
1739334 1744961 0.012904
122405 1053244 0.012903
167489 1739334 0.012903
331751 1526607 0.012903
331751 1598351 0.012903
421968 1053244 0.012903
460311 1367193 0.012903
614851 730823 0.012903
768350 1030386 0.012903
768350 1030387 0.012903
1053244 1694281 0.012903
1238054 1367193 0.012903
1238673 1341742 0.012903
1238673 1800751 0.012903
1367193 1454646 0.012903
151019 1458349 0.012902
158839 534062 0.012902
308697 1458349 0.012902
325189 614851 0.012902
534062 1230263 0.012902
534062 1315228 0.012902
786150 1458349 0.012902
815548 1630685 0.012902
1118086 1630685 0.012902
1294763 1458349 0.012902
1356274 1726180 0.012902
1681787 1681934 0.012902
122405 1046996 0.012901
325189 1567530 0.012901
329574 1356274 0.012901
369155 1338721 0.012901
374849 815548 0.012901
374849 1118086 0.012901
421968 1046996 0.012901
511352 1121024 0.012901
628762 1707980 0.012901
633887 1526607 0.012901
778218 1606247 0.012901
1046996 1694281 0.012901
1053244 1212101 0.012901
1187115 1330724 0.012901
1526607 1681078 0.012901
1598351 1681078 0.012901
146621 628762 0.0129
170093 937373 0.0129
483024 511879 0.0129
483024 1649079 0.0129
511879 1217222 0.0129
614851 1734749 0.0129
628762 1662079 0.0129
957886 968640 0.0129
957886 1670741 0.0129
957886 1733381 0.0129
1082253 1341742 0.0129
1082253 1800751 0.0129
1217222 1649079 0.0129
1356274 1681787 0.0129
1622243 1739334 0.0129
158839 1194282 0.012899
369155 730823 0.012899
534062 633887 0.012899
1194282 1230263 0.012899
1194282 1315228 0.012899
114689 645707 0.012898
122405 725929 0.012898
331751 1356274 0.012898
335909 1212101 0.012898
338896 692661 0.012898
369155 374849 0.012898
421968 725929 0.012898
460311 1490307 0.012898
505763 1598351 0.012898
596270 1598351 0.012898
645707 1358110 0.012898
725929 1694281 0.012898
916045 928847 0.012898
1238054 1490307 0.012898
1454646 1490307 0.012898
1458349 1490307 0.012898
1598351 1674020 0.012898
158839 1470971 0.012897
338896 1301280 0.012897
506494 778218 0.012897
534062 794981 0.012897
916045 1187115 0.012897
1230263 1470971 0.012897
1315228 1470971 0.012897
1526607 1744730 0.012897
1598351 1744730 0.012897
115646 1606247 0.012896
161087 369155 0.012896
308697 815548 0.012896
308697 1118086 0.012896
369155 591852 0.012896
369155 707114 0.012896
369155 716923 0.012896
369155 1213892 0.012896
369155 1698427 0.012896
369155 1734749 0.012896
534062 601261 0.012896
657357 1065138 0.012896
692661 1341742 0.012896
692661 1800751 0.012896
968640 1598351 0.012896
1356274 1681078 0.012896
1598351 1670741 0.012896
1598351 1733381 0.012896
122405 1674574 0.012895
421968 1674574 0.012895
483024 950020 0.012895
511879 778218 0.012895
614851 928847 0.012895
650271 950020 0.012895
928847 1567530 0.012895
950020 1217222 0.012895
950020 1547707 0.012895
1053244 1238673 0.012895
1301280 1341742 0.012895
1301280 1800751 0.012895
1674574 1694281 0.012895
259317 1547707 0.012894
338896 1338721 0.012894
483024 1674577 0.012894
505763 1356274 0.012894
532810 850245 0.012894
592949 942163 0.012894
596270 1356274 0.012894
778218 1649079 0.012894
818392 1233554 0.012894
862491 957886 0.012894
906411 1233554 0.012894
1053244 1568351 0.012894
1217222 1674577 0.012894
1356274 1674020 0.012894
1367193 1458349 0.012894
1547707 1681658 0.012894
51992 1630685 0.012893
460311 1726180 0.012893
950020 1754171 0.012893
1238054 1726180 0.012893
1454646 1726180 0.012893
1598351 1809755 0.012893
259317 650271 0.012892
639269 793052 0.012892
706434 793052 0.012892
793052 1030386 0.012892
793052 1030387 0.012892
793052 1247915 0.012892
862490 1674574 0.012892
968640 1356274 0.012892
1053244 1082253 0.012892
1356274 1670741 0.012892
1356274 1733381 0.012892
1356274 1744730 0.012892
1598351 1681787 0.012892
114112 1526607 0.012891
115646 511879 0.012891
151019 815548 0.012891
151019 1118086 0.012891
158839 1330724 0.012891
246905 778218 0.012891
335909 1568351 0.012891
460311 505763 0.012891
460311 596270 0.012891
460311 1674020 0.012891
505763 1238054 0.012891
505763 1454646 0.012891
596270 1238054 0.012891
596270 1454646 0.012891
633887 1598351 0.012891
725929 1238673 0.012891
778218 830346 0.012891
786150 815548 0.012891
786150 1118086 0.012891
815548 1294763 0.012891
916045 1809755 0.012891
1118086 1294763 0.012891
1230263 1330724 0.012891
1238054 1674020 0.012891
1315228 1330724 0.012891
1332904 1526607 0.012891
1338721 1341742 0.012891
1338721 1800751 0.012891
1454646 1674020 0.012891
1458349 1726180 0.012891
114112 534062 0.01289
115646 1649079 0.01289
259317 483024 0.01289
259317 1217222 0.01289
259317 1754171 0.01289
338896 374849 0.01289
460311 968640 0.01289
460311 1670741 0.01289
460311 1733381 0.01289
534062 1332904 0.01289
968640 1238054 0.01289
968640 1454646 0.01289
1065138 1456645 0.01289
1065138 1700280 0.01289
1238054 1670741 0.01289
1238054 1733381 0.01289
1454646 1670741 0.01289
1454646 1733381 0.01289
38287 816158 0.012889
114689 1681601 0.012889
338896 730823 0.012889
534062 1065138 0.012889
768350 818392 0.012889
768350 906411 0.012889
816158 1682050 0.012889
1356274 1809755 0.012889
1358110 1681601 0.012889
118332 639269 0.012888
118332 706434 0.012888
118332 1247915 0.012888
161087 338896 0.012888
338896 591852 0.012888
338896 707114 0.012888
338896 716923 0.012888
338896 1213892 0.012888
338896 1698427 0.012888
374849 1341742 0.012888
374849 1800751 0.012888
530171 618705 0.012888
725929 1082253 0.012888
862490 1470971 0.012888
118332 1030386 0.012887
118332 1030387 0.012887
331751 460311 0.012887
331751 1238054 0.012887
331751 1454646 0.012887
420769 1681787 0.012887
483024 830346 0.012887
483024 1265878 0.012887
522914 530171 0.012887
779899 1687084 0.012887
779899 1774978 0.012887
830346 1217222 0.012887
950020 1800370 0.012887
1217222 1265878 0.012887
1233554 1687735 0.012887
161087 1341742 0.012886
161087 1800751 0.012886
331751 1458349 0.012886
338896 1734749 0.012886
591852 1341742 0.012886
591852 1800751 0.012886
601261 1526607 0.012886
633887 1356274 0.012886
692661 916045 0.012886
707114 1341742 0.012886
707114 1800751 0.012886
716923 1341742 0.012886
716923 1800751 0.012886
784939 816158 0.012886
950802 1681728 0.012886
1213892 1341742 0.012886
1213892 1800751 0.012886
1341742 1698427 0.012886
1698427 1800751 0.012886
259317 1800370 0.012885
460311 633887 0.012885
460311 1681078 0.012885
534062 1299754 0.012885
633887 1238054 0.012885
633887 1454646 0.012885
815548 1367193 0.012885
916045 1301280 0.012885
1118086 1367193 0.012885
1238054 1681078 0.012885
1446116 1598351 0.012885
1446116 1681658 0.012885
1454646 1681078 0.012885
51992 1065138 0.012884
614851 692661 0.012884
692661 1567530 0.012884
782255 1681078 0.012884
816158 1375209 0.012884
1194282 1630685 0.012884
1238673 1674574 0.012884
1299754 1526607 0.012884
1488191 1598351 0.012884
1681658 1800370 0.012884
114112 1598351 0.012883
115646 1674577 0.012883
158839 916045 0.012883
191686 534062 0.012883
191686 1526607 0.012883
614851 1301280 0.012883
729322 1625795 0.012883
730823 1341742 0.012883
730823 1800751 0.012883
778218 1036960 0.012883
778218 1674577 0.012883
916045 1230263 0.012883
916045 1315228 0.012883
1301280 1567530 0.012883
1332904 1598351 0.012883
1458349 1681078 0.012883
325189 530171 0.012882
768350 1687735 0.012882
1606247 1681787 0.012882
151019 369155 0.012881
329574 1681658 0.012881
369155 786150 0.012881
369155 1294763 0.012881
460311 1744730 0.012881
505763 1458349 0.012881
596270 1458349 0.012881
639269 1739334 0.012881
706434 1739334 0.012881
916045 1338721 0.012881
968640 1458349 0.012881
1082253 1674574 0.012881
1238054 1744730 0.012881
1247915 1739334 0.012881
1341742 1734749 0.012881
1454646 1744730 0.012881
1458349 1670741 0.012881
1458349 1674020 0.012881
1458349 1733381 0.012881
1734749 1800751 0.012881
38287 1739334 0.01288
158839 167489 0.01288
167489 1230263 0.01288
167489 1315228 0.01288
329574 1598351 0.01288
369155 1488191 0.01288
815548 1490307 0.01288
865333 1233554 0.01288
1118086 1490307 0.01288
1470971 1630685 0.01288
1682050 1739334 0.01288
38287 687224 0.012879
114112 1356274 0.012879
122405 1125738 0.012879
369155 1490307 0.012879
421968 1125738 0.012879
483024 687224 0.012879
601261 1598351 0.012879
614851 1338721 0.012879
614851 1446116 0.012879
618705 794981 0.012879
628762 976693 0.012879
687224 1217222 0.012879
687224 1682050 0.012879
778218 1265878 0.012879
1125738 1694281 0.012879
1332904 1356274 0.012879
1338721 1567530 0.012879
1458349 1744730 0.012879
146621 950020 0.012878
369155 1367193 0.012878
502958 778218 0.012878
601261 1356274 0.012878
778218 1237669 0.012878
950020 1662079 0.012878
950020 1707980 0.012878
1093024 1588277 0.012878
1299754 1598351 0.012878
115646 830346 0.012877
115646 1265878 0.012877
317357 628762 0.012877
345487 628762 0.012877
402733 628762 0.012877
522914 794981 0.012877
628762 970900 0.012877
784939 1739334 0.012877
850245 1238673 0.012877
114112 460311 0.012876
114112 1238054 0.012876
114112 1454646 0.012876
146621 259317 0.012876
191686 1598351 0.012876
259317 1662079 0.012876
259317 1707980 0.012876
369155 1446116 0.012876
460311 1332904 0.012876
511879 1681787 0.012876
657357 862490 0.012876
1065138 1470971 0.012876
1238054 1332904 0.012876
1330724 1630685 0.012876
1332904 1454646 0.012876
369155 1726180 0.012875
374849 614851 0.012875
374849 1567530 0.012875
511352 628762 0.012875
530171 928847 0.012875
601261 957886 0.012875
628762 1296969 0.012875
730823 1053244 0.012875
815548 1726180 0.012875
1065138 1194282 0.012875
1118086 1726180 0.012875
1375209 1739334 0.012875
1649079 1681787 0.012875
151019 338896 0.012874
161087 916045 0.012874
293818 547758 0.012874
329574 614851 0.012874
338896 786150 0.012874
338896 1294763 0.012874
511352 916045 0.012874
591852 916045 0.012874
614851 707114 0.012874
618705 867200 0.012874
707114 916045 0.012874
716923 916045 0.012874
778218 1624722 0.012874
916045 1213892 0.012874
916045 1698427 0.012874
1299754 1356274 0.012874
114689 483024 0.012873
114689 650271 0.012873
114689 1217222 0.012873
114689 1547707 0.012873
161087 614851 0.012873
161087 1567530 0.012873
191686 1356274 0.012873
325189 794981 0.012873
483024 1358110 0.012873
591852 614851 0.012873
591852 1567530 0.012873
614851 716923 0.012873
614851 1213892 0.012873
614851 1698427 0.012873
650271 1358110 0.012873
707114 1567530 0.012873
716923 1567530 0.012873
778218 1622243 0.012873
850245 1082253 0.012873
916045 1630685 0.012873
976693 1606247 0.012873
1213892 1567530 0.012873
1217222 1358110 0.012873
1358110 1547707 0.012873
1567530 1698427 0.012873
1622490 1790858 0.012873
115646 1356274 0.012872
122405 201191 0.012872
151019 1341742 0.012872
151019 1800751 0.012872
201191 421968 0.012872
201191 1694281 0.012872
329574 369155 0.012872
369155 1681787 0.012872
505763 815548 0.012872
505763 1118086 0.012872
522914 867200 0.012872
596270 815548 0.012872
596270 1118086 0.012872
633887 1458349 0.012872
786150 1341742 0.012872
786150 1800751 0.012872
815548 1674020 0.012872
950802 1820427 0.012872
1118086 1674020 0.012872
1294763 1341742 0.012872
1294763 1800751 0.012872
1681658 1707980 0.012872
114689 1754171 0.012871
331751 369155 0.012871
338896 1490307 0.012871
725929 730823 0.012871
815548 968640 0.012871
815548 1670741 0.012871
815548 1733381 0.012871
968640 1118086 0.012871
1053244 1734749 0.012871
1118086 1670741 0.012871
1118086 1733381 0.012871
1358110 1754171 0.012871
59458 1526607 0.01287
111953 1053244 0.01287
134710 1526607 0.01287
338896 1367193 0.01287
483953 793052 0.01287
559852 1526607 0.01287
778218 1683412 0.01287
1381140 1526607 0.01287
317357 1606247 0.012869
325189 867200 0.012869
331751 815548 0.012869
331751 1118086 0.012869
335909 816158 0.012869
345487 1606247 0.012869
369155 1681078 0.012869
402733 1606247 0.012869
460311 601261 0.012869
601261 1238054 0.012869
601261 1454646 0.012869
650271 1606247 0.012869
970900 1606247 0.012869
1341742 1490307 0.012869
1490307 1800751 0.012869
111953 335909 0.012868
167489 1375209 0.012868
338896 1726180 0.012868
460311 1299754 0.012868
511879 976693 0.012868
794981 928847 0.012868
862490 1526607 0.012868
1238054 1299754 0.012868
1299754 1454646 0.012868
1341742 1367193 0.012868
1367193 1800751 0.012868
38287 862491 0.012867
191686 460311 0.012867
191686 1238054 0.012867
191686 1454646 0.012867
369155 505763 0.012867
369155 596270 0.012867
369155 1674020 0.012867
633887 815548 0.012867
633887 1118086 0.012867
725929 1734749 0.012867
815548 1681078 0.012867
862491 1682050 0.012867
976693 1649079 0.012867
1065138 1330724 0.012867
1118086 1681078 0.012867
1606247 1754171 0.012867
308697 916045 0.012866
338896 1446116 0.012866
347103 618705 0.012866
374849 916045 0.012866
1674577 1681787 0.012866
114689 1800370 0.012865
114897 1681787 0.012865
118332 483953 0.012865
347103 522914 0.012865
369155 968640 0.012865
369155 1670741 0.012865
369155 1733381 0.012865
369155 1744730 0.012865
603488 1681739 0.012865
730823 1674574 0.012865
1252227 1681758 0.012865
1341742 1726180 0.012865
1358110 1800370 0.012865
1681787 1770886 0.012865
1726180 1800751 0.012865
51992 862490 0.012864
317357 511879 0.012864
320073 816158 0.012864
345487 511879 0.012864
352989 816158 0.012864
402733 511879 0.012864
511879 650271 0.012864
511879 970900 0.012864
530171 692661 0.012864
614851 1233554 0.012864
778218 1744961 0.012864
784939 862491 0.012864
816158 1428360 0.012864
865333 1681658 0.012864
114112 1458349 0.012863
317357 1649079 0.012863
331751 338896 0.012863
338896 1681787 0.012863
345487 1649079 0.012863
402733 1649079 0.012863
530171 1301280 0.012863
645707 1526607 0.012863
650271 1649079 0.012863
762407 1681787 0.012863
970900 1649079 0.012863
1238673 1567530 0.012863
1332904 1458349 0.012863
329574 338896 0.012862
335909 1739334 0.012862
815548 1744730 0.012862
862491 1375209 0.012862
867200 928847 0.012862
1118086 1744730 0.012862
1265878 1681787 0.012862
163560 603488 0.012861
308697 628762 0.012861
325189 347103 0.012861
331751 1341742 0.012861
331751 1800751 0.012861
338896 1681078 0.012861
511879 1754171 0.012861
603488 1241413 0.012861
957886 1263906 0.012861
1299754 1458349 0.012861
1341742 1446116 0.012861
1341742 1681787 0.012861
1446116 1800751 0.012861
1526607 1681601 0.012861
1649079 1754171 0.012861
1674574 1734749 0.012861
1681787 1800751 0.012861
601261 1458349 0.01286
865333 1488191 0.01286
976693 1674577 0.01286
1082253 1567530 0.01286
191686 1458349 0.012859
291797 1053244 0.012859
338896 505763 0.012859
338896 596270 0.012859
338896 1674020 0.012859
369155 633887 0.012859
530171 1338721 0.012859
793052 850245 0.012859
862495 1681658 0.012859
1233554 1283198 0.012859
1341742 1681078 0.012859
1681078 1800751 0.012859
151019 1567530 0.012858
320073 1739334 0.012858
352989 1739334 0.012858
483024 1624722 0.012858
506494 618705 0.012858
507740 1241376 0.012858
592949 633887 0.012858
786150 1567530 0.012858
1217222 1624722 0.012858
1241376 1720689 0.012858
1294763 1567530 0.012858
1428360 1739334 0.012858
59458 1598351 0.012857
99999 1820427 0.012857
114112 815548 0.012857
114112 1118086 0.012857
134710 1598351 0.012857
151019 614851 0.012857
151019 916045 0.012857
291797 335909 0.012857
317357 1674577 0.012857
329574 1341742 0.012857
329574 1800751 0.012857
338896 968640 0.012857
338896 1670741 0.012857
338896 1733381 0.012857
338896 1744730 0.012857
345487 1674577 0.012857
362878 534062 0.012857
402733 1674577 0.012857
505763 1341742 0.012857
505763 1800751 0.012857
559852 1598351 0.012857
596270 1341742 0.012857
596270 1800751 0.012857
614851 786150 0.012857
614851 1294763 0.012857
692661 794981 0.012857
786150 916045 0.012857
815548 1332904 0.012857
916045 1294763 0.012857
970900 1674577 0.012857
1118086 1332904 0.012857
1233554 1240173 0.012857
1233554 1629425 0.012857
1341742 1674020 0.012857
1341742 1809755 0.012857
1381140 1598351 0.012857
1674020 1800751 0.012857
1800751 1809755 0.012857
33566 1296969 0.012856
114689 146621 0.012856
114689 1662079 0.012856
114689 1707980 0.012856
146621 1358110 0.012856
325189 1681658 0.012856
614851 1809755 0.012856
794981 1301280 0.012856
1358110 1662079 0.012856
1358110 1707980 0.012856
1587069 1681739 0.012856
167489 784939 0.012855
347103 928847 0.012855
506494 522914 0.012855
614851 1490307 0.012855
618705 1606247 0.012855
650271 1674577 0.012855
768350 1065138 0.012855
862490 1194282 0.012855
968640 1341742 0.012855
968640 1800751 0.012855
1341742 1670741 0.012855
1341742 1733381 0.012855
1341742 1744730 0.012855
1490307 1567530 0.012855
1670741 1800751 0.012855
1733381 1800751 0.012855
1744730 1800751 0.012855
59458 460311 0.012854
59458 1238054 0.012854
59458 1454646 0.012854
108910 1681787 0.012854
134710 460311 0.012854
134710 1238054 0.012854
134710 1454646 0.012854
374849 530171 0.012854
460311 559852 0.012854
460311 1381140 0.012854
522914 1606247 0.012854
559852 1238054 0.012854
559852 1454646 0.012854
976693 1265878 0.012854
1238054 1381140 0.012854
1381140 1454646 0.012854
59458 1356274 0.012853
134710 1356274 0.012853
325189 506494 0.012853
338896 1809755 0.012853
530171 707114 0.012853
559852 1356274 0.012853
1356274 1381140 0.012853
1674577 1681658 0.012853
1674577 1754171 0.012853
115646 1681658 0.012852
118332 850245 0.012852
161087 530171 0.012852
338896 633887 0.012852
460311 862490 0.012852
483024 1681658 0.012852
530171 591852 0.012852
530171 716923 0.012852
530171 1213892 0.012852
530171 1698427 0.012852
614851 1367193 0.012852
794981 1338721 0.012852
862490 1238054 0.012852
862490 1454646 0.012852
1065138 1233554 0.012852
1217222 1681658 0.012852
1367193 1567530 0.012852
114112 369155 0.012851
246905 618705 0.012851
317357 1265878 0.012851
345487 1265878 0.012851
369155 1332904 0.012851
402733 1265878 0.012851
601261 815548 0.012851
601261 1118086 0.012851
645707 1598351 0.012851
692661 867200 0.012851
830346 976693 0.012851
970900 1265878 0.012851
1121024 1681728 0.012851
1567530 1726180 0.012851
115646 1624722 0.01285
325189 1606247 0.01285
369155 601261 0.01285
614851 1726180 0.01285
633887 1341742 0.01285
633887 1800751 0.01285
650271 1265878 0.01285
657357 1233554 0.01285
768350 1283198 0.01285
815548 1299754 0.01285
867200 1301280 0.01285
916045 1367193 0.01285
1118086 1299754 0.01285
1241376 1356670 0.01285
246905 522914 0.012849
511879 618705 0.012849
558823 1790858 0.012849
1053244 1446116 0.012849
115646 1598351 0.012848
191686 815548 0.012848
191686 1118086 0.012848
317357 830346 0.012848
345487 830346 0.012848
374849 794981 0.012848
402733 830346 0.012848
506494 928847 0.012848
511879 522914 0.012848
522914 1649079 0.012848
618705 1649079 0.012848
645707 1356274 0.012848
650271 830346 0.012848
768350 1629425 0.012848
830346 970900 0.012848
968640 1046996 0.012848
1046996 1670741 0.012848
1046996 1733381 0.012848
1624722 1681787 0.012848
335909 862491 0.012847
369155 1299754 0.012847
460311 645707 0.012847
534062 862490 0.012847
645707 1238054 0.012847
645707 1454646 0.012847
793052 1125738 0.012847
862490 1330724 0.012847
867200 1338721 0.012847
1265878 1754171 0.012847
161087 794981 0.012846
191686 369155 0.012846
246905 325189 0.012846
331751 1567530 0.012846
369155 850245 0.012846
532810 818392 0.012846
532810 906411 0.012846
591852 794981 0.012846
707114 794981 0.012846
716923 794981 0.012846
793052 1053244 0.012846
794981 1213892 0.012846
794981 1698427 0.012846
862490 1458349 0.012846
950020 976693 0.012846
1187115 1606247 0.012846
317357 950020 0.012845
329574 1053244 0.012845
331751 614851 0.012845
345487 950020 0.012845
402733 950020 0.012845
460311 1681601 0.012845
725929 1446116 0.012845
830346 1754171 0.012845
937373 1091250 0.012845
942163 1820427 0.012845
950020 970900 0.012845
1238054 1681601 0.012845
1454646 1681601 0.012845
114112 338896 0.012844
114112 592949 0.012844
115646 614851 0.012844
338896 1332904 0.012844
347103 692661 0.012844
483024 1356274 0.012844
511352 950020 0.012844
592949 1332904 0.012844
628762 1187115 0.012844
778218 1030386 0.012844
778218 1030387 0.012844
916045 1490307 0.012844
1090279 1681787 0.012844
1217222 1356274 0.012844
1233554 1456645 0.012844
1233554 1700280 0.012844
1567530 1681078 0.012844
115646 369155 0.012843
320073 862491 0.012843
325189 511879 0.012843
325189 1649079 0.012843
338896 601261 0.012843
347103 1301280 0.012843
614851 1681078 0.012843
862491 1428360 0.012843
950020 1296969 0.012843
1065138 1488191 0.012843
1356274 1681601 0.012843
1587069 1747780 0.012843
114112 1341742 0.012842
114112 1800751 0.012842
118332 1125738 0.012842
352989 862491 0.012842
374849 867200 0.012842
614851 830346 0.012842
618705 1036960 0.012842
793052 1674574 0.012842
865333 1624722 0.012842
928847 1606247 0.012842
1332904 1341742 0.012842
1332904 1800751 0.012842
329574 725929 0.012841
505763 1567530 0.012841
596270 1567530 0.012841
601261 1341742 0.012841
601261 1800751 0.012841
639269 778218 0.012841
706434 778218 0.012841
707114 867200 0.012841
725929 793052 0.012841
778218 1247915 0.012841
1567530 1674020 0.012841
118332 1053244 0.01284
161087 867200 0.01284
246905 928847 0.01284
259317 511352 0.01284
338896 1299754 0.01284
505763 614851 0.01284
511879 1187115 0.01284
522914 1036960 0.01284
532810 1125738 0.01284
591852 867200 0.01284
596270 614851 0.01284
614851 1674020 0.01284
650271 1356274 0.01284
657357 768350 0.01284
716923 867200 0.01284
730823 1567530 0.01284
779899 1734749 0.01284
867200 1213892 0.01284
867200 1698427 0.01284
1064592 1739334 0.01284
1187115 1649079 0.01284
1567530 1744730 0.01284
33566 1375209 0.012839
158839 779899 0.012839
170093 1490307 0.012839
201191 793052 0.012839
259317 976693 0.012839
347103 1338721 0.012839
532810 1687735 0.012839
614851 1744730 0.012839
779899 1230263 0.012839
779899 1315228 0.012839
916045 1726180 0.012839
968640 1567530 0.012839
1283198 1488191 0.012839
1446116 1674574 0.012839
1567530 1670741 0.012839
1567530 1733381 0.012839
51992 1233554 0.012838
191686 338896 0.012838
259317 317357 0.012838
259317 345487 0.012838
259317 402733 0.012838
259317 970900 0.012838
505763 916045 0.012838
522914 830346 0.012838
596270 916045 0.012838
614851 968640 0.012838
614851 1670741 0.012838
614851 1733381 0.012838
916045 1674020 0.012838
1299754 1341742 0.012838
1299754 1800751 0.012838
1356274 1754171 0.012838
1567530 1734749 0.012838
118332 1674574 0.012837
259317 1296969 0.012837
325189 1036960 0.012837
502958 618705 0.012837
506494 692661 0.012837
506494 1301280 0.012837
532810 865333 0.012837
618705 1237669 0.012837
1488191 1629425 0.012837
1567530 1809755 0.012837
1598351 1681601 0.012837
1606247 1809755 0.012837
38287 1263906 0.012836
59458 815548 0.012836
59458 1118086 0.012836
134710 815548 0.012836
134710 1118086 0.012836
191686 1341742 0.012836
191686 1800751 0.012836
502958 522914 0.012836
511879 928847 0.012836
522914 1237669 0.012836
522914 1674577 0.012836
559852 815548 0.012836
559852 1118086 0.012836
618705 1674577 0.012836
815548 1381140 0.012836
916045 968640 0.012836
916045 1670741 0.012836
916045 1733381 0.012836
928847 1649079 0.012836
1118086 1381140 0.012836
1263906 1682050 0.012836
118332 725929 0.012835
151019 530171 0.012835
158839 628762 0.012835
329574 1674574 0.012835
347103 374849 0.012835
506494 1238673 0.012835
530171 786150 0.012835
530171 1294763 0.012835
628762 1230263 0.012835
628762 1315228 0.012835
633887 1567530 0.012835
768350 1456645 0.012835
768350 1700280 0.012835
794981 1238673 0.012835
937373 1681758 0.012835
1240173 1488191 0.012835
118332 201191 0.012834
614851 633887 0.012834
815548 862490 0.012834
862490 1118086 0.012834
1030386 1739334 0.012834
1030387 1739334 0.012834
115646 338896 0.012833
158839 1606247 0.012833
161087 347103 0.012833
325189 502958 0.012833
325189 1237669 0.012833
331751 916045 0.012833
347103 591852 0.012833
347103 707114 0.012833
347103 716923 0.012833
347103 1213892 0.012833
347103 1698427 0.012833
506494 1082253 0.012833
506494 1338721 0.012833
522914 1265878 0.012833
618705 1265878 0.012833
784939 1263906 0.012833
830346 1296969 0.012833
1230263 1606247 0.012833
1315228 1606247 0.012833
483024 1053244 0.012832
530171 1490307 0.012832
592949 793052 0.012832
618705 1622243 0.012832
633887 916045 0.012832
633887 957886 0.012832
677725 1588277 0.012832
794981 1082253 0.012832
1053244 1217222 0.012832
1187115 1674577 0.012832
1338721 1681658 0.012832
1458349 1681601 0.012832
99999 1790858 0.012831
534062 1458349 0.012831
618705 1683412 0.012831
916045 1681078 0.012831
928847 1036960 0.012831
1263906 1375209 0.012831
1681658 1681787 0.012831
151019 794981 0.01283
308697 950020 0.01283
325189 1674577 0.01283
522914 1622243 0.01283
692661 1606247 0.01283
786150 794981 0.01283
794981 1294763 0.01283
1649079 1809755 0.01283
38287 883218 0.012829
246905 692661 0.012829
374849 506494 0.012829
522914 1683412 0.012829
645707 815548 0.012829
645707 1118086 0.012829
657357 1488191 0.012829
729322 759566 0.012829
778100 1809755 0.012829
883218 1682050 0.012829
1094916 1121024 0.012829
1301280 1606247 0.012829
1681658 1809755 0.012829
115646 1341742 0.012828
115646 1800751 0.012828
201191 532810 0.012828
246905 1301280 0.012828
374849 1681658 0.012828
483024 725929 0.012828
530171 1367193 0.012828
725929 1217222 0.012828
794981 1490307 0.012828
850245 1547707 0.012828
1194282 1233554 0.012828
158839 511879 0.012827
158839 1649079 0.012827
161087 506494 0.012827
325189 1265878 0.012827
325189 1622243 0.012827
502958 928847 0.012827
506494 591852 0.012827
506494 707114 0.012827
506494 716923 0.012827
506494 1213892 0.012827
506494 1698427 0.012827
511879 1230263 0.012827
511879 1315228 0.012827
530171 1726180 0.012827
928847 1237669 0.012827
942163 1630685 0.012827
1230263 1649079 0.012827
1233554 1470971 0.012827
1315228 1649079 0.012827
1531657 1587069 0.012827
1625795 1708230 0.012827
33566 784939 0.012826
59458 369155 0.012826
114112 1567530 0.012826
134710 369155 0.012826
163560 779899 0.012826
259317 308697 0.012826
325189 1683412 0.012826
369155 559852 0.012826
369155 1381140 0.012826
657357 1681658 0.012826
779899 1241413 0.012826
815548 1681601 0.012826
916045 1744730 0.012826
1118086 1681601 0.012826
1187115 1265878 0.012826
1332904 1567530 0.012826
1356274 1547707 0.012826
1567530 1681787 0.012826
114112 614851 0.012825
151019 867200 0.012825
505763 957886 0.012825
532810 1297244 0.012825
596270 957886 0.012825
614851 1332904 0.012825
618705 1624722 0.012825
618705 1744961 0.012825
628762 862490 0.012825
784939 883218 0.012825
786150 867200 0.012825
794981 1367193 0.012825
867200 1294763 0.012825
957886 1674020 0.012825
1338721 1606247 0.012825
246905 1338721 0.012824
511879 692661 0.012824
867200 1238673 0.012824
1456645 1488191 0.012824
1488191 1700280 0.012824
114112 916045 0.012823
114689 976693 0.012823
483024 614851 0.012823
483953 778218 0.012823
511879 1301280 0.012823
530171 1809755 0.012823
614851 1217222 0.012823
692661 1649079 0.012823
794981 1726180 0.012823
830346 1809755 0.012823
883218 1375209 0.012823
916045 1332904 0.012823
928847 1674577 0.012823
976693 1358110 0.012823
1547707 1598351 0.012823
114689 317357 0.012822
114689 345487 0.012822
114689 402733 0.012822
114689 970900 0.012822
118332 592949 0.012822
317357 1358110 0.012822
331751 530171 0.012822
345487 1358110 0.012822
402733 1358110 0.012822
511352 1606247 0.012822
522914 1624722 0.012822
522914 1744961 0.012822
601261 1567530 0.012822
830346 1187115 0.012822
867200 1490307 0.012822
970900 1358110 0.012822
1233554 1681672 0.012822
1301280 1649079 0.012822
1606247 1630685 0.012822
114112 957886 0.012821
114689 511352 0.012821
114689 1296969 0.012821
369155 645707 0.012821
483024 1674574 0.012821
511352 1358110 0.012821
650271 1624722 0.012821
692661 1036960 0.012821
867200 1082253 0.012821
928847 1622243 0.012821
928847 1683412 0.012821
957886 1332904 0.012821
1217222 1674574 0.012821
1296969 1358110 0.012821
1299754 1567530 0.012821
158839 1674577 0.01282
201191 1233554 0.01282
246905 374849 0.01282
325189 1744961 0.01282
534062 1606247 0.01282
601261 614851 0.01282
650271 1681658 0.01282
928847 1265878 0.01282
1036960 1301280 0.01282
1230263 1674577 0.01282
1315228 1674577 0.01282
1674577 1809755 0.01282
59458 338896 0.012819
134710 338896 0.012819
170093 603488 0.012819
191686 1567530 0.012819
246905 707114 0.012819
338896 559852 0.012819
338896 1381140 0.012819
511879 1338721 0.012819
530171 1681078 0.012819
614851 1299754 0.012819
628762 1630685 0.012819
707114 1606247 0.012819
867200 1367193 0.012819
1624722 1754171 0.012819
59458 1341742 0.012818
59458 1800751 0.012818
115646 1053244 0.012818
134710 1341742 0.012818
134710 1800751 0.012818
161087 246905 0.012818
161087 1606247 0.012818
246905 591852 0.012818
246905 716923 0.012818
246905 1213892 0.012818
246905 1698427 0.012818
325189 1624722 0.012818
331751 794981 0.012818
559852 1341742 0.012818
559852 1800751 0.012818
591852 1606247 0.012818
716923 1606247 0.012818
778218 850245 0.012818
867200 1726180 0.012818
1213892 1606247 0.012818
1338721 1649079 0.012818
1341742 1381140 0.012818
1356274 1800370 0.012818
1381140 1800751 0.012818
1606247 1698427 0.012818
1681658 1754171 0.012818
51992 1488191 0.012817
151019 347103 0.012817
191686 614851 0.012817
347103 786150 0.012817
347103 1294763 0.012817
317357 1624722 0.012816
335909 1263906 0.012816
345487 1624722 0.012816
347103 1238673 0.012816
369155 483024 0.012816
369155 1217222 0.012816
402733 1624722 0.012816
502958 692661 0.012816
505763 530171 0.012816
511352 511879 0.012816
511352 1649079 0.012816
511879 1630685 0.012816
530171 596270 0.012816
530171 1674020 0.012816
687224 1296969 0.012816
692661 1237669 0.012816
794981 1681078 0.012816
850245 1800370 0.012816
950802 1828190 0.012816
970900 1624722 0.012816
976693 1624722 0.012816
1036960 1338721 0.012816
1630685 1649079 0.012816
38287 167489 0.012815
146621 1526607 0.012815
167489 1682050 0.012815
347103 1490307 0.012815
369155 1681601 0.012815
483953 1488191 0.012815
502958 1301280 0.012815
506494 730823 0.012815
530171 1744730 0.012815
601261 916045 0.012815
628762 1065138 0.012815
661476 1681787 0.012815
865333 906411 0.012815
916045 1299754 0.012815
1237669 1301280 0.012815
1446116 1567530 0.012815
1526607 1662079 0.012815
158839 1265878 0.012814
308697 1606247 0.012814
338896 645707 0.012814
530171 968640 0.012814
530171 1670741 0.012814
530171 1733381 0.012814
818392 865333 0.012814
928847 1744961 0.012814
1230263 1265878 0.012814
1265878 1315228 0.012814
1598351 1800370 0.012814
51992 1681658 0.012813
87176 1241376 0.012813
115646 725929 0.012813
151019 506494 0.012813
191686 916045 0.012813
331751 867200 0.012813
347103 1082253 0.012813
505763 794981 0.012813
506494 786150 0.012813
506494 1294763 0.012813
596270 794981 0.012813
794981 1674020 0.012813
1526617 1739334 0.012813
161087 511879 0.012812
374849 1036960 0.012812
506494 1734749 0.012812
511879 591852 0.012812
511879 707114 0.012812
511879 716923 0.012812
511879 1213892 0.012812
511879 1698427 0.012812
532810 1240173 0.012812
645707 1341742 0.012812
645707 1800751 0.012812
707114 1649079 0.012812
778100 816158 0.012812
794981 1744730 0.012812
906411 1681658 0.012812
1080035 1241376 0.012812
1526607 1547707 0.012812
161087 1649079 0.012811
246905 1238673 0.012811
320073 1263906 0.012811
347103 1367193 0.012811
352989 1263906 0.012811
369155 650271 0.012811
502958 1338721 0.012811
511879 534062 0.012811
530171 633887 0.012811
534062 1649079 0.012811
591852 1649079 0.012811
603488 725929 0.012811
692661 1622243 0.012811
716923 1649079 0.012811
794981 968640 0.012811
794981 1670741 0.012811
794981 1733381 0.012811
818392 1681658 0.012811
867200 1681078 0.012811
928847 1624722 0.012811
1213892 1649079 0.012811
1237669 1338721 0.012811
1263906 1428360 0.012811
1649079 1698427 0.012811
158839 830346 0.01281
161087 1036960 0.01281
347103 1726180 0.01281
483953 1739334 0.01281
506494 1490307 0.01281
591852 1036960 0.01281
614851 650271 0.01281
650271 1598351 0.01281
692661 1674577 0.01281
692661 1683412 0.01281
707114 1036960 0.01281
716923 1036960 0.01281
778218 1053244 0.01281
830346 1230263 0.01281
830346 1315228 0.01281
950020 1187115 0.01281
976693 1681658 0.01281
1036960 1213892 0.01281
1036960 1698427 0.01281
1301280 1622243 0.01281
1356274 1707980 0.01281
329574 1567530 0.012809
369155 1754171 0.012809
374849 1606247 0.012809
506494 1367193 0.012809
794981 1734749 0.012809
794981 1809755 0.012809
1301280 1674577 0.012809
1301280 1683412 0.012809
1598351 1754171 0.012809
114689 308697 0.012808
115646 1674574 0.012808
246905 1082253 0.012808
308697 511879 0.012808
308697 1358110 0.012808
308697 1649079 0.012808
335909 883218 0.012808
407129 1625795 0.012808
614851 1754171 0.012808
692661 1265878 0.012808
1194282 1488191 0.012808
1238673 1683412 0.012808
1240173 1681658 0.012808
146621 1356274 0.012807
146621 1598351 0.012807
338896 1681601 0.012807
374849 502958 0.012807
374849 1237669 0.012807
374849 1681672 0.012807
505763 867200 0.012807
532810 657357 0.012807
596270 867200 0.012807
633887 794981 0.012807
865333 1687735 0.012807
867200 1674020 0.012807
867200 1744730 0.012807
1265878 1301280 0.012807
1356274 1662079 0.012807
1598351 1662079 0.012807
1630685 1674577 0.012807
483024 1598351 0.012806
502958 707114 0.012806
506494 1726180 0.012806
511352 1674577 0.012806
707114 1237669 0.012806
867200 968640 0.012806
867200 1670741 0.012806
867200 1733381 0.012806
1217222 1598351 0.012806
1338721 1622243 0.012806
1338721 1683412 0.012806
1470971 1488191 0.012806
122405 547758 0.012805
161087 502958 0.012805
161087 1237669 0.012805
331751 347103 0.012805
421968 547758 0.012805
502958 591852 0.012805
502958 716923 0.012805
502958 1213892 0.012805
502958 1698427 0.012805
530171 1238673 0.012805
547758 1694281 0.012805
591852 1237669 0.012805
716923 1237669 0.012805
725929 778218 0.012805
778218 1674574 0.012805
1082253 1683412 0.012805
1213892 1237669 0.012805
1237669 1698427 0.012805
1338721 1674577 0.012805
1490307 1681658 0.012805
1598351 1707980 0.012805
1681672 1739334 0.012805
338896 483024 0.012804
338896 1217222 0.012804
692661 1744961 0.012804
151019 246905 0.012803
246905 786150 0.012803
246905 1294763 0.012803
320073 883218 0.012803
347103 1681078 0.012803
352989 883218 0.012803
483024 850245 0.012803
850245 1217222 0.012803
883218 1428360 0.012803
1265878 1338721 0.012803
1301280 1744961 0.012803
1341742 1681601 0.012803
1681601 1800751 0.012803
1681658 1687735 0.012803
59458 916045 0.012802
59458 1567530 0.012802
114112 530171 0.012802
134710 916045 0.012802
134710 1567530 0.012802
158839 950020 0.012802
259317 1187115 0.012802
331751 506494 0.012802
374849 511879 0.012802
374849 1622243 0.012802
374849 1683412 0.012802
511352 1265878 0.012802
530171 1082253 0.012802
530171 1332904 0.012802
559852 916045 0.012802
559852 1567530 0.012802
618705 639269 0.012802
618705 706434 0.012802
618705 1247915 0.012802
633887 867200 0.012802
850245 1707980 0.012802
867200 1809755 0.012802
916045 1381140 0.012802
950020 1230263 0.012802
950020 1315228 0.012802
1194282 1681658 0.012802
1265878 1630685 0.012802
1296969 1624722 0.012802
1381140 1567530 0.012802
1526607 1800370 0.012802
59458 614851 0.012801
134710 614851 0.012801
246905 1490307 0.012801
374849 1649079 0.012801
547758 1470971 0.012801
559852 614851 0.012801
614851 1381140 0.012801
707114 830346 0.012801
730823 867200 0.012801
906411 1297244 0.012801
1036960 1238673 0.012801
1681658 1726180 0.012801
151019 1606247 0.0128
161087 1622243 0.0128
161087 1683412 0.0128
320073 603488 0.0128
338896 650271 0.0128
347103 505763 0.0128
347103 596270 0.0128
347103 1674020 0.0128
352989 603488 0.0128
506494 1681078 0.0128
522914 639269 0.0128
522914 706434 0.0128
522914 1030386 0.0128
522914 1030387 0.0128
522914 1247915 0.0128
591852 1622243 0.0128
591852 1683412 0.0128
603488 1428360 0.0128
618705 1030386 0.0128
618705 1030387 0.0128
707114 1622243 0.0128
707114 1683412 0.0128
716923 1622243 0.0128
716923 1683412 0.0128
786150 1606247 0.0128
818392 1297244 0.0128
976693 1356274 0.0128
1213892 1622243 0.0128
1213892 1683412 0.0128
1238673 1744961 0.0128
1294763 1606247 0.0128
1330724 1488191 0.0128
1338721 1744961 0.0128
1622243 1698427 0.0128
1683412 1698427 0.0128
146621 460311 0.012799
146621 1238054 0.012799
146621 1454646 0.012799
347103 1744730 0.012799
369155 1547707 0.012799
460311 1662079 0.012799
707114 1674577 0.012799
1053244 1681787 0.012799
1125738 1739334 0.012799
1238054 1662079 0.012799
1454646 1662079 0.012799
114112 794981 0.012798
161087 1674577 0.012798
246905 1367193 0.012798
308697 1674577 0.012798
325189 639269 0.012798
325189 706434 0.012798
325189 1247915 0.012798
338896 1754171 0.012798
347103 968640 0.012798
347103 1670741 0.012798
347103 1733381 0.012798
505763 506494 0.012798
506494 596270 0.012798
506494 1674020 0.012798
511352 830346 0.012798
591852 1674577 0.012798
692661 1624722 0.012798
716923 1674577 0.012798
778218 1125738 0.012798
794981 1332904 0.012798
818392 1283198 0.012798
867200 1734749 0.012798
906411 1283198 0.012798
1036960 1082253 0.012798
1213892 1674577 0.012798
1296969 1681658 0.012798
1674577 1698427 0.012798
502958 1238673 0.012797
794981 1681787 0.012797
830346 1630685 0.012797
1082253 1744961 0.012797
1237669 1238673 0.012797
1296969 1526617 0.012797
1301280 1624722 0.012797
51992 532810 0.012796
246905 1726180 0.012796
374849 1744961 0.012796
460311 1547707 0.012796
483024 1341742 0.012796
483024 1800751 0.012796
506494 968640 0.012796
506494 1670741 0.012796
506494 1733381 0.012796
506494 1744730 0.012796
645707 1567530 0.012796
707114 1265878 0.012796
906411 1629425 0.012796
976693 1053244 0.012796
1217222 1341742 0.012796
1217222 1800751 0.012796
1238054 1547707 0.012796
1454646 1547707 0.012796
151019 1036960 0.012795
158839 259317 0.012795
161087 1265878 0.012795
259317 1230263 0.012795
259317 1315228 0.012795
331751 1681658 0.012795
362878 1739334 0.012795
506494 1681787 0.012795
591852 1265878 0.012795
614851 645707 0.012795
650271 1341742 0.012795
650271 1800751 0.012795
716923 1265878 0.012795
725929 1681787 0.012795
786150 1036960 0.012795
818392 1629425 0.012795
1036960 1294763 0.012795
1213892 1265878 0.012795
1265878 1698427 0.012795
1296969 1356274 0.012795
151019 511879 0.012794
161087 1744961 0.012794
308697 1265878 0.012794
317357 1053244 0.012794
325189 1030386 0.012794
325189 1030387 0.012794
345487 1053244 0.012794
347103 633887 0.012794
347103 1809755 0.012794
402733 1053244 0.012794
506494 1809755 0.012794
511879 786150 0.012794
511879 1294763 0.012794
530171 1299754 0.012794
591852 1744961 0.012794
645707 916045 0.012794
707114 1744961 0.012794
716923 1744961 0.012794
862490 950020 0.012794
970900 1053244 0.012794
1213892 1744961 0.012794
1367193 1606247 0.012794
1698427 1744961 0.012794
51992 1624722 0.012793
114112 867200 0.012793
151019 1649079 0.012793
191686 530171 0.012793
347103 730823 0.012793
502958 1082253 0.012793
530171 601261 0.012793
601261 794981 0.012793
786150 1649079 0.012793
794981 1299754 0.012793
867200 1332904 0.012793
1082253 1237669 0.012793
1294763 1649079 0.012793
1297244 1687735 0.012793
1330724 1681658 0.012793
1341742 1754171 0.012793
1458349 1547707 0.012793
1681078 1681658 0.012793
1754171 1800751 0.012793
38287 122405 0.012792
38287 421968 0.012792
38287 1694281 0.012792
122405 1682050 0.012792
421968 1682050 0.012792
511352 1356274 0.012792
639269 928847 0.012792
706434 928847 0.012792
778100 862491 0.012792
928847 1247915 0.012792
1036960 1490307 0.012792
1238673 1622243 0.012792
1526607 1707980 0.012792
1682050 1694281 0.012792
191686 794981 0.012791
246905 331751 0.012791
338896 1547707 0.012791
362878 816158 0.012791
506494 633887 0.012791
506494 1446116 0.012791
725929 976693 0.012791
850245 1681787 0.012791
1283198 1687735 0.012791
1338721 1624722 0.012791
1674574 1681787 0.012791
151019 502958 0.01279
151019 1237669 0.01279
170093 779899 0.01279
201191 778218 0.01279
201191 1739334 0.01279
246905 1681078 0.01279
317357 725929 0.01279
345487 725929 0.01279
347103 1734749 0.01279
369155 1800370 0.01279
402733 725929 0.01279
502958 786150 0.01279
502958 1294763 0.01279
507740 1121024 0.01279
534062 1265878 0.01279
725929 970900 0.01279
786150 1237669 0.01279
916045 1681601 0.01279
950020 1065138 0.01279
1036960 1367193 0.01279
1121024 1720689 0.01279
1237669 1294763 0.01279
1341742 1547707 0.01279
1547707 1800751 0.01279
122405 784939 0.012789
160545 1241376 0.012789
246905 532810 0.012789
421968 784939 0.012789
650271 1053244 0.012789
784939 1694281 0.012789
1082253 1622243 0.012789
1283198 1681758 0.012789
246905 730823 0.012788
534062 1674577 0.012788
547758 1356274 0.012788
601261 867200 0.012788
867200 1681787 0.012788
942163 1828190 0.012788
1036960 1726180 0.012788
1629425 1687735 0.012788
1681658 1744730 0.012788
114689 1187115 0.012787
122405 1375209 0.012787
246905 505763 0.012787
246905 596270 0.012787
246905 1674020 0.012787
329574 506494 0.012787
374849 1674577 0.012787
421968 1375209 0.012787
502958 1490307 0.012787
511879 1367193 0.012787
532810 1194282 0.012787
703515 1052755 0.012787
730823 1683412 0.012787
867200 1299754 0.012787
928847 1030386 0.012787
928847 1030387 0.012787
1053244 1754171 0.012787
1187115 1358110 0.012787
1237669 1490307 0.012787
1367193 1649079 0.012787
1375209 1694281 0.012787
1490307 1606247 0.012787
1629425 1681758 0.012787
33566 38287 0.012786
33566 1682050 0.012786
246905 1734749 0.012786
259317 862490 0.012786
374849 1265878 0.012786
374849 1624722 0.012786
707114 1624722 0.012786
794981 1446116 0.012786
976693 1674574 0.012786
1187115 1624722 0.012786
114112 347103 0.012785
151019 1683412 0.012785
161087 1624722 0.012785
191686 867200 0.012785
246905 968640 0.012785
246905 1670741 0.012785
246905 1733381 0.012785
246905 1744730 0.012785
347103 1332904 0.012785
460311 1800370 0.012785
502958 1367193 0.012785
547758 633887 0.012785
591852 1624722 0.012785
614851 1681601 0.012785
716923 1624722 0.012785
786150 1683412 0.012785
818392 1526607 0.012785
906411 1526607 0.012785
950020 1630685 0.012785
1213892 1624722 0.012785
1237669 1367193 0.012785
1238054 1800370 0.012785
1294763 1683412 0.012785
1454646 1800370 0.012785
1624722 1698427 0.012785
38287 1238673 0.012784
115646 791442 0.012784
151019 1622243 0.012784
246905 1809755 0.012784
259317 1065138 0.012784
317357 1356274 0.012784
317357 1674574 0.012784
345487 1356274 0.012784
345487 1674574 0.012784
369155 957886 0.012784
402733 1356274 0.012784
402733 1674574 0.012784
650271 725929 0.012784
786150 1622243 0.012784
830346 1526607 0.012784
970900 1356274 0.012784
970900 1674574 0.012784
1238673 1682050 0.012784
1294763 1622243 0.012784
1683412 1734749 0.012784
114112 506494 0.012783
331751 1036960 0.012783
338896 1800370 0.012783
502958 1726180 0.012783
506494 1332904 0.012783
530171 730823 0.012783
532810 1470971 0.012783
532810 1681739 0.012783
1237669 1726180 0.012783
1278836 1625795 0.012783
1490307 1683412 0.012783
369155 1707980 0.012782
639269 692661 0.012782
692661 706434 0.012782
692661 1247915 0.012782
725929 1754171 0.012782
906411 1456645 0.012782
906411 1700280 0.012782
1241376 1728218 0.012782
1458349 1800370 0.012782
1490307 1622243 0.012782
38287 1082253 0.012781
505763 1606247 0.012781
596270 1606247 0.012781
639269 1301280 0.012781
703515 862495 0.012781
706434 1301280 0.012781
784939 1238673 0.012781
818392 1456645 0.012781
818392 1700280 0.012781
906411 1240173 0.012781
1036960 1681078 0.012781
1065138 1681658 0.012781
1082253 1682050 0.012781
1247915 1301280 0.012781
1341742 1800370 0.012781
1367193 1683412 0.012781
1606247 1674020 0.012781
1606247 1726180 0.012781
1800370 1800751 0.012781
114689 158839 0.01278
114689 1230263 0.01278
114689 1315228 0.01278
146621 815548 0.01278
146621 1118086 0.01278
158839 1358110 0.01278
246905 633887 0.01278
308697 1356274 0.01278
329574 794981 0.01278
347103 601261 0.01278
347103 1681787 0.01278
506494 601261 0.01278
511879 1490307 0.01278
650271 1674574 0.01278
815548 1662079 0.01278
818392 1240173 0.01278
1118086 1662079 0.01278
1230263 1358110 0.01278
1315228 1358110 0.01278
146621 369155 0.012779
151019 1674577 0.012779
151019 1744961 0.012779
347103 1299754 0.012779
369155 1662079 0.012779
505763 1036960 0.012779
532810 1330724 0.012779
596270 1036960 0.012779
657357 906411 0.012779
730823 1744961 0.012779
786150 1674577 0.012779
786150 1744961 0.012779
968640 1606247 0.012779
1036960 1674020 0.012779
1121024 1747780 0.012779
1238673 1375209 0.012779
1294763 1674577 0.012779
1294763 1744961 0.012779
1367193 1622243 0.012779
1490307 1649079 0.012779
1567530 1681601 0.012779
1606247 1670741 0.012779
1606247 1733381 0.012779
1683412 1726180 0.012779
59458 530171 0.012778
134710 530171 0.012778
158839 1624722 0.012778
331751 502958 0.012778
331751 1237669 0.012778
483953 522914 0.012778
506494 1299754 0.012778
530171 559852 0.012778
530171 1381140 0.012778
532810 1036960 0.012778
639269 1238673 0.012778
639269 1338721 0.012778
657357 818392 0.012778
706434 1238673 0.012778
706434 1338721 0.012778
730823 1036960 0.012778
768350 1036960 0.012778
784939 1082253 0.012778
1187115 1681658 0.012778
1230263 1624722 0.012778
1238673 1247915 0.012778
1247915 1338721 0.012778
1315228 1624722 0.012778
1526607 1687735 0.012778
1622243 1726180 0.012778
1674574 1754171 0.012778
151019 1265878 0.012777
191686 347103 0.012777
483953 618705 0.012777
786150 1265878 0.012777
852300 1094916 0.012777
865333 1526607 0.012777
1036960 1744730 0.012777
1265878 1294763 0.012777
1490307 1744961 0.012777
1734749 1744961 0.012777
115646 1567530 0.012776
191686 506494 0.012776
259317 1630685 0.012776
502958 1681078 0.012776
530171 1734749 0.012776
633887 1606247 0.012776
815548 1547707 0.012776
957886 1238673 0.012776
968640 1036960 0.012776
1036960 1670741 0.012776
1036960 1733381 0.012776
1036960 1734749 0.012776
1082253 1375209 0.012776
1118086 1547707 0.012776
1212101 1375209 0.012776
1237669 1681078 0.012776
59458 794981 0.012775
134710 794981 0.012775
173967 768350 0.012775
331751 1606247 0.012775
460311 1707980 0.012775
530171 1233554 0.012775
559852 794981 0.012775
614851 976693 0.012775
639269 1082253 0.012775
692661 1030386 0.012775
692661 1030387 0.012775
706434 1082253 0.012775
725929 779899 0.012775
794981 1381140 0.012775
867200 1446116 0.012775
1030386 1301280 0.012775
1030387 1301280 0.012775
1082253 1247915 0.012775
1238054 1707980 0.012775
1367193 1744961 0.012775
1454646 1707980 0.012775
317357 614851 0.012774
331751 1683412 0.012774
338896 1707980 0.012774
345487 614851 0.012774
374849 639269 0.012774
374849 706434 0.012774
374849 1247915 0.012774
402733 614851 0.012774
502958 505763 0.012774
502958 596270 0.012774
502958 730823 0.012774
502958 1674020 0.012774
505763 511879 0.012774
505763 1237669 0.012774
505763 1649079 0.012774
511879 596270 0.012774
511879 1674020 0.012774
511879 1726180 0.012774
558253 1809755 0.012774
596270 1237669 0.012774
596270 1649079 0.012774
614851 970900 0.012774
730823 1237669 0.012774
1036960 1809755 0.012774
1237669 1674020 0.012774
1456645 1687735 0.012774
1470971 1681658 0.012774
1649079 1674020 0.012774
1649079 1726180 0.012774
1687735 1700280 0.012774
146621 338896 0.012773
317357 559838 0.012773
331751 1622243 0.012773
338896 1662079 0.012773
345487 559838 0.012773
402733 559838 0.012773
502958 532810 0.012773
511879 968640 0.012773
511879 1670741 0.012773
511879 1733381 0.012773
532810 1237669 0.012773
559838 970900 0.012773
1240173 1687735 0.012773
1341742 1707980 0.012773
1367193 1674577 0.012773
1606247 1681078 0.012773
1707980 1800751 0.012773
114112 246905 0.012772
122405 335909 0.012772
161087 639269 0.012772
161087 706434 0.012772
161087 1247915 0.012772
246905 1332904 0.012772
325189 483953 0.012772
335909 421968 0.012772
335909 1694281 0.012772
502958 768350 0.012772
502958 968640 0.012772
502958 1670741 0.012772
502958 1733381 0.012772
502958 1734749 0.012772
502958 1744730 0.012772
591852 639269 0.012772
591852 706434 0.012772
591852 1247915 0.012772
633887 1036960 0.012772
639269 707114 0.012772
639269 716923 0.012772
639269 1213892 0.012772
639269 1698427 0.012772
706434 707114 0.012772
706434 716923 0.012772
706434 1213892 0.012772
706434 1698427 0.012772
707114 1247915 0.012772
716923 1247915 0.012772
768350 867200 0.012772
768350 1237669 0.012772
957886 1082253 0.012772
968640 1237669 0.012772
968640 1649079 0.012772
1213892 1247915 0.012772
1237669 1670741 0.012772
1237669 1733381 0.012772
1237669 1734749 0.012772
1237669 1744730 0.012772
1247915 1698427 0.012772
1649079 1670741 0.012772
1649079 1733381 0.012772
1681078 1683412 0.012772
1726180 1744961 0.012772
114689 862490 0.012771
146621 1341742 0.012771
146621 1800751 0.012771
320073 779899 0.012771
352989 779899 0.012771
369155 976693 0.012771
657357 1687735 0.012771
779899 1428360 0.012771
862490 1358110 0.012771
1265878 1367193 0.012771
1341742 1662079 0.012771
1622243 1681078 0.012771
1662079 1800751 0.012771
460311 906411 0.01277
505763 1683412 0.01277
530171 645707 0.01277
530171 768350 0.01277
592949 816158 0.01277
596270 1683412 0.01277
759566 1708230 0.01277
906411 1238054 0.01277
906411 1454646 0.01277
1030386 1338721 0.01277
1030387 1338721 0.01277
1121024 1531657 0.01277
1375209 1568351 0.01277
1458349 1707980 0.01277
1674020 1683412 0.01277
59458 867200 0.012769
134710 867200 0.012769
158839 1681658 0.012769
329574 867200 0.012769
460311 818392 0.012769
502958 1809755 0.012769
511352 1681658 0.012769
511879 633887 0.012769
559852 867200 0.012769
614851 1296969 0.012769
633887 1649079 0.012769
645707 794981 0.012769
730823 1622243 0.012769
768350 1755478 0.012769
791442 862491 0.012769
818392 1238054 0.012769
818392 1454646 0.012769
867200 1381140 0.012769
1230263 1681658 0.012769
1237669 1809755 0.012769
1315228 1681658 0.012769
122405 320073 0.012768
122405 1428360 0.012768
246905 601261 0.012768
320073 421968 0.012768
320073 1694281 0.012768
331751 511879 0.012768
331751 1744961 0.012768
421968 1428360 0.012768
505763 1622243 0.012768
596270 1622243 0.012768
618705 850245 0.012768
791442 1297244 0.012768
968640 1683412 0.012768
1428360 1694281 0.012768
1456645 1681758 0.012768
1606247 1744730 0.012768
1622243 1674020 0.012768
1670741 1683412 0.012768
1681672 1726180 0.012768
1681758 1700280 0.012768
1683412 1733381 0.012768
1683412 1744730 0.012768
51992 906411 0.012767
122405 352989 0.012767
151019 1624722 0.012767
331751 1649079 0.012767
352989 421968 0.012767
352989 1694281 0.012767
362878 862491 0.012767
502958 633887 0.012767
633887 1237669 0.012767
778100 1263906 0.012767
786150 1624722 0.012767
1053244 1187115 0.012767
1187115 1356274 0.012767
1294763 1624722 0.012767
1622243 1734749 0.012767
1622243 1744730 0.012767
1681787 1683412 0.012767
51992 818392 0.012766
114112 1606247 0.012766
114689 1065138 0.012766
246905 1299754 0.012766
317357 592949 0.012766
335909 1238673 0.012766
345487 592949 0.012766
347103 1446116 0.012766
369155 1296969 0.012766
374849 1030386 0.012766
374849 1030387 0.012766
402733 592949 0.012766
511879 1681078 0.012766
532810 1622243 0.012766
592949 970900 0.012766
768350 1622243 0.012766
867200 1233554 0.012766
968640 1622243 0.012766
1065138 1358110 0.012766
1332904 1606247 0.012766
1622243 1670741 0.012766
1622243 1733381 0.012766
1649079 1681078 0.012766
1681078 1744961 0.012766
1683412 1809755 0.012766
191686 246905 0.012765
483953 928847 0.012765
511352 1046996 0.012765
707114 1030386 0.012765
707114 1030387 0.012765
784939 1212101 0.012765
815548 1800370 0.012765
957886 1681601 0.012765
1118086 1800370 0.012765
1297244 1526607 0.012765
1547707 1567530 0.012765
38287 730823 0.012764
114112 1036960 0.012764
161087 1030386 0.012764
161087 1030387 0.012764
170093 816158 0.012764
505763 1744961 0.012764
522914 850245 0.012764
591852 1030386 0.012764
591852 1030387 0.012764
596270 1744961 0.012764
716923 1030386 0.012764
716923 1030387 0.012764
730823 1682050 0.012764
1030386 1213892 0.012764
1030386 1698427 0.012764
1030387 1213892 0.012764
1030387 1698427 0.012764
1036960 1332904 0.012764
1490307 1674577 0.012764
1622243 1809755 0.012764
1674020 1744961 0.012764
246905 1446116 0.012763
335909 1082253 0.012763
522914 1053244 0.012763
628762 768350 0.012763
633887 1683412 0.012763
645707 867200 0.012763
778100 883218 0.012763
1265878 1490307 0.012763
1446116 1683412 0.012763
1490307 1624722 0.012763
308697 1624722 0.012762
320073 1238673 0.012762
352989 1238673 0.012762
369155 511352 0.012762
460311 865333 0.012762
460311 1687735 0.012762
511879 1744730 0.012762
603488 1053244 0.012762
725929 1187115 0.012762
730823 784939 0.012762
865333 1238054 0.012762
865333 1454646 0.012762
968640 1744961 0.012762
1238054 1687735 0.012762
1238673 1428360 0.012762
1454646 1687735 0.012762
1568351 1739334 0.012762
1670741 1744961 0.012762
1733381 1744961 0.012762
1744730 1744961 0.012762
114689 1630685 0.012761
614851 1547707 0.012761
618705 1053244 0.012761
633887 1622243 0.012761
1358110 1630685 0.012761
1649079 1744730 0.012761
38287 1734749 0.01276
59458 347103 0.01276
134710 347103 0.01276
317357 850245 0.01276
325189 850245 0.01276
329574 347103 0.01276
345487 850245 0.01276
347103 559852 0.01276
347103 1381140 0.01276
402733 850245 0.01276
730823 1375209 0.01276
850245 970900 0.01276
1681787 1744961 0.01276
1682050 1734749 0.01276
51992 1687735 0.012759
114112 502958 0.012759
114112 511879 0.012759
114112 1237669 0.012759
114112 1649079 0.012759
320073 1082253 0.012759
331751 1681672 0.012759
338896 976693 0.012759
352989 1082253 0.012759
502958 1332904 0.012759
505763 1674577 0.012759
511352 614851 0.012759
511879 1332904 0.012759
596270 1674577 0.012759
601261 1036960 0.012759
850245 976693 0.012759
1082253 1428360 0.012759
1237669 1332904 0.012759
1240173 1526607 0.012759
1332904 1649079 0.012759
1674020 1674577 0.012759
1744961 1809755 0.012759
59458 506494 0.012758
134710 506494 0.012758
158839 1356274 0.012758
170093 1739334 0.012758
246905 329574 0.012758
308697 1681658 0.012758
329574 1683412 0.012758
506494 559852 0.012758
506494 1381140 0.012758
522914 725929 0.012758
522914 1674574 0.012758
639269 730823 0.012758
706434 730823 0.012758
730823 1247915 0.012758
784939 1568351 0.012758
968640 1674577 0.012758
1036960 1299754 0.012758
1187115 1674574 0.012758
1230263 1356274 0.012758
1238673 1681758 0.012758
1265878 1726180 0.012758
1315228 1356274 0.012758
1367193 1624722 0.012758
1670741 1674577 0.012758
1674574 1681658 0.012758
1674577 1726180 0.012758
1674577 1733381 0.012758
114112 547758 0.012757
151019 639269 0.012757
151019 706434 0.012757
151019 1247915 0.012757
505763 1265878 0.012757
547758 1332904 0.012757
596270 1265878 0.012757
618705 1674574 0.012757
633887 830346 0.012757
633887 1744961 0.012757
639269 786150 0.012757
639269 1294763 0.012757
706434 786150 0.012757
706434 1294763 0.012757
784939 1734749 0.012757
786150 1247915 0.012757
794981 1233554 0.012757
906411 1194282 0.012757
1247915 1294763 0.012757
1265878 1674020 0.012757
1299754 1606247 0.012757
72093 1809755 0.012756
115646 506494 0.012756
158839 1053244 0.012756
160529 1681787 0.012756
191686 1036960 0.012756
191686 1606247 0.012756
325189 1053244 0.012756
347103 1233554 0.012756
511352 1598351 0.012756
592949 976693 0.012756
601261 1606247 0.012756
618705 725929 0.012756
818392 1194282 0.012756
968640 1265878 0.012756
1053244 1230263 0.012756
1053244 1315228 0.012756
1265878 1670741 0.012756
1265878 1733381 0.012756
1567530 1800370 0.012756
1681078 1681672 0.012756
114112 1683412 0.012755
338896 1296969 0.012755
618705 1125738 0.012755
633887 1674577 0.012755
639269 1490307 0.012755
639269 1734749 0.012755
706434 1490307 0.012755
706434 1734749 0.012755
815548 1707980 0.012755
1118086 1707980 0.012755
1247915 1490307 0.012755
1247915 1734749 0.012755
1283198 1526607 0.012755
1332904 1683412 0.012755
1375209 1734749 0.012755
1446116 1744961 0.012755
1624722 1726180 0.012755
59458 1681658 0.012754
134710 1681658 0.012754
317357 369155 0.012754
345487 369155 0.012754
347103 645707 0.012754
369155 402733 0.012754
369155 970900 0.012754
502958 601261 0.012754
507740 1739334 0.012754
522914 1125738 0.012754
559852 1681658 0.012754
601261 1237669 0.012754
850245 928847 0.012754
1082253 1681758 0.012754
1381140 1681658 0.012754
1458349 1681758 0.012754
1526607 1629425 0.012754
1720689 1739334 0.012754
1739334 1820427 0.012754
114112 1622243 0.012753
291797 1739334 0.012753
407129 759566 0.012753
483024 530171 0.012753
483953 692661 0.012753
502958 1299754 0.012753
530171 1217222 0.012753
633887 1265878 0.012753
639269 1367193 0.012753
706434 1367193 0.012753
730823 957886 0.012753
816158 1526617 0.012753
1036960 1446116 0.012753
1237669 1299754 0.012753
1247915 1367193 0.012753
1332904 1622243 0.012753
1630685 1681658 0.012753
59048 1233554 0.012752
325189 1674574 0.012752
331751 1674577 0.012752
483024 1568351 0.012752
483953 1301280 0.012752
506494 645707 0.012752
601261 1683412 0.012752
613495 1233554 0.012752
815548 818392 0.012752
815548 906411 0.012752
818392 1118086 0.012752
906411 1118086 0.012752
957886 1299754 0.012752
1217222 1568351 0.012752
146621 1567530 0.012751
158839 725929 0.012751
191686 502958 0.012751
191686 1237669 0.012751
325189 725929 0.012751
329574 1744961 0.012751
331751 1265878 0.012751
335909 603488 0.012751
338896 511352 0.012751
511879 1299754 0.012751
614851 1800370 0.012751
639269 1726180 0.012751
706434 1726180 0.012751
725929 1230263 0.012751
725929 1315228 0.012751
794981 1681601 0.012751
818392 1458349 0.012751
906411 1458349 0.012751
1247915 1726180 0.012751
1296969 1598351 0.012751
1567530 1662079 0.012751
1681672 1744730 0.012751
308697 369155 0.01275
317357 1598351 0.01275
331751 1624722 0.01275
345487 1598351 0.01275
402733 1598351 0.01275
460311 1297244 0.01275
511879 601261 0.01275
530171 1446116 0.01275
906411 1470971 0.01275
970900 1598351 0.01275
976693 1341742 0.01275
976693 1598351 0.01275
976693 1800751 0.01275
1238054 1297244 0.01275
1297244 1454646 0.01275
1299754 1649079 0.01275
1299754 1683412 0.01275
1674577 1681078 0.01275
59458 246905 0.012749
114112 1744961 0.012749
134710 246905 0.012749
191686 511879 0.012749
246905 559852 0.012749
246905 1381140 0.012749
308697 1241376 0.012749
325189 1125738 0.012749
338896 547758 0.012749
502958 1446116 0.012749
601261 1622243 0.012749
601261 1649079 0.012749
818392 1470971 0.012749
906411 1330724 0.012749
1053244 1809755 0.012749
1194282 1687735 0.012749
1237669 1446116 0.012749
1265878 1681078 0.012749
1332904 1744961 0.012749
146621 614851 0.012748
191686 1649079 0.012748
191686 1683412 0.012748
317357 1341742 0.012748
317357 1800751 0.012748
329574 1036960 0.012748
345487 1341742 0.012748
345487 1800751 0.012748
402733 1341742 0.012748
402733 1800751 0.012748
483953 1338721 0.012748
614851 1662079 0.012748
657357 1526607 0.012748
818392 1330724 0.012748
928847 1053244 0.012748
957886 1734749 0.012748
970900 1341742 0.012748
970900 1800751 0.012748
1356670 1587069 0.012748
111953 1375209 0.012747
130680 937373 0.012747
151019 1030386 0.012747
151019 1030387 0.012747
201191 618705 0.012747
308697 614851 0.012747
786150 1030386 0.012747
786150 1030387 0.012747
1030386 1294763 0.012747
1030387 1294763 0.012747
1299754 1622243 0.012747
114112 830346 0.012746
115646 794981 0.012746
158839 1674574 0.012746
201191 522914 0.012746
331751 639269 0.012746
331751 706434 0.012746
331751 1247915 0.012746
335909 730823 0.012746
511352 1341742 0.012746
511352 1800751 0.012746
601261 1744961 0.012746
645707 1681658 0.012746
815548 865333 0.012746
830346 1332904 0.012746
850245 1296969 0.012746
865333 1118086 0.012746
1230263 1674574 0.012746
1296969 1341742 0.012746
1296969 1800751 0.012746
1315228 1674574 0.012746
1567530 1707980 0.012746
1624722 1681078 0.012746
59458 1606247 0.012745
114112 1674577 0.012745
134710 1606247 0.012745
146621 916045 0.012745
191686 1622243 0.012745
532810 794981 0.012745
559852 1606247 0.012745
815548 1687735 0.012745
916045 1662079 0.012745
1118086 1687735 0.012745
1265878 1744730 0.012745
1332904 1674577 0.012745
1381140 1606247 0.012745
1674577 1744730 0.012745
460311 1240173 0.012744
639269 1681078 0.012744
706434 1681078 0.012744
867200 1681601 0.012744
928847 1674574 0.012744
968640 1624722 0.012744
1030386 1490307 0.012744
1030387 1490307 0.012744
1238054 1240173 0.012744
1240173 1454646 0.012744
1247915 1681078 0.012744
1299754 1744961 0.012744
1446116 1622243 0.012744
1458349 1598351 0.012744
1458349 1687735 0.012744
1624722 1670741 0.012744
1624722 1733381 0.012744
114112 1265878 0.012743
118332 782255 0.012743
246905 645707 0.012743
329574 502958 0.012743
329574 1237669 0.012743
374849 483953 0.012743
483953 707114 0.012743
505763 1624722 0.012743
507740 816158 0.012743
530171 1488191 0.012743
559838 1687084 0.012743
559838 1774978 0.012743
596270 1624722 0.012743
725929 928847 0.012743
816158 1720689 0.012743
928847 1125738 0.012743
1265878 1332904 0.012743
1356274 1630685 0.012743
1624722 1674020 0.012743
87176 1121024 0.012742
191686 1744961 0.012742
308697 1598351 0.012742
317357 338896 0.012742
320073 730823 0.012742
338896 345487 0.012742
338896 402733 0.012742
338896 970900 0.012742
352989 730823 0.012742
505763 639269 0.012742
505763 706434 0.012742
505763 1247915 0.012742
592949 862491 0.012742
596270 639269 0.012742
596270 706434 0.012742
596270 1247915 0.012742
614851 1707980 0.012742
639269 1674020 0.012742
706434 1674020 0.012742
730823 1428360 0.012742
865333 1283198 0.012742
865333 1297244 0.012742
950020 1233554 0.012742
1247915 1674020 0.012742
1470971 1687735 0.012742
1624722 1744730 0.012742
115415 1542614 0.012741
161087 483953 0.012741
201191 325189 0.012741
335909 1734749 0.012741
460311 1283198 0.012741
483953 591852 0.012741
483953 716923 0.012741
483953 1213892 0.012741
483953 1698427 0.012741
1030386 1367193 0.012741
1030387 1367193 0.012741
1053244 1630685 0.012741
1238054 1283198 0.012741
1283198 1454646 0.012741
1330724 1687735 0.012741
1456645 1526607 0.012741
1526607 1700280 0.012741
59458 1036960 0.01274
134710 1036960 0.01274
506494 1681601 0.01274
559852 1036960 0.01274
614851 1187115 0.01274
639269 968640 0.01274
639269 1670741 0.01274
639269 1733381 0.01274
639269 1744730 0.01274
692661 850245 0.01274
706434 968640 0.01274
706434 1670741 0.01274
706434 1733381 0.01274
706434 1744730 0.01274
942163 1681934 0.01274
968640 1247915 0.01274
1036960 1381140 0.01274
1247915 1670741 0.01274
1247915 1733381 0.01274
1247915 1744730 0.01274
59458 511879 0.012739
134710 511879 0.012739
308697 338896 0.012739
329574 1622243 0.012739
460311 1629425 0.012739
511879 559852 0.012739
511879 1381140 0.012739
639269 1681787 0.012739
639269 1809755 0.012739
706434 1681787 0.012739
706434 1809755 0.012739
850245 1301280 0.012739
865333 1629425 0.012739
1030386 1726180 0.012739
1030387 1726180 0.012739
1238054 1629425 0.012739
1247915 1681787 0.012739
1247915 1809755 0.012739
1454646 1629425 0.012739
1674574 1809755 0.012739
38287 1446116 0.012738
59458 1649079 0.012738
134710 1649079 0.012738
170093 862491 0.012738
511352 1053244 0.012738
559852 1649079 0.012738
768350 950020 0.012738
816158 1820427 0.012738
862490 1356274 0.012738
1381140 1649079 0.012738
1446116 1682050 0.012738
51992 1526607 0.012737
320073 1734749 0.012737
352989 1734749 0.012737
369155 1187115 0.012737
645707 1606247 0.012737
725929 1630685 0.012737
794981 1547707 0.012737
830346 1299754 0.012737
1241376 1276767 0.012737
1428360 1734749 0.012737
111953 784939 0.012736
291797 1375209 0.012736
347103 1681601 0.012736
650271 1567530 0.012736
916045 1547707 0.012736
1299754 1674577 0.012736
59458 502958 0.012735
59458 1237669 0.012735
134710 502958 0.012735
134710 1237669 0.012735
191686 830346 0.012735
201191 928847 0.012735
502958 559852 0.012735
502958 1381140 0.012735
559852 1237669 0.012735
633887 639269 0.012735
633887 706434 0.012735
633887 1247915 0.012735
692661 1053244 0.012735
784939 1446116 0.012735
850245 1297244 0.012735
1237669 1381140 0.012735
38287 329574 0.012734
115646 867200 0.012734
191686 1674577 0.012734
329574 1682050 0.012734
420769 1739334 0.012734
511352 725929 0.012734
601261 1674577 0.012734
639269 1446116 0.012734
645707 1036960 0.012734
706434 1446116 0.012734
730823 1681758 0.012734
1053244 1301280 0.012734
1247915 1446116 0.012734
1265878 1299754 0.012734
1567530 1754171 0.012734
331751 1030386 0.012733
331751 1030387 0.012733
362878 1263906 0.012733
460311 657357 0.012733
657357 1238054 0.012733
657357 1454646 0.012733
791442 1263906 0.012733
815548 1297244 0.012733
850245 1338721 0.012733
1118086 1297244 0.012733
1375209 1446116 0.012733
1630685 1674574 0.012733
158839 614851 0.012732
191686 1265878 0.012732
308697 1341742 0.012732
308697 1800751 0.012732
329574 784939 0.012732
601261 1265878 0.012732
614851 1230263 0.012732
614851 1315228 0.012732
867200 1488191 0.012732
1233554 1728218 0.012732
1470971 1526607 0.012732
1606247 1681601 0.012732
308697 1053244 0.012731
511352 1674574 0.012731
511879 645707 0.012731
692661 1125738 0.012731
692661 1674574 0.012731
816158 1681934 0.012731
1030386 1681078 0.012731
1030387 1681078 0.012731
1101282 1587069 0.012731
59458 1622243 0.01273
134710 1622243 0.01273
329574 1375209 0.01273
530171 1547707 0.01273
559852 1622243 0.01273
645707 1649079 0.01273
867200 1547707 0.01273
1125738 1301280 0.01273
1212101 1739334 0.01273
1297244 1458349 0.01273
1301280 1674574 0.01273
1381140 1622243 0.01273
59458 1683412 0.012729
134710 1683412 0.012729
158839 369155 0.012729
329574 639269 0.012729
329574 706434 0.012729
329574 1046996 0.012729
329574 1247915 0.012729
369155 1230263 0.012729
369155 1315228 0.012729
483024 1567530 0.012729
502958 645707 0.012729
505763 1030386 0.012729
505763 1030387 0.012729
559852 1683412 0.012729
596270 1030386 0.012729
596270 1030387 0.012729
628762 1681658 0.012729
645707 1237669 0.012729
692661 725929 0.012729
778218 957886 0.012729
1030386 1674020 0.012729
1030387 1674020 0.012729
1053244 1338721 0.012729
1065138 1356274 0.012729
1217222 1567530 0.012729
1381140 1683412 0.012729
38287 793052 0.012728
506494 1547707 0.012728
725929 1301280 0.012728
793052 1682050 0.012728
830346 862490 0.012728
850245 1187115 0.012728
852300 1747780 0.012728
1194282 1526607 0.012728
1283198 1297244 0.012728
1283198 1458349 0.012728
1681758 1734749 0.012728
87176 1233554 0.012727
114112 639269 0.012727
114112 706434 0.012727
114112 1247915 0.012727
115646 1683412 0.012727
246905 1681601 0.012727
460311 1456645 0.012727
460311 1700280 0.012727
639269 1332904 0.012727
706434 1332904 0.012727
759566 1278836 0.012727
794981 1800370 0.012727
815548 1240173 0.012727
1030386 1744730 0.012727
1030387 1744730 0.012727
1118086 1240173 0.012727
1238054 1456645 0.012727
1238054 1700280 0.012727
1247915 1332904 0.012727
1454646 1456645 0.012727
1454646 1700280 0.012727
1458349 1629425 0.012727
115646 347103 0.012726
161087 850245 0.012726
308697 725929 0.012726
451333 1542614 0.012726
511879 1681601 0.012726
534062 865333 0.012726
591852 850245 0.012726
707114 850245 0.012726
716923 850245 0.012726
779899 1053244 0.012726
850245 1213892 0.012726
850245 1698427 0.012726
968640 1030386 0.012726
968640 1030387 0.012726
1030386 1670741 0.012726
1030386 1733381 0.012726
1030387 1670741 0.012726
1030387 1733381 0.012726
1125738 1338721 0.012726
1297244 1629425 0.012726
1338721 1674574 0.012726
115646 246905 0.012725
291797 784939 0.012725
338896 1187115 0.012725
362878 883218 0.012725
865333 1456645 0.012725
865333 1700280 0.012725
916045 1800370 0.012725
1649079 1681601 0.012725
38287 1212101 0.012724
59458 1674577 0.012724
134710 1674577 0.012724
146621 794981 0.012724
151019 483953 0.012724
483953 786150 0.012724
483953 1294763 0.012724
559852 1674577 0.012724
601261 639269 0.012724
601261 706434 0.012724
601261 1247915 0.012724
645707 1683412 0.012724
707114 1053244 0.012724
725929 1338721 0.012724
784939 793052 0.012724
794981 1662079 0.012724
815548 1283198 0.012724
1118086 1283198 0.012724
1212101 1682050 0.012724
1381140 1674577 0.012724
38287 118332 0.012723
59458 1744961 0.012723
118332 1682050 0.012723
134710 1744961 0.012723
201191 692661 0.012723
308697 1674574 0.012723
335909 779899 0.012723
483953 1046996 0.012723
559852 1744961 0.012723
633887 1030386 0.012723
633887 1030387 0.012723
645707 1622243 0.012723
815548 1629425 0.012723
1118086 1629425 0.012723
1381140 1744961 0.012723
38287 483024 0.012722
38287 1217222 0.012722
51992 460311 0.012722
51992 1238054 0.012722
51992 1454646 0.012722
59458 1265878 0.012722
134710 1265878 0.012722
201191 1301280 0.012722
347103 1488191 0.012722
347103 1547707 0.012722
374849 1125738 0.012722
483024 1682050 0.012722
559852 1265878 0.012722
639269 1299754 0.012722
706434 1299754 0.012722
793052 1375209 0.012722
1217222 1682050 0.012722
1240173 1458349 0.012722
1247915 1299754 0.012722
1265878 1381140 0.012722
1299754 1624722 0.012722
146621 530171 0.012721
158839 850245 0.012721
161087 1053244 0.012721
483953 1490307 0.012721
506494 650271 0.012721
530171 1662079 0.012721
591852 1053244 0.012721
601261 1624722 0.012721
707114 1125738 0.012721
716923 1053244 0.012721
850245 1230263 0.012721
850245 1315228 0.012721
865333 1240173 0.012721
867200 1800370 0.012721
950020 1488191 0.012721
1053244 1213892 0.012721
1053244 1698427 0.012721
1330724 1526607 0.012721
115646 1744961 0.01272
118332 784939 0.01272
161087 1125738 0.01272
191686 639269 0.01272
191686 706434 0.01272
191686 1247915 0.01272
335909 1446116 0.01272
483024 506494 0.01272
506494 1217222 0.01272
591852 1125738 0.01272
707114 1674574 0.01272
716923 1125738 0.01272
768350 1526607 0.01272
1125738 1213892 0.01272
1125738 1698427 0.01272
1233554 1526607 0.01272
483024 784939 0.012719
506494 1754171 0.012719
506494 1800370 0.012719
530171 1800370 0.012719
592949 1187115 0.012719
707114 725929 0.012719
784939 1217222 0.012719
1030386 1296969 0.012719
1030387 1296969 0.012719
38287 1568351 0.012718
118332 1375209 0.012718
161087 1674574 0.012718
201191 1338721 0.012718
483953 1367193 0.012718
507740 862491 0.012718
591852 1674574 0.012718
716923 1674574 0.012718
794981 1707980 0.012718
818392 916045 0.012718
862491 1720689 0.012718
906411 916045 0.012718
1036960 1681601 0.012718
1213892 1674574 0.012718
1568351 1682050 0.012718
1674574 1698427 0.012718
122405 778100 0.012717
146621 867200 0.012717
158839 338896 0.012717
329574 957886 0.012717
338896 1230263 0.012717
338896 1315228 0.012717
421968 778100 0.012717
460311 1470971 0.012717
483024 1375209 0.012717
645707 1744961 0.012717
657357 815548 0.012717
657357 1118086 0.012717
778100 1694281 0.012717
867200 1662079 0.012717
1217222 1375209 0.012717
1238054 1470971 0.012717
1454646 1470971 0.012717
161087 725929 0.012716
329574 335909 0.012716
420769 816158 0.012716
483953 1726180 0.012716
591852 725929 0.012716
592949 1296969 0.012716
645707 1674577 0.012716
716923 725929 0.012716
725929 1213892 0.012716
725929 1698427 0.012716
852300 1531657 0.012716
862491 1526617 0.012716
865333 916045 0.012716
1187115 1341742 0.012716
1187115 1800751 0.012716
115646 1036960 0.012715
320073 1446116 0.012715
352989 1446116 0.012715
657357 1458349 0.012715
1030386 1238673 0.012715
1030387 1238673 0.012715
1428360 1446116 0.012715
114112 1030386 0.012714
114112 1030387 0.012714
201191 374849 0.012714
614851 1630685 0.012714
645707 1265878 0.012714
916045 1707980 0.012714
1030386 1332904 0.012714
1030387 1332904 0.012714
114689 768350 0.012713
201191 707114 0.012713
369155 1630685 0.012713
460311 1194282 0.012713
502958 1681601 0.012713
768350 1358110 0.012713
782255 1726180 0.012713
1194282 1238054 0.012713
1194282 1454646 0.012713
1237669 1681601 0.012713
1456645 1458349 0.012713
1458349 1700280 0.012713
161087 201191 0.012712
201191 591852 0.012712
201191 716923 0.012712
201191 1213892 0.012712
201191 1698427 0.012712
246905 1547707 0.012712
320073 329574 0.012712
329574 1428360 0.012712
347103 1800370 0.012712
534062 1297244 0.012712
862491 1820427 0.012712
1030386 1082253 0.012712
1030386 1809755 0.012712
1030387 1082253 0.012712
1030387 1809755 0.012712
1297244 1456645 0.012712
1297244 1700280 0.012712
38287 1488191 0.012711
259317 1488191 0.012711
329574 352989 0.012711
867200 1707980 0.012711
916045 1687735 0.012711
1121024 1728218 0.012711
1187115 1598351 0.012711
1488191 1682050 0.012711
1681601 1683412 0.012711
115646 502958 0.01271
115646 1237669 0.01271
146621 506494 0.01271
331751 483953 0.01271
506494 1662079 0.01271
506494 1707980 0.01271
815548 1456645 0.01271
815548 1700280 0.01271
1118086 1456645 0.01271
1118086 1700280 0.01271
1674577 1681601 0.01271
374849 1053244 0.012709
530171 1707980 0.012709
1265878 1681601 0.012709
1488191 1526607 0.012709
146621 347103 0.012708
151019 850245 0.012708
158839 1341742 0.012708
158839 1800751 0.012708
347103 1662079 0.012708
369155 862490 0.012708
483953 1681078 0.012708
786150 850245 0.012708
850245 1294763 0.012708
1230263 1341742 0.012708
1230263 1800751 0.012708
1240173 1283198 0.012708
1315228 1341742 0.012708
1315228 1800751 0.012708
38287 115646 0.012707
115646 1682050 0.012707
374849 1674574 0.012707
650271 794981 0.012707
1030386 1299754 0.012707
1030387 1299754 0.012707
1622243 1681601 0.012707
158839 1598351 0.012706
233907 1542614 0.012706
335909 793052 0.012706
460311 1330724 0.012706
782255 1630685 0.012706
1065138 1598351 0.012706
1230263 1598351 0.012706
1238054 1330724 0.012706
1238673 1526617 0.012706
1240173 1297244 0.012706
1240173 1629425 0.012706
1315228 1598351 0.012706
1330724 1454646 0.012706
51992 815548 0.012705
51992 1118086 0.012705
115646 1622243 0.012705
170093 1263906 0.012705
191686 1030386 0.012705
191686 1030387 0.012705
483953 505763 0.012705
483953 596270 0.012705
483953 1674020 0.012705
601261 1030386 0.012705
601261 1030387 0.012705
657357 1283198 0.012705
794981 1754171 0.012705
862491 1681934 0.012705
1121024 1356670 0.012705
1681601 1744961 0.012705
59458 639269 0.012704
59458 706434 0.012704
59458 1247915 0.012704
115646 784939 0.012704
134710 639269 0.012704
134710 706434 0.012704
134710 1247915 0.012704
335909 483024 0.012704
335909 1217222 0.012704
374849 725929 0.012704
460311 768350 0.012704
559852 639269 0.012704
559852 706434 0.012704
559852 1247915 0.012704
592949 1263906 0.012704
639269 1381140 0.012704
657357 1297244 0.012704
706434 1381140 0.012704
768350 1238054 0.012704
768350 1454646 0.012704
1247915 1381140 0.012704
1375209 1488191 0.012704
115646 530171 0.012703
151019 1125738 0.012703
246905 1800370 0.012703
347103 1707980 0.012703
460311 1233554 0.012703
483953 968640 0.012703
483953 1670741 0.012703
483953 1733381 0.012703
483953 1744730 0.012703
657357 1629425 0.012703
786150 1125738 0.012703
1036960 1547707 0.012703
1082253 1526617 0.012703
1125738 1294763 0.012703
1233554 1238054 0.012703
1233554 1454646 0.012703
1341742 1681758 0.012703
1458349 1567530 0.012703
1681758 1800751 0.012703
115646 1375209 0.012702
151019 1053244 0.012702
308697 850245 0.012702
614851 862490 0.012702
786150 1053244 0.012702
916045 1297244 0.012702
1053244 1294763 0.012702
1446116 1681758 0.012702
118332 335909 0.012701
170093 883218 0.012701
320073 793052 0.012701
338896 1630685 0.012701
352989 793052 0.012701
793052 1428360 0.012701
1125738 1490307 0.012701
38287 778218 0.0127
151019 1674574 0.0127
320073 483024 0.0127
320073 1217222 0.0127
352989 483024 0.0127
352989 1217222 0.0127
483024 794981 0.0127
483024 1428360 0.0127
483953 633887 0.0127
592949 883218 0.0127
778218 1682050 0.0127
786150 1674574 0.0127
794981 1217222 0.0127
815548 1470971 0.0127
862490 1624722 0.0127
1118086 1470971 0.0127
1217222 1428360 0.0127
1294763 1674574 0.0127
115646 639269 0.012699
115646 706434 0.012699
115646 1247915 0.012699
146621 246905 0.012699
246905 1662079 0.012699
369155 1065138 0.012699
862490 1598351 0.012699
1547707 1683412 0.012699
259317 532810 0.012698
483024 1212101 0.012698
502958 1547707 0.012698
639269 645707 0.012698
645707 706434 0.012698
645707 1247915 0.012698
862490 1341742 0.012698
862490 1800751 0.012698
1125738 1367193 0.012698
1212101 1217222 0.012698
1237669 1547707 0.012698
146621 1681658 0.012697
151019 725929 0.012697
338896 862490 0.012697
362878 1238673 0.012697
534062 1240173 0.012697
725929 786150 0.012697
725929 1294763 0.012697
778218 784939 0.012697
815548 1194282 0.012697
942163 976693 0.012697
1118086 1194282 0.012697
1296969 1568351 0.012697
1662079 1681658 0.012697
38287 111953 0.012696
111953 1682050 0.012696
118332 320073 0.012696
118332 352989 0.012696
118332 1428360 0.012696
317357 530171 0.012696
345487 530171 0.012696
402733 530171 0.012696
530171 970900 0.012696
534062 768350 0.012696
534062 1629425 0.012696
534062 1674574 0.012696
1053244 1367193 0.012696
1125738 1726180 0.012696
151019 201191 0.012695
201191 786150 0.012695
201191 1294763 0.012695
362878 1082253 0.012695
778218 1375209 0.012695
850245 1367193 0.012695
916045 1240173 0.012695
916045 1283198 0.012695
51992 1283198 0.012694
122405 362878 0.012694
246905 1707980 0.012694
362878 421968 0.012694
362878 1694281 0.012694
530171 976693 0.012694
534062 657357 0.012694
916045 1629425 0.012694
950020 1681658 0.012694
1036960 1800370 0.012694
201191 1490307 0.012693
460311 1488191 0.012693
483024 957886 0.012693
534062 1681739 0.012693
650271 867200 0.012693
957886 1217222 0.012693
1064592 1674574 0.012693
1238054 1488191 0.012693
1367193 1674574 0.012693
1454646 1488191 0.012693
1547707 1622243 0.012693
51992 1297244 0.012692
51992 1629425 0.012692
650271 1683412 0.012692
862491 1046996 0.012692
1341742 1630685 0.012692
1547707 1744961 0.012692
1630685 1800751 0.012692
338896 1065138 0.012691
530171 830346 0.012691
530171 1296969 0.012691
534062 1053244 0.012691
867200 1754171 0.012691
1065138 1341742 0.012691
1065138 1800751 0.012691
1458349 1470971 0.012691
59458 1030386 0.01269
59458 1030387 0.01269
114112 483953 0.01269
134710 1030386 0.01269
134710 1030387 0.01269
331751 1125738 0.01269
420769 862491 0.01269
483024 1683412 0.01269
483953 1238673 0.01269
483953 1332904 0.01269
559852 1030386 0.01269
559852 1030387 0.01269
725929 1367193 0.01269
730823 1030386 0.01269
730823 1030387 0.01269
865333 1470971 0.01269
957886 1681787 0.01269
1030386 1381140 0.01269
1030387 1381140 0.01269
1217222 1683412 0.01269
1240173 1456645 0.01269
1240173 1700280 0.01269
1624722 1681601 0.01269
1683412 1754171 0.01269
1683412 1800370 0.01269
146621 1036960 0.012689
201191 1367193 0.012689
502958 1800370 0.012689
628762 906411 0.012689
778100 793052 0.012689
815548 1330724 0.012689
1036960 1662079 0.012689
1080035 1587069 0.012689
1118086 1330724 0.012689
1237669 1800370 0.012689
115646 335909 0.012688
115646 957886 0.012688
297294 816158 0.012688
628762 818392 0.012688
657357 1456645 0.012688
657357 1700280 0.012688
682545 816158 0.012688
816158 1732622 0.012688
816158 1790114 0.012688
935640 1241376 0.012688
1125738 1681078 0.012688
146621 1606247 0.012687
201191 1726180 0.012687
505763 791442 0.012687
596270 791442 0.012687
782255 1744730 0.012687
791442 1674020 0.012687
1606247 1662079 0.012687
246905 650271 0.012686
335909 1488191 0.012686
483953 1082253 0.012686
483953 1296969 0.012686
657357 916045 0.012686
1030386 1681787 0.012686
1030386 1734749 0.012686
1030387 1681787 0.012686
1030387 1734749 0.012686
1053244 1490307 0.012686
38287 291797 0.012685
38287 976693 0.012685
118332 778100 0.012685
291797 1682050 0.012685
347103 650271 0.012685
505763 1125738 0.012685
596270 1125738 0.012685
768350 815548 0.012685
768350 1118086 0.012685
816158 857299 0.012685
976693 1682050 0.012685
1036960 1707980 0.012685
1125738 1674020 0.012685
38287 317357 0.012684
38287 345487 0.012684
38287 402733 0.012684
38287 970900 0.012684
115646 320073 0.012684
115646 1428360 0.012684
146621 502958 0.012684
146621 1237669 0.012684
163560 559838 0.012684
246905 1754171 0.012684
317357 1682050 0.012684
345487 1682050 0.012684
402733 1682050 0.012684
502958 1662079 0.012684
534062 725929 0.012684
559838 1241413 0.012684
639269 1681601 0.012684
650271 1744961 0.012684
706434 1681601 0.012684
815548 1233554 0.012684
850245 968640 0.012684
850245 1670741 0.012684
850245 1733381 0.012684
970900 1682050 0.012684
1118086 1233554 0.012684
1125738 1744730 0.012684
1194282 1283198 0.012684
1237669 1662079 0.012684
1247915 1681601 0.012684
1490307 1674574 0.012684
1598351 1630685 0.012684
1744961 1800370 0.012684
115646 352989 0.012683
347103 1754171 0.012683
483024 867200 0.012683
483953 1299754 0.012683
645707 1030386 0.012683
645707 1030387 0.012683
784939 976693 0.012683
867200 1217222 0.012683
968640 1125738 0.012683
1125738 1238673 0.012683
1125738 1670741 0.012683
1125738 1733381 0.012683
1622243 1800370 0.012683
51992 534062 0.012682
59048 1241376 0.012682
191686 483953 0.012682
201191 331751 0.012682
483024 1744961 0.012682
505763 1053244 0.012682
507740 1263906 0.012682
596270 1053244 0.012682
613495 1241376 0.012682
730823 1526617 0.012682
1053244 1674020 0.012682
1194282 1297244 0.012682
1194282 1629425 0.012682
1217222 1744961 0.012682
1263906 1720689 0.012682
1744961 1754171 0.012682
146621 1683412 0.012681
246905 483024 0.012681
246905 1217222 0.012681
317357 784939 0.012681
345487 784939 0.012681
402733 784939 0.012681
483953 601261 0.012681
618705 957886 0.012681
628762 1687735 0.012681
657357 1240173 0.012681
725929 1490307 0.012681
784939 970900 0.012681
916045 1456645 0.012681
916045 1700280 0.012681
1065138 1526607 0.012681
1662079 1683412 0.012681
1683412 1707980 0.012681
146621 511879 0.01268
201191 1681078 0.01268
320073 1488191 0.01268
352989 1488191 0.01268
502958 1707980 0.01268
511352 1567530 0.01268
511879 1662079 0.01268
633887 1125738 0.01268
968640 1053244 0.01268
976693 1375209 0.01268
1053244 1670741 0.01268
1053244 1726180 0.01268
1053244 1733381 0.01268
1233554 1356274 0.01268
1237669 1707980 0.01268
1428360 1488191 0.01268
38287 650271 0.012679
146621 1622243 0.012679
146621 1649079 0.012679
311648 816158 0.012679
317357 1375209 0.012679
335909 778218 0.012679
345487 1375209 0.012679
402733 1375209 0.012679
505763 850245 0.012679
505763 1674574 0.012679
596270 850245 0.012679
596270 1674574 0.012679
650271 1682050 0.012679
850245 1674020 0.012679
970900 1375209 0.012679
1082253 1125738 0.012679
1622243 1662079 0.012679
1649079 1662079 0.012679
1674020 1674574 0.012679
212016 959249 0.012678
547758 1739334 0.012678
633887 1053244 0.012678
791442 1238673 0.012678
968640 1674574 0.012678
1283198 1470971 0.012678
1670741 1674574 0.012678
1674574 1726180 0.012678
1674574 1733381 0.012678
51992 1456645 0.012677
51992 1700280 0.012677
201191 505763 0.012677
201191 596270 0.012677
201191 1674020 0.012677
362878 730823 0.012677
950802 1094916 0.012677
1283198 1330724 0.012677
38287 1754171 0.012676
201191 1744730 0.012676
505763 725929 0.012676
596270 725929 0.012676
650271 784939 0.012676
650271 1036960 0.012676
725929 1674020 0.012676
778218 1681758 0.012676
1263906 1820427 0.012676
1470971 1629425 0.012676
1682050 1754171 0.012676
51992 916045 0.012675
146621 1744961 0.012675
160545 1587069 0.012675
201191 968640 0.012675
201191 1670741 0.012675
201191 1733381 0.012675
347103 483024 0.012675
347103 1217222 0.012675
633887 1674574 0.012675
1297244 1330724 0.012675
1297244 1470971 0.012675
1526617 1734749 0.012675
1547707 1606247 0.012675
1662079 1744961 0.012675
1707980 1744961 0.012675
201191 1238673 0.012674
320073 778218 0.012674
352989 778218 0.012674
507740 883218 0.012674
650271 1375209 0.012674
725929 968640 0.012674
725929 1670741 0.012674
725929 1726180 0.012674
725929 1733381 0.012674
778218 1428360 0.012674
791442 1082253 0.012674
883218 1720689 0.012674
1036960 1754171 0.012674
1125738 1809755 0.012674
1330724 1629425 0.012674
1622243 1707980 0.012674
534062 1194282 0.012673
633887 725929 0.012673
768350 1356274 0.012673
784939 1754171 0.012673
815548 1488191 0.012673
1118086 1488191 0.012673
1588277 1625795 0.012673
201191 633887 0.012672
331751 1053244 0.012672
362878 1734749 0.012672
628762 1526607 0.012672
639269 1547707 0.012672
706434 1547707 0.012672
1247915 1547707 0.012672
1263906 1526617 0.012672
1296969 1567530 0.012672
114112 1125738 0.012671
201191 1082253 0.012671
297294 1739334 0.012671
331751 1674574 0.012671
502958 650271 0.012671
650271 1237669 0.012671
682545 1739334 0.012671
1053244 1681078 0.012671
1080035 1121024 0.012671
1125738 1332904 0.012671
1375209 1754171 0.012671
1732622 1739334 0.012671
1739334 1790114 0.012671
483024 1036960 0.01267
506494 511352 0.01267
1036960 1217222 0.01267
1674574 1681078 0.01267
51992 1240173 0.012669
163560 547758 0.012669
317357 1567530 0.012669
345487 1567530 0.012669
402733 1567530 0.012669
502958 1754171 0.012669
506494 976693 0.012669
547758 1241413 0.012669
857299 1739334 0.012669
970900 1567530 0.012669
1237669 1754171 0.012669
317357 506494 0.012668
345487 506494 0.012668
402733 506494 0.012668
506494 970900 0.012668
506494 1296969 0.012668
511879 1547707 0.012668
976693 1567530 0.012668
1121024 1276767 0.012668
1263906 1681934 0.012668
38287 1296969 0.012667
114112 1053244 0.012667
114689 1681658 0.012667
331751 725929 0.012667
335909 976693 0.012667
725929 1233554 0.012667
883218 1820427 0.012667
916045 1470971 0.012667
928847 957886 0.012667
1053244 1332904 0.012667
1194282 1456645 0.012667
1194282 1700280 0.012667
1296969 1682050 0.012667
1358110 1681658 0.012667
1547707 1649079 0.012667
347103 1624722 0.012666
522914 957886 0.012666
534062 1470971 0.012666
650271 1622243 0.012666
883218 1526617 0.012666
916045 1194282 0.012666
1053244 1744730 0.012666
114112 1674574 0.012665
122405 170093 0.012665
170093 421968 0.012665
170093 1694281 0.012665
201191 1809755 0.012665
317357 335909 0.012665
335909 345487 0.012665
335909 402733 0.012665
335909 970900 0.012665
483024 502958 0.012665
483024 1237669 0.012665
502958 1217222 0.012665
534062 1330724 0.012665
725929 1681078 0.012665
1217222 1237669 0.012665
1332904 1674574 0.012665
1674574 1744730 0.012665
59458 483953 0.012664
134710 483953 0.012664
212016 927393 0.012664
297294 862491 0.012664
308697 1567530 0.012664
483953 559852 0.012664
483953 730823 0.012664
483953 1381140 0.012664
682545 862491 0.012664
784939 1296969 0.012664
862491 1732622 0.012664
862491 1790114 0.012664
865333 1606247 0.012664
959249 1498129 0.012664
1125738 1299754 0.012664
1606247 1800370 0.012664
1622243 1754171 0.012664
146621 1674577 0.012663
311648 1739334 0.012663
601261 1125738 0.012663
639269 650271 0.012663
639269 1800370 0.012663
650271 706434 0.012663
650271 1247915 0.012663
706434 1800370 0.012663
818392 1606247 0.012663
906411 1606247 0.012663
1247915 1800370 0.012663
1662079 1674577 0.012663
1681739 1681787 0.012663
114112 201191 0.012662
114112 725929 0.012662
115646 1046996 0.012662
146621 1265878 0.012662
170093 1238673 0.012662
191686 1125738 0.012662
201191 1332904 0.012662
320073 976693 0.012662
352989 976693 0.012662
460311 1065138 0.012662
483024 639269 0.012662
483024 706434 0.012662
483024 1247915 0.012662
639269 1217222 0.012662
706434 1217222 0.012662
725929 1332904 0.012662
857299 862491 0.012662
976693 1428360 0.012662
1065138 1238054 0.012662
1065138 1454646 0.012662
1217222 1247915 0.012662
1265878 1662079 0.012662
1296969 1375209 0.012662
115646 1681758 0.012661
317357 320073 0.012661
317357 352989 0.012661
317357 1428360 0.012661
320073 345487 0.012661
320073 402733 0.012661
320073 970900 0.012661
345487 352989 0.012661
345487 1428360 0.012661
352989 402733 0.012661
352989 970900 0.012661
402733 1428360 0.012661
483024 1622243 0.012661
483953 1681787 0.012661
483953 1734749 0.012661
639269 1754171 0.012661
706434 1754171 0.012661
778100 1739334 0.012661
970900 1428360 0.012661
1217222 1622243 0.012661
1247915 1754171 0.012661
293818 937373 0.01266
601261 850245 0.01266
725929 1488191 0.01266
725929 1744730 0.01266
850245 1299754 0.01266
883218 1681934 0.01266
1030386 1446116 0.01266
1030387 1446116 0.01266
1456645 1470971 0.01266
1470971 1700280 0.01266
122405 1526617 0.012659
170093 1082253 0.012659
335909 650271 0.012659
421968 1526617 0.012659
1330724 1456645 0.012659
1330724 1700280 0.012659
1526617 1694281 0.012659
170093 532810 0.012658
511879 865333 0.012658
865333 1649079 0.012658
916045 1330724 0.012658
1194282 1240173 0.012658
38287 1187115 0.012657
191686 850245 0.012657
335909 1754171 0.012657
460311 628762 0.012657
507740 1681672 0.012657
511879 818392 0.012657
511879 906411 0.012657
511879 1800370 0.012657
628762 1238054 0.012657
628762 1454646 0.012657
650271 957886 0.012657
1053244 1299754 0.012657
1187115 1682050 0.012657
1681672 1720689 0.012657
146621 639269 0.012656
146621 706434 0.012656
146621 1247915 0.012656
201191 1299754 0.012656
308697 506494 0.012656
483953 645707 0.012656
639269 1662079 0.012656
687224 1674574 0.012656
706434 1662079 0.012656
818392 1649079 0.012656
852300 1356670 0.012656
906411 1649079 0.012656
1030386 1681601 0.012656
1030387 1681601 0.012656
1247915 1662079 0.012656
1299754 1674574 0.012656
1606247 1687735 0.012656
1649079 1800370 0.012656
170093 559838 0.012655
191686 1053244 0.012655
311648 862491 0.012655
320073 650271 0.012655
352989 650271 0.012655
507740 1238673 0.012655
534062 1624722 0.012655
650271 1428360 0.012655
730823 791442 0.012655
1125738 1734749 0.012655
1238673 1720689 0.012655
1356274 1488191 0.012655
191686 201191 0.012654
191686 1674574 0.012654
201191 601261 0.012654
592949 1238673 0.012654
639269 1707980 0.012654
706434 1707980 0.012654
784939 1187115 0.012654
830346 1458349 0.012654
906411 950020 0.012654
957886 1754171 0.012654
1238673 1820427 0.012654
1247915 1707980 0.012654
38287 522914 0.012653
320073 1754171 0.012653
352989 1754171 0.012653
420769 1263906 0.012653
522914 1682050 0.012653
530171 1187115 0.012653
544648 547758 0.012653
601261 1053244 0.012653
601261 1674574 0.012653
692661 957886 0.012653
818392 950020 0.012653
1428360 1754171 0.012653
1606247 1707980 0.012653
38287 618705 0.012652
329574 1030386 0.012652
329574 1030387 0.012652
507740 852300 0.012652
507740 1082253 0.012652
618705 1682050 0.012652
725929 1299754 0.012652
852300 1720689 0.012652
957886 1301280 0.012652
1082253 1720689 0.012652
1187115 1375209 0.012652
164346 959249 0.012651
643463 816158 0.012651
1082253 1820427 0.012651
1283198 1681739 0.012651
191686 725929 0.01265
483024 1526617 0.01265
511352 794981 0.01265
522914 784939 0.01265
592949 1082253 0.01265
657357 1470971 0.01265
927393 1498129 0.01265
1125738 1681787 0.01265
1217222 1526617 0.01265
1240173 1330724 0.01265
1265878 1547707 0.01265
1297244 1606247 0.01265
1587069 1681758 0.01265
362878 1446116 0.012649
511879 1687735 0.012649
768350 916045 0.012649
791442 1734749 0.012649
865333 1674577 0.012649
1629425 1681739 0.012649
1649079 1687735 0.012649
59458 1125738 0.012648
134710 1125738 0.012648
158839 530171 0.012648
160545 1121024 0.012648
335909 1296969 0.012648
347103 1458349 0.012648
522914 1375209 0.012648
530171 1230263 0.012648
530171 1315228 0.012648
559852 1125738 0.012648
601261 725929 0.012648
618705 784939 0.012648
816158 1131212 0.012648
950020 1526607 0.012648
1125738 1381140 0.012648
1446116 1526617 0.012648
1547707 1624722 0.012648
1547707 1674577 0.012648
59458 1053244 0.012647
134710 1053244 0.012647
259317 906411 0.012647
317357 957886 0.012647
345487 957886 0.012647
402733 957886 0.012647
547758 935640 0.012647
559852 1053244 0.012647
916045 1233554 0.012647
957886 970900 0.012647
1046996 1296969 0.012647
1053244 1381140 0.012647
1238673 1681934 0.012647
14982 816158 0.012646
38287 325189 0.012646
122405 507740 0.012646
122405 1720689 0.012646
201191 1734749 0.012646
259317 818392 0.012646
325189 1682050 0.012646
421968 507740 0.012646
421968 1720689 0.012646
507740 1694281 0.012646
618705 1375209 0.012646
1694281 1720689 0.012646
38287 158839 0.012645
38287 1230263 0.012645
38287 1315228 0.012645
158839 1682050 0.012645
420769 883218 0.012645
511879 1707980 0.012645
950020 1687735 0.012645
1065138 1567530 0.012645
1230263 1682050 0.012645
1315228 1682050 0.012645
1649079 1707980 0.012645
59458 1674574 0.012644
134710 1674574 0.012644
259317 1526607 0.012644
320073 1296969 0.012644
329574 362878 0.012644
352989 1296969 0.012644
511879 1297244 0.012644
559852 1674574 0.012644
818392 1674577 0.012644
865333 1265878 0.012644
906411 1674577 0.012644
1283198 1606247 0.012644
1296969 1428360 0.012644
1297244 1649079 0.012644
1381140 1674574 0.012644
77784 957886 0.012643
158839 784939 0.012643
338896 1233554 0.012643
784939 1230263 0.012643
784939 1315228 0.012643
794981 1296969 0.012643
1065138 1458349 0.012643
1082253 1681934 0.012643
1606247 1629425 0.012643
122405 1820427 0.012642
170093 730823 0.012642
317357 794981 0.012642
325189 784939 0.012642
345487 794981 0.012642
402733 794981 0.012642
421968 1820427 0.012642
532810 1356274 0.012642
794981 970900 0.012642
1030386 1547707 0.012642
1030387 1547707 0.012642
1212101 1296969 0.012642
1240173 1606247 0.012642
1694281 1820427 0.012642
59458 725929 0.012641
134710 725929 0.012641
158839 1375209 0.012641
201191 1681787 0.012641
374849 957886 0.012641
483953 768350 0.012641
559852 725929 0.012641
645707 1125738 0.012641
725929 1381140 0.012641
778100 778218 0.012641
818392 1265878 0.012641
906411 1265878 0.012641
1230263 1375209 0.012641
1233554 1341742 0.012641
1233554 1800751 0.012641
1315228 1375209 0.012641
325189 1375209 0.01264
329574 1526617 0.01264
511352 1683412 0.01264
628762 815548 0.01264
628762 1118086 0.01264
59458 201191 0.012639
134710 201191 0.012639
161087 957886 0.012639
201191 559852 0.012639
201191 1381140 0.012639
511879 1283198 0.012639
591852 957886 0.012639
643463 1809755 0.012639
716923 957886 0.012639
815548 1065138 0.012639
830346 1681658 0.012639
850245 862490 0.012639
957886 1213892 0.012639
[truncated: 840,075 more chars]
