# Supplementary material for: Interacting networks of resistance, virulence and core machinery genes identified by genome-wide epistasis analysis
Source: PLoS Genet. 2017 Feb 16;13(2):e1006508. doi: 10.1371/journal.pgen.1006508 (PMC5312804; doi:10.1371/journal.pgen.1006508)
Supplement: S5 Table — (TXT) [file pgen.1006508.s012.txt]

1	mapping_reference	Streptococcus_pneumoniae_ATCC_700669	NC_011900.1	NC_011900.1
2	SMRU10	6259_5#10	ERS019168	ERR039569
3	SMRU11	6259_5#11	ERS019169	ERR039570
4	SMRU12	6259_5#12	ERS019170	ERR039571
5	SMRU13	6259_5#13	ERS019171	ERR039572
6	SMRU14	6259_5#14	ERS019172	ERR039573
7	SMRU15	6259_5#15	ERS019173	ERR039574
8	SMRU16	6259_5#16	ERS019174	ERR039575
9	SMRU17	6259_5#17	ERS019175	ERR039576
10	SMRU18	6259_5#18	ERS019176	ERR039577
11	SMRU19	6259_5#19	ERS019177	ERR039578
12	SMRU1	6259_5#1	ERS019159	ERR039560
13	SMRU20	6259_5#20	ERS019178	ERR039579
14	SMRU21	6259_5#21	ERS019179	ERR039580
15	SMRU22	6259_5#22	ERS019180	ERR039581
16	SMRU23	6259_5#23	ERS019181	ERR039582
17	SMRU24	6259_5#24	ERS019182	ERR039583
18	SMRU2	6259_5#2	ERS019160	ERR039561
19	SMRU3	6259_5#3	ERS019161	ERR039562
20	SMRU4	6259_5#4	ERS019162	ERR039563
21	SMRU5	6259_5#5	ERS019163	ERR039564
22	SMRU6	6259_5#6	ERS019164	ERR039565
23	SMRU7	6259_5#7	ERS019165	ERR039566
24	SMRU8	6259_5#8	ERS019166	ERR039567
25	SMRU9	6259_5#9	ERS019167	ERR039568
26	SMRU34	6259_6#10	ERS019192	ERR039593
27	SMRU35	6259_6#11	ERS019193	ERR039594
28	SMRU36	6259_6#12	ERS019194	ERR039595
29	SMRU37	6259_6#13	ERS019195	ERR039596
30	SMRU38	6259_6#14	ERS019196	ERR039597
31	SMRU39	6259_6#15	ERS019197	ERR039598
32	SMRU40	6259_6#16	ERS019198	ERR039599
33	SMRU41	6259_6#17	ERS019199	ERR039600
34	SMRU42	6259_6#18	ERS019200	ERR039601
35	SMRU43	6259_6#19	ERS019201	ERR039602
36	SMRU25	6259_6#1	ERS019183	ERR039584
37	SMRU44	6259_6#20	ERS019202	ERR039603
38	SMRU45	6259_6#21	ERS019203	ERR039604
39	SMRU46	6259_6#22	ERS019204	ERR039605
40	SMRU47	6259_6#23	ERS019205	ERR039606
41	SMRU48	6259_6#24	ERS019206	ERR039607
42	SMRU26	6259_6#2	ERS019184	ERR039585
43	SMRU27	6259_6#3	ERS019185	ERR039586
44	SMRU28	6259_6#4	ERS019186	ERR039587
45	SMRU29	6259_6#5	ERS019187	ERR039588
46	SMRU30	6259_6#6	ERS019188	ERR039589
47	SMRU31	6259_6#7	ERS019189	ERR039590
48	SMRU32	6259_6#8	ERS019190	ERR039591
49	SMRU33	6259_6#9	ERS019191	ERR039592
50	SMRU58	6259_7#10	ERS019216	ERR039617
51	SMRU59	6259_7#11	ERS019217	ERR039618
52	SMRU60	6259_7#12	ERS019218	ERR039619
53	SMRU61	6259_7#13	ERS019219	ERR039620
54	SMRU62	6259_7#14	ERS019220	ERR039621
55	SMRU63	6259_7#15	ERS019221	ERR039622
56	SMRU64	6259_7#16	ERS019222	ERR039623
57	SMRU65	6259_7#17	ERS019223	ERR039624
58	SMRU66	6259_7#18	ERS019224	ERR039625
59	SMRU67	6259_7#19	ERS019225	ERR039626
60	SMRU49	6259_7#1	ERS019207	ERR039608
61	SMRU68	6259_7#20	ERS019226	ERR039627
62	SMRU69	6259_7#21	ERS019227	ERR039628
63	SMRU70	6259_7#22	ERS019228	ERR039629
64	SMRU71	6259_7#23	ERS019229	ERR039630
65	SMRU72	6259_7#24	ERS019230	ERR039631
66	SMRU50	6259_7#2	ERS019208	ERR039609
67	SMRU51	6259_7#3	ERS019209	ERR039610
68	SMRU52	6259_7#4	ERS019210	ERR039611
69	SMRU53	6259_7#5	ERS019211	ERR039612
70	SMRU54	6259_7#6	ERS019212	ERR039613
71	SMRU55	6259_7#7	ERS019213	ERR039614
72	SMRU56	6259_7#8	ERS019214	ERR039615
73	SMRU57	6259_7#9	ERS019215	ERR039616
74	SMRU82	6259_8#10	ERS019240	ERR039641
75	SMRU83	6259_8#11	ERS019241	ERR039642
76	SMRU84	6259_8#12	ERS019242	ERR039643
77	SMRU85	6259_8#13	ERS019243	ERR039644
78	SMRU86	6259_8#14	ERS019244	ERR039645
79	SMRU87	6259_8#15	ERS019245	ERR039646
80	SMRU88	6259_8#16	ERS019246	ERR039647
81	SMRU89	6259_8#17	ERS019247	ERR039648
82	SMRU90	6259_8#18	ERS019248	ERR039649
83	SMRU91	6259_8#19	ERS019249	ERR039650
84	SMRU73	6259_8#1	ERS019231	ERR039632
85	SMRU92	6259_8#20	ERS019250	ERR039651
86	SMRU93	6259_8#21	ERS019251	ERR039652
87	SMRU94	6259_8#22	ERS019252	ERR039653
88	SMRU95	6259_8#23	ERS019253	ERR039654
89	SMRU96	6259_8#24	ERS019254	ERR039655
90	SMRU74	6259_8#2	ERS019232	ERR039633
91	SMRU75	6259_8#3	ERS019233	ERR039634
92	SMRU76	6259_8#4	ERS019234	ERR039635
93	SMRU77	6259_8#5	ERS019235	ERR039636
94	SMRU78	6259_8#6	ERS019236	ERR039637
95	SMRU79	6259_8#7	ERS019237	ERR039638
96	SMRU80	6259_8#8	ERS019238	ERR039639
97	SMRU81	6259_8#9	ERS019239	ERR039640
98	SMRU106	6593_4#10	ERS019264	ERR047903
99	SMRU107	6593_4#11	ERS019265	ERR047904
100	SMRU108	6593_4#12	ERS019266	ERR047905
101	SMRU109	6593_4#13	ERS019267	ERR047906
102	SMRU110	6593_4#14	ERS019268	ERR047907
103	SMRU111	6593_4#15	ERS019269	ERR047908
104	SMRU112	6593_4#16	ERS019270	ERR047909
105	SMRU113	6593_4#17	ERS019271	ERR047910
106	SMRU114	6593_4#18	ERS019272	ERR047911
107	SMRU115	6593_4#19	ERS019273	ERR047912
108	SMRU97	6593_4#1	ERS019255	ERR047894
109	SMRU116	6593_4#20	ERS019274	ERR047913
110	SMRU117	6593_4#21	ERS019275	ERR047914
111	SMRU118	6593_4#22	ERS019276	ERR047915
112	SMRU119	6593_4#23	ERS019277	ERR047916
113	SMRU120	6593_4#24	ERS019278	ERR047917
114	SMRU98	6593_4#2	ERS019256	ERR047895
115	SMRU99	6593_4#3	ERS019257	ERR047896
116	SMRU100	6593_4#4	ERS019258	ERR047897
117	SMRU101	6593_4#5	ERS019259	ERR047898
118	SMRU102	6593_4#6	ERS019260	ERR047899
119	SMRU103	6593_4#7	ERS019261	ERR047900
120	SMRU104	6593_4#8	ERS019262	ERR047901
121	SMRU105	6593_4#9	ERS019263	ERR047902
122	SMRU130	6593_5#10	ERS019288	ERR047927
123	SMRU131	6593_5#11	ERS019289	ERR047928
124	SMRU132	6593_5#12	ERS019290	ERR047929
125	SMRU133	6593_5#13	ERS019291	ERR047930
126	SMRU134	6593_5#14	ERS019292	ERR047931
127	SMRU135	6593_5#15	ERS019293	ERR047932
128	SMRU136	6593_5#16	ERS019294	ERR047933
129	SMRU137	6593_5#17	ERS019295	ERR047934
130	SMRU138	6593_5#18	ERS019296	ERR047935
131	SMRU139	6593_5#19	ERS019297	ERR047936
132	SMRU121	6593_5#1	ERS019279	ERR047918
133	SMRU140	6593_5#20	ERS019298	ERR047937
134	SMRU141	6593_5#21	ERS019299	ERR047938
135	SMRU142	6593_5#22	ERS019300	ERR047939
136	SMRU143	6593_5#23	ERS019301	ERR047940
137	SMRU144	6593_5#24	ERS019302	ERR047941
138	SMRU122	6593_5#2	ERS019280	ERR047919
139	SMRU123	6593_5#3	ERS019281	ERR047920
140	SMRU124	6593_5#4	ERS019282	ERR047921
141	SMRU125	6593_5#5	ERS019283	ERR047922
142	SMRU126	6593_5#6	ERS019284	ERR047923
143	SMRU127	6593_5#7	ERS019285	ERR047924
144	SMRU128	6593_5#8	ERS019286	ERR047925
145	SMRU129	6593_5#9	ERS019287	ERR047926
146	SMRU274	6630_1#10	ERS019432	ERR047951
147	SMRU275	6630_1#11	ERS019433	ERR047952
148	SMRU276	6630_1#12	ERS019434	ERR047953
149	SMRU277	6630_1#13	ERS019435	ERR047954
150	SMRU278	6630_1#14	ERS019436	ERR047955
151	SMRU279	6630_1#15	ERS019437	ERR047956
152	SMRU280	6630_1#16	ERS019438	ERR047957
153	SMRU281	6630_1#17	ERS019439	ERR047958
154	SMRU282	6630_1#18	ERS019440	ERR047959
155	SMRU283	6630_1#19	ERS019441	ERR047960
156	SMRU265	6630_1#1	ERS019423	ERR047942
157	SMRU284	6630_1#20	ERS019442	ERR047961
158	SMRU285	6630_1#21	ERS019443	ERR047962
159	SMRU286	6630_1#22	ERS019444	ERR047963
160	SMRU287	6630_1#23	ERS019445	ERR047964
161	SMRU288	6630_1#24	ERS019446	ERR047965
162	SMRU266	6630_1#2	ERS019424	ERR047943
163	SMRU267	6630_1#3	ERS019425	ERR047944
164	SMRU268	6630_1#4	ERS019426	ERR047945
165	SMRU269	6630_1#5	ERS019427	ERR047946
166	SMRU270	6630_1#6	ERS019428	ERR047947
167	SMRU271	6630_1#7	ERS019429	ERR047948
168	SMRU272	6630_1#8	ERS019430	ERR047949
169	SMRU273	6630_1#9	ERS019431	ERR047950
170	SMRU298	6630_2#10	ERS019456	ERR047975
171	SMRU299	6630_2#11	ERS019457	ERR047976
172	SMRU300	6630_2#12	ERS019458	ERR047977
173	SMRU301	6630_2#13	ERS019459	ERR047978
174	SMRU302	6630_2#14	ERS019460	ERR047979
175	SMRU303	6630_2#15	ERS019461	ERR047980
176	SMRU304	6630_2#16	ERS019462	ERR047981
177	SMRU305	6630_2#17	ERS019463	ERR047982
178	SMRU306	6630_2#18	ERS019464	ERR047983
179	SMRU307	6630_2#19	ERS019465	ERR047984
180	SMRU289	6630_2#1	ERS019447	ERR047966
181	SMRU308	6630_2#20	ERS019466	ERR047985
182	SMRU309	6630_2#21	ERS019467	ERR047986
183	SMRU310	6630_2#22	ERS019468	ERR047987
184	SMRU311	6630_2#23	ERS019469	ERR047988
185	SMRU312	6630_2#24	ERS019470	ERR047989
186	SMRU290	6630_2#2	ERS019448	ERR047967
187	SMRU291	6630_2#3	ERS019449	ERR047968
188	SMRU292	6630_2#4	ERS019450	ERR047969
189	SMRU293	6630_2#5	ERS019451	ERR047970
190	SMRU294	6630_2#6	ERS019452	ERR047971
191	SMRU295	6630_2#7	ERS019453	ERR047972
192	SMRU296	6630_2#8	ERS019454	ERR047973
193	SMRU297	6630_2#9	ERS019455	ERR047974
194	SMRU370	6630_3#10	ERS019528	ERR047999
195	SMRU371	6630_3#11	ERS019529	ERR048000
196	SMRU372	6630_3#12	ERS019530	ERR048001
197	SMRU373	6630_3#13	ERS019531	ERR048002
198	SMRU374	6630_3#14	ERS019532	ERR048003
199	SMRU375	6630_3#15	ERS019533	ERR048004
200	SMRU376	6630_3#16	ERS019534	ERR048005
201	SMRU377	6630_3#17	ERS019535	ERR048006
202	SMRU378	6630_3#18	ERS019536	ERR048007
203	SMRU379	6630_3#19	ERS019537	ERR048008
204	SMRU361	6630_3#1	ERS019519	ERR047990
205	SMRU380	6630_3#20	ERS019538	ERR048009
206	SMRU381	6630_3#21	ERS019539	ERR048010
207	SMRU382	6630_3#22	ERS019540	ERR048011
208	SMRU383	6630_3#23	ERS019541	ERR048012
209	SMRU384	6630_3#24	ERS019542	ERR048013
210	SMRU362	6630_3#2	ERS019520	ERR047991
211	SMRU363	6630_3#3	ERS019521	ERR047992
212	SMRU364	6630_3#4	ERS019522	ERR047993
213	SMRU365	6630_3#5	ERS019523	ERR047994
214	SMRU366	6630_3#6	ERS019524	ERR047995
215	SMRU367	6630_3#7	ERS019525	ERR047996
216	SMRU368	6630_3#8	ERS019526	ERR047997
217	SMRU369	6630_3#9	ERS019527	ERR047998
218	SMRU394	6630_4#10	ERS019552	ERR048023
219	SMRU395	6630_4#11	ERS019553	ERR048024
220	SMRU396	6630_4#12	ERS019554	ERR048025
221	SMRU397	6630_4#13	ERS019555	ERR048026
222	SMRU398	6630_4#14	ERS019556	ERR048027
223	SMRU399	6630_4#15	ERS019557	ERR048028
224	SMRU400	6630_4#16	ERS019558	ERR048029
225	SMRU401	6630_4#17	ERS019559	ERR048030
226	SMRU402	6630_4#18	ERS019560	ERR048031
227	SMRU403	6630_4#19	ERS019561	ERR048032
228	SMRU385	6630_4#1	ERS019543	ERR048014
229	SMRU404	6630_4#20	ERS019562	ERR048033
230	SMRU405	6630_4#21	ERS019563	ERR048034
231	SMRU406	6630_4#22	ERS019564	ERR048035
232	SMRU407	6630_4#23	ERS019565	ERR048036
233	SMRU408	6630_4#24	ERS019566	ERR048037
234	SMRU386	6630_4#2	ERS019544	ERR048015
235	SMRU387	6630_4#3	ERS019545	ERR048016
236	SMRU388	6630_4#4	ERS019546	ERR048017
237	SMRU389	6630_4#5	ERS019547	ERR048018
238	SMRU390	6630_4#6	ERS019548	ERR048019
239	SMRU391	6630_4#7	ERS019549	ERR048020
240	SMRU392	6630_4#8	ERS019550	ERR048021
241	SMRU393	6630_4#9	ERS019551	ERR048022
242	SMRU322	6631_1#10	ERS019480	ERR048047
243	SMRU323	6631_1#11	ERS019481	ERR048048
244	SMRU324	6631_1#12	ERS019482	ERR048049
245	SMRU325	6631_1#13	ERS019483	ERR048050
246	SMRU326	6631_1#14	ERS019484	ERR048051
247	SMRU327	6631_1#15	ERS019485	ERR048052
248	SMRU328	6631_1#16	ERS019486	ERR048053
249	SMRU329	6631_1#17	ERS019487	ERR048054
250	SMRU330	6631_1#18	ERS019488	ERR048055
251	SMRU331	6631_1#19	ERS019489	ERR048056
252	SMRU313	6631_1#1	ERS019471	ERR048038
253	SMRU332	6631_1#20	ERS019490	ERR048057
254	SMRU333	6631_1#21	ERS019491	ERR048058
255	SMRU334	6631_1#22	ERS019492	ERR048059
256	SMRU335	6631_1#23	ERS019493	ERR048060
257	SMRU336	6631_1#24	ERS019494	ERR048061
258	SMRU314	6631_1#2	ERS019472	ERR048039
259	SMRU315	6631_1#3	ERS019473	ERR048040
260	SMRU316	6631_1#4	ERS019474	ERR048041
261	SMRU317	6631_1#5	ERS019475	ERR048042
262	SMRU318	6631_1#6	ERS019476	ERR048043
263	SMRU319	6631_1#7	ERS019477	ERR048044
264	SMRU320	6631_1#8	ERS019478	ERR048045
265	SMRU321	6631_1#9	ERS019479	ERR048046
266	SMRU346	6631_2#10	ERS019504	ERR048071
267	SMRU347	6631_2#11	ERS019505	ERR048072
268	SMRU348	6631_2#12	ERS019506	ERR048073
269	SMRU349	6631_2#13	ERS019507	ERR048074
270	SMRU350	6631_2#14	ERS019508	ERR048075
271	SMRU351	6631_2#15	ERS019509	ERR048076
272	SMRU352	6631_2#16	ERS019510	ERR048077
273	SMRU353	6631_2#17	ERS019511	ERR048078
274	SMRU354	6631_2#18	ERS019512	ERR048079
275	SMRU355	6631_2#19	ERS019513	ERR048080
276	SMRU337	6631_2#1	ERS019495	ERR048062
277	SMRU356	6631_2#20	ERS019514	ERR048081
278	SMRU357	6631_2#21	ERS019515	ERR048082
279	SMRU358	6631_2#22	ERS019516	ERR048083
280	SMRU359	6631_2#23	ERS019517	ERR048084
281	SMRU360	6631_2#24	ERS019518	ERR048085
282	SMRU338	6631_2#2	ERS019496	ERR048063
283	SMRU339	6631_2#3	ERS019497	ERR048064
284	SMRU340	6631_2#4	ERS019498	ERR048065
285	SMRU341	6631_2#5	ERS019499	ERR048066
286	SMRU342	6631_2#6	ERS019500	ERR048067
287	SMRU343	6631_2#7	ERS019501	ERR048068
288	SMRU344	6631_2#8	ERS019502	ERR048069
289	SMRU345	6631_2#9	ERS019503	ERR048070
290	SMRU418	6631_3#10	ERS019576	ERR048095
291	SMRU419	6631_3#11	ERS019577	ERR048096
292	SMRU420	6631_3#12	ERS019578	ERR048097
293	SMRU421	6631_3#13	ERS019579	ERR048098
294	SMRU422	6631_3#14	ERS019580	ERR048099
295	SMRU423	6631_3#15	ERS019581	ERR048100
296	SMRU424	6631_3#16	ERS019582	ERR048101
297	SMRU425	6631_3#17	ERS019583	ERR048102
298	SMRU426	6631_3#18	ERS019584	ERR048103
299	SMRU427	6631_3#19	ERS019585	ERR048104
300	SMRU409	6631_3#1	ERS019567	ERR048086
301	SMRU428	6631_3#20	ERS019586	ERR048105
302	SMRU429	6631_3#21	ERS019587	ERR048106
303	SMRU430	6631_3#22	ERS019588	ERR048107
304	SMRU431	6631_3#23	ERS019589	ERR048108
305	SMRU432	6631_3#24	ERS019590	ERR048109
306	SMRU410	6631_3#2	ERS019568	ERR048087
307	SMRU411	6631_3#3	ERS019569	ERR048088
308	SMRU412	6631_3#4	ERS019570	ERR048089
309	SMRU413	6631_3#5	ERS019571	ERR048090
310	SMRU414	6631_3#6	ERS019572	ERR048091
311	SMRU415	6631_3#7	ERS019573	ERR048092
312	SMRU416	6631_3#8	ERS019574	ERR048093
313	SMRU417	6631_3#9	ERS019575	ERR048094
314	SMRU442	6631_4#10	ERS019600	ERR048119
315	SMRU443	6631_4#11	ERS019601	ERR048120
316	SMRU444	6631_4#12	ERS019602	ERR048121
317	SMRU445	6631_4#13	ERS019603	ERR048122
318	SMRU446	6631_4#14	ERS019604	ERR048123
319	SMRU447	6631_4#15	ERS019605	ERR048124
320	SMRU448	6631_4#16	ERS019606	ERR048125
321	SMRU449	6631_4#17	ERS019607	ERR048126
322	SMRU450	6631_4#18	ERS019608	ERR048127
323	SMRU451	6631_4#19	ERS019609	ERR048128
324	SMRU433	6631_4#1	ERS019591	ERR048110
325	SMRU452	6631_4#20	ERS019610	ERR048129
326	SMRU453	6631_4#21	ERS019611	ERR048130
327	SMRU454	6631_4#22	ERS019612	ERR048131
328	SMRU455	6631_4#23	ERS019613	ERR048132
329	SMRU456	6631_4#24	ERS019614	ERR048133
330	SMRU434	6631_4#2	ERS019592	ERR048111
331	SMRU435	6631_4#3	ERS019593	ERR048112
332	SMRU436	6631_4#4	ERS019594	ERR048113
333	SMRU437	6631_4#5	ERS019595	ERR048114
334	SMRU438	6631_4#6	ERS019596	ERR048115
335	SMRU439	6631_4#7	ERS019597	ERR048116
336	SMRU440	6631_4#8	ERS019598	ERR048117
337	SMRU441	6631_4#9	ERS019599	ERR048118
338	SMRU466	6631_5#10	ERS019624	ERR048143
339	SMRU467	6631_5#11	ERS019625	ERR048144
340	SMRU468	6631_5#12	ERS019626	ERR048145
341	SMRU469	6631_5#13	ERS019627	ERR048146
342	SMRU470	6631_5#14	ERS019628	ERR048147
343	SMRU471	6631_5#15	ERS019629	ERR048148
344	SMRU472	6631_5#16	ERS019630	ERR048149
345	SMRU473	6631_5#17	ERS019631	ERR048150
346	SMRU474	6631_5#18	ERS019632	ERR048151
347	SMRU475	6631_5#19	ERS019633	ERR048152
348	SMRU457	6631_5#1	ERS019615	ERR048134
349	SMRU476	6631_5#20	ERS019634	ERR048153
350	SMRU477	6631_5#21	ERS019635	ERR048154
351	SMRU478	6631_5#22	ERS019636	ERR048155
352	SMRU479	6631_5#23	ERS019637	ERR048156
353	SMRU480	6631_5#24	ERS019638	ERR048157
354	SMRU458	6631_5#2	ERS019616	ERR048135
355	SMRU459	6631_5#3	ERS019617	ERR048136
356	SMRU460	6631_5#4	ERS019618	ERR048137
357	SMRU461	6631_5#5	ERS019619	ERR048138
358	SMRU462	6631_5#6	ERS019620	ERR048139
359	SMRU463	6631_5#7	ERS019621	ERR048140
360	SMRU464	6631_5#8	ERS019622	ERR048141
361	SMRU465	6631_5#9	ERS019623	ERR048142
362	SMRU490	6631_6#10	ERS019648	ERR048167
363	SMRU491	6631_6#11	ERS019649	ERR048168
364	SMRU492	6631_6#12	ERS019650	ERR048169
365	SMRU493	6631_6#13	ERS019651	ERR048170
366	SMRU494	6631_6#14	ERS019652	ERR048171
367	SMRU495	6631_6#15	ERS019653	ERR048172
368	SMRU496	6631_6#16	ERS019654	ERR048173
369	SMRU497	6631_6#17	ERS019655	ERR048174
370	SMRU498	6631_6#18	ERS019656	ERR048175
371	SMRU499	6631_6#19	ERS019657	ERR048176
372	SMRU481	6631_6#1	ERS019639	ERR048158
373	SMRU500	6631_6#20	ERS019658	ERR048177
374	SMRU501	6631_6#21	ERS019659	ERR048178
375	SMRU502	6631_6#22	ERS019660	ERR048179
376	SMRU503	6631_6#23	ERS019661	ERR048180
377	SMRU504	6631_6#24	ERS019662	ERR048181
378	SMRU482	6631_6#2	ERS019640	ERR048159
379	SMRU483	6631_6#3	ERS019641	ERR048160
380	SMRU484	6631_6#4	ERS019642	ERR048161
381	SMRU485	6631_6#5	ERS019643	ERR048162
382	SMRU486	6631_6#6	ERS019644	ERR048163
383	SMRU487	6631_6#7	ERS019645	ERR048164
384	SMRU488	6631_6#8	ERS019646	ERR048165
385	SMRU489	6631_6#9	ERS019647	ERR048166
386	SMRU514	6631_7#10	ERS019672	ERR048191
387	SMRU515	6631_7#11	ERS019673	ERR048192
388	SMRU516	6631_7#12	ERS019674	ERR048193
389	SMRU517	6631_7#13	ERS019675	ERR048194
390	SMRU518	6631_7#14	ERS019676	ERR048195
391	SMRU519	6631_7#15	ERS019677	ERR048196
392	SMRU520	6631_7#16	ERS019678	ERR048197
393	SMRU521	6631_7#17	ERS019679	ERR048198
394	SMRU522	6631_7#18	ERS019680	ERR048199
395	SMRU523	6631_7#19	ERS019681	ERR048200
396	SMRU505	6631_7#1	ERS019663	ERR048182
397	SMRU524	6631_7#20	ERS019682	ERR048201
398	SMRU525	6631_7#21	ERS019683	ERR048202
399	SMRU526	6631_7#22	ERS019684	ERR048203
400	SMRU527	6631_7#23	ERS019685	ERR048204
401	SMRU528	6631_7#24	ERS019686	ERR048205
402	SMRU506	6631_7#2	ERS019664	ERR048183
403	SMRU507	6631_7#3	ERS019665	ERR048184
404	SMRU508	6631_7#4	ERS019666	ERR048185
405	SMRU509	6631_7#5	ERS019667	ERR048186
406	SMRU510	6631_7#6	ERS019668	ERR048187
407	SMRU511	6631_7#7	ERS019669	ERR048188
408	SMRU512	6631_7#8	ERS019670	ERR048189
409	SMRU513	6631_7#9	ERS019671	ERR048190
410	SMRU154	6641_6#10	ERS019312	ERR049088
411	SMRU155	6641_6#11	ERS019313	ERR049089
412	SMRU156	6641_6#12	ERS019314	ERR049090
413	SMRU157	6641_6#13	ERS019315	ERR049091
414	SMRU158	6641_6#14	ERS019316	ERR049092
415	SMRU159	6641_6#15	ERS019317	ERR049093
416	SMRU160	6641_6#16	ERS019318	ERR049094
417	SMRU161	6641_6#17	ERS019319	ERR049095
418	SMRU162	6641_6#18	ERS019320	ERR049096
419	SMRU163	6641_6#19	ERS019321	ERR049097
420	SMRU145	6641_6#1	ERS019303	ERR049079
421	SMRU164	6641_6#20	ERS019322	ERR049098
422	SMRU165	6641_6#21	ERS019323	ERR049099
423	SMRU166	6641_6#22	ERS019324	ERR049100
424	SMRU167	6641_6#23	ERS019325	ERR049101
425	SMRU168	6641_6#24	ERS019326	ERR049102
426	SMRU146	6641_6#2	ERS019304	ERR049080
427	SMRU147	6641_6#3	ERS019305	ERR049081
428	SMRU148	6641_6#4	ERS019306	ERR049082
429	SMRU149	6641_6#5	ERS019307	ERR049083
430	SMRU150	6641_6#6	ERS019308	ERR049084
431	SMRU151	6641_6#7	ERS019309	ERR049085
432	SMRU152	6641_6#8	ERS019310	ERR049086
433	SMRU153	6641_6#9	ERS019311	ERR049087
434	SMRU538	6649_7#10	ERS019696	ERR273489
435	SMRU539	6649_7#11	ERS019697	ERR273490
436	SMRU540	6649_7#12	ERS019698	ERR273491
437	SMRU541	6649_7#13	ERS019699	ERR273492
438	SMRU542	6649_7#14	ERS019700	ERR273493
439	SMRU543	6649_7#15	ERS019701	ERR273494
440	SMRU544	6649_7#16	ERS019702	ERR273495
441	SMRU545	6649_7#17	ERS019703	ERR273496
442	SMRU546	6649_7#18	ERS019704	ERR273497
443	SMRU547	6649_7#19	ERS019705	ERR273498
444	SMRU529	6649_7#1	ERS019687	ERR273480
445	SMRU548	6649_7#20	ERS019706	ERR273499
446	SMRU549	6649_7#21	ERS019707	ERR273500
447	SMRU550	6649_7#22	ERS019708	ERR273501
448	SMRU551	6649_7#23	ERS019709	ERR273502
449	SMRU552	6649_7#24	ERS019710	ERR273503
450	SMRU530	6649_7#2	ERS019688	ERR273481
451	SMRU531	6649_7#3	ERS019689	ERR273482
452	SMRU532	6649_7#4	ERS019690	ERR273483
453	SMRU533	6649_7#5	ERS019691	ERR273484
454	SMRU534	6649_7#6	ERS019692	ERR273485
455	SMRU535	6649_7#7	ERS019693	ERR273486
456	SMRU536	6649_7#8	ERS019694	ERR273487
457	SMRU537	6649_7#9	ERS019695	ERR273488
458	SMRU178	6649_8#10	ERS019336	ERR049112
459	SMRU179	6649_8#11	ERS019337	ERR049113
460	SMRU180	6649_8#12	ERS019338	ERR049114
461	SMRU181	6649_8#13	ERS019339	ERR049115
462	SMRU182	6649_8#14	ERS019340	ERR049116
463	SMRU183	6649_8#15	ERS019341	ERR049117
464	SMRU184	6649_8#16	ERS019342	ERR049118
465	SMRU185	6649_8#17	ERS019343	ERR049119
466	SMRU186	6649_8#18	ERS019344	ERR049120
467	SMRU187	6649_8#19	ERS019345	ERR049121
468	SMRU169	6649_8#1	ERS019327	ERR049103
469	SMRU188	6649_8#20	ERS019346	ERR049122
470	SMRU189	6649_8#21	ERS019347	ERR049123
471	SMRU190	6649_8#22	ERS019348	ERR049124
472	SMRU191	6649_8#23	ERS019349	ERR049125
473	SMRU192	6649_8#24	ERS019350	ERR049126
474	SMRU170	6649_8#2	ERS019328	ERR049104
475	SMRU171	6649_8#3	ERS019329	ERR049105
476	SMRU172	6649_8#4	ERS019330	ERR049106
477	SMRU173	6649_8#5	ERS019331	ERR049107
478	SMRU174	6649_8#6	ERS019332	ERR049108
479	SMRU175	6649_8#7	ERS019333	ERR049109
480	SMRU176	6649_8#8	ERS019334	ERR049110
481	SMRU177	6649_8#9	ERS019335	ERR049111
482	SMRU226	6664_1#10	ERS019384	ERR049945
483	SMRU227	6664_1#11	ERS019385	ERR049946
484	SMRU228	6664_1#12	ERS019386	ERR049947
485	SMRU229	6664_1#13	ERS019387	ERR049948
486	SMRU230	6664_1#14	ERS019388	ERR049949
487	SMRU231	6664_1#15	ERS019389	ERR049950
488	SMRU232	6664_1#16	ERS019390	ERR049951
489	SMRU233	6664_1#17	ERS019391	ERR049952
490	SMRU234	6664_1#18	ERS019392	ERR049953
491	SMRU235	6664_1#19	ERS019393	ERR049954
492	SMRU217	6664_1#1	ERS019375	ERR049936
493	SMRU236	6664_1#20	ERS019394	ERR049955
494	SMRU237	6664_1#21	ERS019395	ERR049956
495	SMRU238	6664_1#22	ERS019396	ERR049957
496	SMRU239	6664_1#23	ERS019397	ERR049958
497	SMRU240	6664_1#24	ERS019398	ERR049959
498	SMRU218	6664_1#2	ERS019376	ERR049937
499	SMRU219	6664_1#3	ERS019377	ERR049938
500	SMRU220	6664_1#4	ERS019378	ERR049939
501	SMRU221	6664_1#5	ERS019379	ERR049940
502	SMRU222	6664_1#6	ERS019380	ERR049941
503	SMRU223	6664_1#7	ERS019381	ERR049942
504	SMRU224	6664_1#8	ERS019382	ERR049943
505	SMRU225	6664_1#9	ERS019383	ERR049944
506	SMRU250	6673_8#10	ERS019408	ERR052587
507	SMRU251	6673_8#11	ERS019409	ERR052588
508	SMRU252	6673_8#12	ERS019410	ERR052589
509	SMRU253	6673_8#13	ERS019411	ERR052590
510	SMRU254	6673_8#14	ERS019412	ERR052591
511	SMRU255	6673_8#15	ERS019413	ERR052592
512	SMRU256	6673_8#16	ERS019414	ERR052593
513	SMRU257	6673_8#17	ERS019415	ERR052594
514	SMRU258	6673_8#18	ERS019416	ERR052595
515	SMRU259	6673_8#19	ERS019417	ERR052596
516	SMRU241	6673_8#1	ERS019399	ERR052578
517	SMRU260	6673_8#20	ERS019418	ERR052597
518	SMRU261	6673_8#21	ERS019419	ERR052598
519	SMRU262	6673_8#22	ERS019420	ERR052599
520	SMRU263	6673_8#23	ERS019421	ERR052600
521	SMRU264	6673_8#24	ERS019422	ERR052601
522	SMRU242	6673_8#2	ERS019400	ERR052579
523	SMRU243	6673_8#3	ERS019401	ERR052580
524	SMRU244	6673_8#4	ERS019402	ERR052581
525	SMRU245	6673_8#5	ERS019403	ERR052582
526	SMRU246	6673_8#6	ERS019404	ERR052583
527	SMRU247	6673_8#7	ERS019405	ERR052584
528	SMRU248	6673_8#8	ERS019406	ERR052585
529	SMRU249	6673_8#9	ERS019407	ERR052586
530	SMRU898	6680_4#10	ERS020408	ERR049969
531	SMRU899	6680_4#11	ERS020409	ERR049970
532	SMRU900	6680_4#12	ERS020410	ERR049971
533	SMRU901	6680_4#13	ERS020411	ERR049972
534	SMRU902	6680_4#14	ERS020412	ERR049973
535	SMRU903	6680_4#15	ERS020413	ERR049974
536	SMRU904	6680_4#16	ERS020414	ERR049975
537	SMRU905	6680_4#17	ERS020415	ERR049976
538	SMRU906	6680_4#18	ERS020416	ERR049977
539	SMRU907	6680_4#19	ERS020417	ERR049978
540	SMRU889	6680_4#1	ERS020399	ERR049960
541	SMRU908	6680_4#20	ERS020418	ERR049979
542	SMRU909	6680_4#21	ERS020419	ERR049980
543	SMRU910	6680_4#22	ERS020420	ERR049981
544	SMRU911	6680_4#23	ERS020421	ERR049982
545	SMRU912	6680_4#24	ERS020422	ERR049983
546	SMRU890	6680_4#2	ERS020400	ERR049961
547	SMRU891	6680_4#3	ERS020401	ERR049962
548	SMRU892	6680_4#4	ERS020402	ERR049963
549	SMRU893	6680_4#5	ERS020403	ERR049964
550	SMRU894	6680_4#6	ERS020404	ERR049965
551	SMRU895	6680_4#7	ERS020405	ERR049966
552	SMRU896	6680_4#8	ERS020406	ERR049967
553	SMRU897	6680_4#9	ERS020407	ERR049968
554	SMRU922	6680_5#10	ERS020432	ERR049993
555	SMRU923	6680_5#11	ERS020433	ERR049994
556	SMRU924	6680_5#12	ERS020434	ERR049995
557	SMRU925	6680_5#13	ERS020435	ERR049996
558	SMRU926	6680_5#14	ERS020436	ERR049997
559	SMRU927	6680_5#15	ERS020437	ERR049998
560	SMRU928	6680_5#16	ERS020438	ERR049999
561	SMRU929	6680_5#17	ERS020439	ERR050000
562	SMRU930	6680_5#18	ERS020440	ERR050001
563	SMRU931	6680_5#19	ERS020441	ERR050002
564	SMRU913	6680_5#1	ERS020423	ERR049984
565	SMRU932	6680_5#20	ERS020442	ERR050003
566	SMRU933	6680_5#21	ERS020443	ERR050004
567	SMRU934	6680_5#22	ERS020444	ERR050005
568	SMRU935	6680_5#23	ERS020445	ERR050006
569	SMRU936	6680_5#24	ERS020446	ERR050007
570	SMRU914	6680_5#2	ERS020424	ERR049985
571	SMRU915	6680_5#3	ERS020425	ERR049986
572	SMRU916	6680_5#4	ERS020426	ERR049987
573	SMRU917	6680_5#5	ERS020427	ERR049988
574	SMRU918	6680_5#6	ERS020428	ERR049989
575	SMRU919	6680_5#7	ERS020429	ERR049990
576	SMRU920	6680_5#8	ERS020430	ERR049991
577	SMRU921	6680_5#9	ERS020431	ERR049992
578	SMRU946	6680_6#10	ERS020456	ERR050017
579	SMRU947	6680_6#11	ERS020457	ERR050018
580	SMRU948	6680_6#12	ERS020458	ERR050019
581	SMRU949	6680_6#13	ERS020459	ERR050020
582	SMRU950	6680_6#14	ERS020460	ERR050021
583	SMRU951	6680_6#15	ERS020461	ERR050022
584	SMRU952	6680_6#16	ERS020462	ERR050023
585	SMRU953	6680_6#17	ERS020463	ERR050024
586	SMRU954	6680_6#18	ERS020464	ERR050025
587	SMRU955	6680_6#19	ERS020465	ERR050026
588	SMRU937	6680_6#1	ERS020447	ERR050008
589	SMRU956	6680_6#20	ERS020466	ERR050027
590	SMRU957	6680_6#21	ERS020467	ERR050028
591	SMRU958	6680_6#22	ERS020468	ERR050029
592	SMRU959	6680_6#23	ERS020469	ERR050030
593	SMRU960	6680_6#24	ERS020470	ERR050031
594	SMRU938	6680_6#2	ERS020448	ERR050009
595	SMRU939	6680_6#3	ERS020449	ERR050010
596	SMRU940	6680_6#4	ERS020450	ERR050011
597	SMRU941	6680_6#5	ERS020451	ERR050012
598	SMRU942	6680_6#6	ERS020452	ERR050013
599	SMRU943	6680_6#7	ERS020453	ERR050014
600	SMRU944	6680_6#8	ERS020454	ERR050015
601	SMRU945	6680_6#9	ERS020455	ERR050016
602	SMRU970	6680_7#10	ERS020480	ERR050041
603	SMRU971	6680_7#11	ERS020481	ERR050042
604	SMRU972	6680_7#12	ERS020482	ERR050043
605	SMRU973	6680_7#13	ERS020483	ERR050044
606	SMRU974	6680_7#14	ERS020484	ERR050045
607	SMRU975	6680_7#15	ERS020485	ERR050046
608	SMRU976	6680_7#16	ERS020486	ERR050047
609	SMRU977	6680_7#17	ERS020487	ERR050048
610	SMRU978	6680_7#18	ERS020488	ERR050049
611	SMRU979	6680_7#19	ERS020489	ERR050050
612	SMRU961	6680_7#1	ERS020471	ERR050032
613	SMRU980	6680_7#20	ERS020490	ERR050051
614	SMRU981	6680_7#21	ERS020491	ERR050052
615	SMRU982	6680_7#22	ERS020492	ERR050053
616	SMRU983	6680_7#23	ERS020493	ERR050054
617	SMRU984	6680_7#24	ERS020494	ERR050055
618	SMRU962	6680_7#2	ERS020472	ERR050033
619	SMRU963	6680_7#3	ERS020473	ERR050034
620	SMRU964	6680_7#4	ERS020474	ERR050035
621	SMRU965	6680_7#5	ERS020475	ERR050036
622	SMRU966	6680_7#6	ERS020476	ERR050037
623	SMRU967	6680_7#7	ERS020477	ERR050038
624	SMRU968	6680_7#8	ERS020478	ERR050039
625	SMRU969	6680_7#9	ERS020479	ERR050040
626	SMRU202	6680_8#10	ERS019360	ERR050065
627	SMRU203	6680_8#11	ERS019361	ERR050066
628	SMRU204	6680_8#12	ERS019362	ERR050067
629	SMRU205	6680_8#13	ERS019363	ERR050068
630	SMRU206	6680_8#14	ERS019364	ERR050069
631	SMRU207	6680_8#15	ERS019365	ERR050070
632	SMRU208	6680_8#16	ERS019366	ERR050071
633	SMRU209	6680_8#17	ERS019367	ERR050072
634	SMRU210	6680_8#18	ERS019368	ERR050073
635	SMRU211	6680_8#19	ERS019369	ERR050074
636	SMRU193	6680_8#1	ERS019351	ERR050056
637	SMRU212	6680_8#20	ERS019370	ERR050075
638	SMRU213	6680_8#21	ERS019371	ERR050076
639	SMRU214	6680_8#22	ERS019372	ERR050077
640	SMRU215	6680_8#23	ERS019373	ERR050078
641	SMRU216	6680_8#24	ERS019374	ERR050079
642	SMRU194	6680_8#2	ERS019352	ERR050057
643	SMRU195	6680_8#3	ERS019353	ERR050058
644	SMRU196	6680_8#4	ERS019354	ERR050059
645	SMRU197	6680_8#5	ERS019355	ERR050060
646	SMRU198	6680_8#6	ERS019356	ERR050061
647	SMRU199	6680_8#7	ERS019357	ERR050062
648	SMRU200	6680_8#8	ERS019358	ERR050063
649	SMRU201	6680_8#9	ERS019359	ERR050064
650	SMRU1354	6710_6#10	ERS020864	ERR054231
651	SMRU1355	6710_6#11	ERS020865	ERR054232
652	SMRU1356	6710_6#12	ERS020866	ERR054233
653	SMRU1357	6710_6#13	ERS020867	ERR054234
654	SMRU1358	6710_6#14	ERS020868	ERR054235
655	SMRU1359	6710_6#15	ERS020869	ERR054236
656	SMRU1360	6710_6#16	ERS020870	ERR054237
657	SMRU1361	6710_6#17	ERS020871	ERR054238
658	SMRU1362	6710_6#18	ERS020872	ERR054239
659	SMRU1363	6710_6#19	ERS020873	ERR054240
660	SMRU1345	6710_6#1	ERS020855	ERR054222
661	SMRU1364	6710_6#20	ERS020874	ERR054241
662	SMRU1365	6710_6#21	ERS020875	ERR054242
663	SMRU1366	6710_6#22	ERS020876	ERR054243
664	SMRU1367	6710_6#23	ERS020877	ERR054244
665	SMRU1368	6710_6#24	ERS020878	ERR054245
666	SMRU1346	6710_6#2	ERS020856	ERR054223
667	SMRU1347	6710_6#3	ERS020857	ERR054224
668	SMRU1348	6710_6#4	ERS020858	ERR054225
669	SMRU1349	6710_6#5	ERS020859	ERR054226
670	SMRU1350	6710_6#6	ERS020860	ERR054227
671	SMRU1351	6710_6#7	ERS020861	ERR054228
672	SMRU1352	6710_6#8	ERS020862	ERR054229
673	SMRU1353	6710_6#9	ERS020863	ERR054230
674	SMRU1378	6710_7#10	ERS020888	ERR054255
675	SMRU1379	6710_7#11	ERS020889	ERR054256
676	SMRU1380	6710_7#12	ERS020890	ERR054257
677	SMRU1381	6710_7#13	ERS020891	ERR054258
678	SMRU1382	6710_7#14	ERS020892	ERR054259
679	SMRU1383	6710_7#15	ERS020893	ERR054260
680	SMRU1384	6710_7#16	ERS020894	ERR054261
681	SMRU1385	6710_7#17	ERS020895	ERR054262
682	SMRU1386	6710_7#18	ERS020896	ERR054263
683	SMRU1387	6710_7#19	ERS020897	ERR054264
684	SMRU1369	6710_7#1	ERS020879	ERR054246
685	SMRU1388	6710_7#20	ERS020898	ERR054265
686	SMRU1389	6710_7#21	ERS020899	ERR054266
687	SMRU1390	6710_7#22	ERS020900	ERR054267
688	SMRU1391	6710_7#23	ERS020901	ERR054268
689	SMRU1392	6710_7#24	ERS020902	ERR054269
690	SMRU1370	6710_7#2	ERS020880	ERR054247
691	SMRU1371	6710_7#3	ERS020881	ERR054248
692	SMRU1372	6710_7#4	ERS020882	ERR054249
693	SMRU1373	6710_7#5	ERS020883	ERR054250
694	SMRU1374	6710_7#6	ERS020884	ERR054251
695	SMRU1375	6710_7#7	ERS020885	ERR054252
696	SMRU1376	6710_7#8	ERS020886	ERR054253
697	SMRU1377	6710_7#9	ERS020887	ERR054254
698	SMRU1402	6710_8#10	ERS020912	ERR054279
699	SMRU1403	6710_8#11	ERS020913	ERR054280
700	SMRU1404	6710_8#12	ERS020914	ERR054281
701	SMRU1405	6710_8#13	ERS020915	ERR054282
702	SMRU1406	6710_8#14	ERS020916	ERR054283
703	SMRU1407	6710_8#15	ERS020917	ERR054284
704	SMRU1408	6710_8#16	ERS020918	ERR054285
705	SMRU1409	6710_8#17	ERS020919	ERR054286
706	SMRU1410	6710_8#18	ERS020920	ERR054287
707	SMRU1411	6710_8#19	ERS020921	ERR054288
708	SMRU1393	6710_8#1	ERS020903	ERR054270
709	SMRU1412	6710_8#20	ERS020922	ERR054289
710	SMRU1413	6710_8#21	ERS020923	ERR054290
711	SMRU1414	6710_8#22	ERS020924	ERR054291
712	SMRU1415	6710_8#23	ERS020925	ERR054292
713	SMRU1416	6710_8#24	ERS020926	ERR054293
714	SMRU1394	6710_8#2	ERS020904	ERR054271
715	SMRU1395	6710_8#3	ERS020905	ERR054272
716	SMRU1396	6710_8#4	ERS020906	ERR054273
717	SMRU1397	6710_8#5	ERS020907	ERR054274
718	SMRU1398	6710_8#6	ERS020908	ERR054275
719	SMRU1399	6710_8#7	ERS020909	ERR054276
720	SMRU1400	6710_8#8	ERS020910	ERR054277
721	SMRU1401	6710_8#9	ERS020911	ERR054278
722	SMRU754	6714_7#10	ERS020264	ERR052611
723	SMRU755	6714_7#11	ERS020265	ERR052612
724	SMRU756	6714_7#12	ERS020266	ERR052613
725	SMRU757	6714_7#13	ERS020267	ERR052614
726	SMRU758	6714_7#14	ERS020268	ERR052615
727	SMRU759	6714_7#15	ERS020269	ERR052616
728	SMRU760	6714_7#16	ERS020270	ERR052617
729	SMRU761	6714_7#17	ERS020271	ERR052618
730	SMRU762	6714_7#18	ERS020272	ERR052619
731	SMRU763	6714_7#19	ERS020273	ERR052620
732	SMRU745	6714_7#1	ERS020255	ERR052602
733	SMRU764	6714_7#20	ERS020274	ERR052621
734	SMRU765	6714_7#21	ERS020275	ERR052622
735	SMRU766	6714_7#22	ERS020276	ERR052623
736	SMRU767	6714_7#23	ERS020277	ERR052624
737	SMRU768	6714_7#24	ERS020278	ERR052625
738	SMRU746	6714_7#2	ERS020256	ERR052603
739	SMRU747	6714_7#3	ERS020257	ERR052604
740	SMRU748	6714_7#4	ERS020258	ERR052605
741	SMRU749	6714_7#5	ERS020259	ERR052606
742	SMRU750	6714_7#6	ERS020260	ERR052607
743	SMRU751	6714_7#7	ERS020261	ERR052608
744	SMRU752	6714_7#8	ERS020262	ERR052609
745	SMRU753	6714_7#9	ERS020263	ERR052610
746	SMRU562	6714_8#10	ERS019720	ERR052635
747	SMRU563	6714_8#11	ERS019721	ERR052636
748	SMRU564	6714_8#12	ERS019722	ERR052637
749	SMRU565	6714_8#13	ERS019723	ERR052638
750	SMRU566	6714_8#14	ERS019724	ERR052639
751	SMRU567	6714_8#15	ERS019725	ERR052640
752	SMRU568	6714_8#16	ERS019726	ERR052641
753	SMRU569	6714_8#17	ERS019727	ERR052642
754	SMRU570	6714_8#18	ERS019728	ERR052643
755	SMRU571	6714_8#19	ERS019729	ERR052644
756	SMRU553	6714_8#1	ERS019711	ERR052626
757	SMRU572	6714_8#20	ERS019730	ERR052645
758	SMRU573	6714_8#21	ERS019731	ERR052646
759	SMRU574	6714_8#22	ERS019732	ERR052647
760	SMRU575	6714_8#23	ERS019733	ERR052648
761	SMRU576	6714_8#24	ERS019734	ERR052649
762	SMRU554	6714_8#2	ERS019712	ERR052627
763	SMRU555	6714_8#3	ERS019713	ERR052628
764	SMRU556	6714_8#4	ERS019714	ERR052629
765	SMRU557	6714_8#5	ERS019715	ERR052630
766	SMRU558	6714_8#6	ERS019716	ERR052631
767	SMRU559	6714_8#7	ERS019717	ERR052632
768	SMRU560	6714_8#8	ERS019718	ERR052633
769	SMRU561	6714_8#9	ERS019719	ERR052634
770	SMRU586	6730_1#10	ERS020096	ERR051420
771	SMRU587	6730_1#11	ERS020097	ERR051421
772	SMRU588	6730_1#12	ERS020098	ERR051422
773	SMRU589	6730_1#13	ERS020099	ERR051423
774	SMRU590	6730_1#14	ERS020100	ERR051424
775	SMRU591	6730_1#15	ERS020101	ERR051425
776	SMRU592	6730_1#16	ERS020102	ERR051426
777	SMRU593	6730_1#17	ERS020103	ERR051427
778	SMRU594	6730_1#18	ERS020104	ERR051428
779	SMRU595	6730_1#19	ERS020105	ERR051429
780	SMRU577	6730_1#1	ERS020087	ERR052650
781	SMRU596	6730_1#20	ERS020106	ERR051430
782	SMRU597	6730_1#21	ERS020107	ERR051431
783	SMRU598	6730_1#22	ERS020108	ERR051432
784	SMRU599	6730_1#23	ERS020109	ERR051433
785	SMRU600	6730_1#24	ERS020110	ERR051434
786	SMRU578	6730_1#2	ERS020088	ERR051412
787	SMRU579	6730_1#3	ERS020089	ERR051413
788	SMRU580	6730_1#4	ERS020090	ERR051414
789	SMRU581	6730_1#5	ERS020091	ERR051415
790	SMRU582	6730_1#6	ERS020092	ERR051416
791	SMRU583	6730_1#7	ERS020093	ERR051417
792	SMRU584	6730_1#8	ERS020094	ERR051418
793	SMRU585	6730_1#9	ERS020095	ERR051419
794	SMRU610	6730_3#10	ERS020120	ERR051444
795	SMRU611	6730_3#11	ERS020121	ERR051445
796	SMRU612	6730_3#12	ERS020122	ERR051446
797	SMRU613	6730_3#13	ERS020123	ERR051447
798	SMRU614	6730_3#14	ERS020124	ERR051448
799	SMRU615	6730_3#15	ERS020125	ERR051449
800	SMRU616	6730_3#16	ERS020126	ERR051450
801	SMRU617	6730_3#17	ERS020127	ERR051451
802	SMRU618	6730_3#18	ERS020128	ERR051452
803	SMRU619	6730_3#19	ERS020129	ERR051453
804	SMRU601	6730_3#1	ERS020111	ERR051435
805	SMRU620	6730_3#20	ERS020130	ERR051454
806	SMRU621	6730_3#21	ERS020131	ERR051455
807	SMRU622	6730_3#22	ERS020132	ERR051456
808	SMRU623	6730_3#23	ERS020133	ERR051457
809	SMRU624	6730_3#24	ERS020134	ERR051458
810	SMRU602	6730_3#2	ERS020112	ERR051436
811	SMRU603	6730_3#3	ERS020113	ERR051437
812	SMRU604	6730_3#4	ERS020114	ERR051438
813	SMRU605	6730_3#5	ERS020115	ERR051439
814	SMRU606	6730_3#6	ERS020116	ERR051440
815	SMRU607	6730_3#7	ERS020117	ERR051441
816	SMRU608	6730_3#8	ERS020118	ERR051442
817	SMRU609	6730_3#9	ERS020119	ERR051443
818	SMRU634	6730_4#10	ERS020144	ERR273513
819	SMRU635	6730_4#11	ERS020145	ERR273514
820	SMRU636	6730_4#12	ERS020146	ERR273515
821	SMRU637	6730_4#13	ERS020147	ERR273516
822	SMRU638	6730_4#14	ERS020148	ERR273517
823	SMRU639	6730_4#15	ERS020149	ERR273518
824	SMRU640	6730_4#16	ERS020150	ERR273519
825	SMRU641	6730_4#17	ERS020151	ERR273520
826	SMRU642	6730_4#18	ERS020152	ERR273521
827	SMRU643	6730_4#19	ERS020153	ERR273522
828	SMRU625	6730_4#1	ERS020135	ERR273504
829	SMRU644	6730_4#20	ERS020154	ERR273523
830	SMRU645	6730_4#21	ERS020155	ERR273524
831	SMRU646	6730_4#22	ERS020156	ERR273525
832	SMRU647	6730_4#23	ERS020157	ERR273526
833	SMRU648	6730_4#24	ERS020158	ERR273527
834	SMRU626	6730_4#2	ERS020136	ERR273505
835	SMRU627	6730_4#3	ERS020137	ERR273506
836	SMRU628	6730_4#4	ERS020138	ERR273507
837	SMRU629	6730_4#5	ERS020139	ERR273508
838	SMRU630	6730_4#6	ERS020140	ERR273509
839	SMRU631	6730_4#7	ERS020141	ERR273510
840	SMRU632	6730_4#8	ERS020142	ERR273511
841	SMRU633	6730_4#9	ERS020143	ERR273512
842	SMRU658	6730_5#10	ERS020168	ERR051468
843	SMRU659	6730_5#11	ERS020169	ERR051469
844	SMRU660	6730_5#12	ERS020170	ERR051470
845	SMRU661	6730_5#13	ERS020171	ERR051471
846	SMRU662	6730_5#14	ERS020172	ERR051472
847	SMRU663	6730_5#15	ERS020173	ERR051473
848	SMRU664	6730_5#16	ERS020174	ERR051474
849	SMRU665	6730_5#17	ERS020175	ERR051475
850	SMRU666	6730_5#18	ERS020176	ERR051476
851	SMRU667	6730_5#19	ERS020177	ERR051477
852	SMRU649	6730_5#1	ERS020159	ERR051459
853	SMRU668	6730_5#20	ERS020178	ERR051478
854	SMRU669	6730_5#21	ERS020179	ERR051479
855	SMRU670	6730_5#22	ERS020180	ERR051480
856	SMRU671	6730_5#23	ERS020181	ERR051481
857	SMRU672	6730_5#24	ERS020182	ERR051482
858	SMRU650	6730_5#2	ERS020160	ERR051460
859	SMRU651	6730_5#3	ERS020161	ERR051461
860	SMRU652	6730_5#4	ERS020162	ERR051462
861	SMRU653	6730_5#5	ERS020163	ERR051463
862	SMRU654	6730_5#6	ERS020164	ERR051464
863	SMRU655	6730_5#7	ERS020165	ERR051465
864	SMRU656	6730_5#8	ERS020166	ERR051466
865	SMRU657	6730_5#9	ERS020167	ERR051467
866	SMRU682	6730_6#10	ERS020192	ERR051492
867	SMRU683	6730_6#11	ERS020193	ERR051493
868	SMRU684	6730_6#12	ERS020194	ERR051494
869	SMRU685	6730_6#13	ERS020195	ERR051495
870	SMRU686	6730_6#14	ERS020196	ERR051496
871	SMRU687	6730_6#15	ERS020197	ERR051497
872	SMRU688	6730_6#16	ERS020198	ERR051498
873	SMRU689	6730_6#17	ERS020199	ERR051499
874	SMRU690	6730_6#18	ERS020200	ERR051500
875	SMRU691	6730_6#19	ERS020201	ERR051501
876	SMRU673	6730_6#1	ERS020183	ERR051483
877	SMRU692	6730_6#20	ERS020202	ERR051502
878	SMRU693	6730_6#21	ERS020203	ERR051503
879	SMRU694	6730_6#22	ERS020204	ERR051504
880	SMRU695	6730_6#23	ERS020205	ERR051505
881	SMRU696	6730_6#24	ERS020206	ERR051506
882	SMRU674	6730_6#2	ERS020184	ERR051484
883	SMRU675	6730_6#3	ERS020185	ERR051485
884	SMRU676	6730_6#4	ERS020186	ERR051486
885	SMRU677	6730_6#5	ERS020187	ERR051487
886	SMRU678	6730_6#6	ERS020188	ERR051488
887	SMRU679	6730_6#7	ERS020189	ERR051489
888	SMRU680	6730_6#8	ERS020190	ERR051490
889	SMRU681	6730_6#9	ERS020191	ERR051491
890	SMRU706	6730_7#10	ERS020216	ERR051516
891	SMRU707	6730_7#11	ERS020217	ERR051517
892	SMRU708	6730_7#12	ERS020218	ERR051518
893	SMRU709	6730_7#13	ERS020219	ERR051519
894	SMRU710	6730_7#14	ERS020220	ERR051520
895	SMRU711	6730_7#15	ERS020221	ERR051521
896	SMRU712	6730_7#16	ERS020222	ERR051522
897	SMRU713	6730_7#17	ERS020223	ERR051523
898	SMRU714	6730_7#18	ERS020224	ERR051524
899	SMRU715	6730_7#19	ERS020225	ERR051525
900	SMRU697	6730_7#1	ERS020207	ERR051507
901	SMRU716	6730_7#20	ERS020226	ERR051526
902	SMRU717	6730_7#21	ERS020227	ERR051527
903	SMRU718	6730_7#22	ERS020228	ERR051528
904	SMRU719	6730_7#23	ERS020229	ERR051529
905	SMRU720	6730_7#24	ERS020230	ERR051530
906	SMRU698	6730_7#2	ERS020208	ERR051508
907	SMRU699	6730_7#3	ERS020209	ERR051509
908	SMRU700	6730_7#4	ERS020210	ERR051510
909	SMRU701	6730_7#5	ERS020211	ERR051511
910	SMRU702	6730_7#6	ERS020212	ERR051512
911	SMRU703	6730_7#7	ERS020213	ERR051513
912	SMRU704	6730_7#8	ERS020214	ERR051514
913	SMRU705	6730_7#9	ERS020215	ERR051515
914	SMRU730	6730_8#10	ERS020240	ERR051540
915	SMRU731	6730_8#11	ERS020241	ERR051541
916	SMRU732	6730_8#12	ERS020242	ERR051542
917	SMRU733	6730_8#13	ERS020243	ERR051543
918	SMRU734	6730_8#14	ERS020244	ERR051544
919	SMRU735	6730_8#15	ERS020245	ERR051545
920	SMRU736	6730_8#16	ERS020246	ERR051546
921	SMRU737	6730_8#17	ERS020247	ERR051547
922	SMRU738	6730_8#18	ERS020248	ERR051548
923	SMRU739	6730_8#19	ERS020249	ERR051549
924	SMRU721	6730_8#1	ERS020231	ERR051531
925	SMRU740	6730_8#20	ERS020250	ERR051550
926	SMRU741	6730_8#21	ERS020251	ERR051551
927	SMRU742	6730_8#22	ERS020252	ERR051552
928	SMRU743	6730_8#23	ERS020253	ERR051553
929	SMRU744	6730_8#24	ERS020254	ERR051554
930	SMRU722	6730_8#2	ERS020232	ERR051532
931	SMRU723	6730_8#3	ERS020233	ERR051533
932	SMRU724	6730_8#4	ERS020234	ERR051534
933	SMRU725	6730_8#5	ERS020235	ERR051535
934	SMRU726	6730_8#6	ERS020236	ERR051536
935	SMRU727	6730_8#7	ERS020237	ERR051537
936	SMRU728	6730_8#8	ERS020238	ERR051538
937	SMRU729	6730_8#9	ERS020239	ERR051539
938	SMRU994	6731_1#10	ERS020504	ERR051564
939	SMRU995	6731_1#11	ERS020505	ERR051565
940	SMRU996	6731_1#12	ERS020506	ERR051566
941	SMRU997	6731_1#13	ERS020507	ERR051567
942	SMRU998	6731_1#14	ERS020508	ERR051568
943	SMRU999	6731_1#15	ERS020509	ERR051569
944	SMRU1000	6731_1#16	ERS020510	ERR051570
945	SMRU1001	6731_1#17	ERS020511	ERR051571
946	SMRU1002	6731_1#18	ERS020512	ERR051572
947	SMRU1003	6731_1#19	ERS020513	ERR051573
948	SMRU985	6731_1#1	ERS020495	ERR051555
949	SMRU1004	6731_1#20	ERS020514	ERR051574
950	SMRU1005	6731_1#21	ERS020515	ERR051575
951	SMRU1006	6731_1#22	ERS020516	ERR051576
952	SMRU1007	6731_1#23	ERS020517	ERR051577
953	SMRU1008	6731_1#24	ERS020518	ERR051578
954	SMRU986	6731_1#2	ERS020496	ERR051556
955	SMRU987	6731_1#3	ERS020497	ERR051557
956	SMRU988	6731_1#4	ERS020498	ERR051558
957	SMRU989	6731_1#5	ERS020499	ERR051559
958	SMRU990	6731_1#6	ERS020500	ERR051560
959	SMRU991	6731_1#7	ERS020501	ERR051561
960	SMRU992	6731_1#8	ERS020502	ERR051562
961	SMRU993	6731_1#9	ERS020503	ERR051563
962	SMRU1018	6731_2#10	ERS020528	ERR273537
963	SMRU1019	6731_2#11	ERS020529	ERR273538
964	SMRU1020	6731_2#12	ERS020530	ERR273539
965	SMRU1021	6731_2#13	ERS020531	ERR273540
966	SMRU1022	6731_2#14	ERS020532	ERR273541
967	SMRU1023	6731_2#15	ERS020533	ERR273542
968	SMRU1024	6731_2#16	ERS020534	ERR273543
969	SMRU1025	6731_2#17	ERS020535	ERR273544
970	SMRU1026	6731_2#18	ERS020536	ERR273545
971	SMRU1027	6731_2#19	ERS020537	ERR273546
972	SMRU1009	6731_2#1	ERS020519	ERR273528
973	SMRU1028	6731_2#20	ERS020538	ERR273547
974	SMRU1029	6731_2#21	ERS020539	ERR273548
975	SMRU1030	6731_2#22	ERS020540	ERR273549
976	SMRU1031	6731_2#23	ERS020541	ERR273550
977	SMRU1032	6731_2#24	ERS020542	ERR273551
978	SMRU1010	6731_2#2	ERS020520	ERR273529
979	SMRU1011	6731_2#3	ERS020521	ERR273530
980	SMRU1012	6731_2#4	ERS020522	ERR273531
981	SMRU1013	6731_2#5	ERS020523	ERR273532
982	SMRU1014	6731_2#6	ERS020524	ERR273533
983	SMRU1015	6731_2#7	ERS020525	ERR273534
984	SMRU1016	6731_2#8	ERS020526	ERR273535
985	SMRU1017	6731_2#9	ERS020527	ERR273536
986	SMRU1042	6731_3#10	ERS020552	ERR051588
987	SMRU1043	6731_3#11	ERS020553	ERR051589
988	SMRU1044	6731_3#12	ERS020554	ERR051590
989	SMRU1045	6731_3#13	ERS020555	ERR051591
990	SMRU1046	6731_3#14	ERS020556	ERR051592
991	SMRU1047	6731_3#15	ERS020557	ERR051593
992	SMRU1048	6731_3#16	ERS020558	ERR051594
993	SMRU1049	6731_3#17	ERS020559	ERR051595
994	SMRU1050	6731_3#18	ERS020560	ERR051596
995	SMRU1051	6731_3#19	ERS020561	ERR051597
996	SMRU1033	6731_3#1	ERS020543	ERR051579
997	SMRU1052	6731_3#20	ERS020562	ERR051598
998	SMRU1053	6731_3#21	ERS020563	ERR051599
999	SMRU1054	6731_3#22	ERS020564	ERR051600
1000	SMRU1055	6731_3#23	ERS020565	ERR051601
1001	SMRU1056	6731_3#24	ERS020566	ERR051602
1002	SMRU1034	6731_3#2	ERS020544	ERR051580
1003	SMRU1035	6731_3#3	ERS020545	ERR051581
1004	SMRU1036	6731_3#4	ERS020546	ERR051582
1005	SMRU1037	6731_3#5	ERS020547	ERR051583
1006	SMRU1038	6731_3#6	ERS020548	ERR051584
1007	SMRU1039	6731_3#7	ERS020549	ERR051585
1008	SMRU1040	6731_3#8	ERS020550	ERR051586
1009	SMRU1041	6731_3#9	ERS020551	ERR051587
1010	SMRU1066	6731_4#10	ERS020576	ERR051612
1011	SMRU1067	6731_4#11	ERS020577	ERR051613
1012	SMRU1068	6731_4#12	ERS020578	ERR051614
1013	SMRU1069	6731_4#13	ERS020579	ERR051615
1014	SMRU1070	6731_4#14	ERS020580	ERR051616
1015	SMRU1071	6731_4#15	ERS020581	ERR051617
1016	SMRU1072	6731_4#16	ERS020582	ERR051618
1017	SMRU1073	6731_4#17	ERS020583	ERR051619
1018	SMRU1074	6731_4#18	ERS020584	ERR051620
1019	SMRU1075	6731_4#19	ERS020585	ERR051621
1020	SMRU1057	6731_4#1	ERS020567	ERR051603
1021	SMRU1076	6731_4#20	ERS020586	ERR051622
1022	SMRU1077	6731_4#21	ERS020587	ERR051623
1023	SMRU1078	6731_4#22	ERS020588	ERR051624
1024	SMRU1079	6731_4#23	ERS020589	ERR051625
1025	SMRU1080	6731_4#24	ERS020590	ERR051626
1026	SMRU1058	6731_4#2	ERS020568	ERR051604
1027	SMRU1059	6731_4#3	ERS020569	ERR051605
1028	SMRU1060	6731_4#4	ERS020570	ERR051606
1029	SMRU1061	6731_4#5	ERS020571	ERR051607
1030	SMRU1062	6731_4#6	ERS020572	ERR051608
1031	SMRU1063	6731_4#7	ERS020573	ERR051609
1032	SMRU1064	6731_4#8	ERS020574	ERR051610
1033	SMRU1065	6731_4#9	ERS020575	ERR051611
1034	SMRU1090	6731_5#10	ERS020600	ERR051636
1035	SMRU1091	6731_5#11	ERS020601	ERR051637
1036	SMRU1092	6731_5#12	ERS020602	ERR051638
1037	SMRU1093	6731_5#13	ERS020603	ERR051639
1038	SMRU1094	6731_5#14	ERS020604	ERR051640
1039	SMRU1095	6731_5#15	ERS020605	ERR051641
1040	SMRU1096	6731_5#16	ERS020606	ERR051642
1041	SMRU1097	6731_5#17	ERS020607	ERR051643
1042	SMRU1098	6731_5#18	ERS020608	ERR051644
1043	SMRU1099	6731_5#19	ERS020609	ERR051645
1044	SMRU1081	6731_5#1	ERS020591	ERR051627
1045	SMRU1100	6731_5#20	ERS020610	ERR051646
1046	SMRU1101	6731_5#21	ERS020611	ERR051647
1047	SMRU1102	6731_5#22	ERS020612	ERR051648
1048	SMRU1103	6731_5#23	ERS020613	ERR051649
1049	SMRU1104	6731_5#24	ERS020614	ERR051650
1050	SMRU1082	6731_5#2	ERS020592	ERR051628
1051	SMRU1083	6731_5#3	ERS020593	ERR051629
1052	SMRU1084	6731_5#4	ERS020594	ERR051630
1053	SMRU1085	6731_5#5	ERS020595	ERR051631
1054	SMRU1086	6731_5#6	ERS020596	ERR051632
1055	SMRU1087	6731_5#7	ERS020597	ERR051633
1056	SMRU1088	6731_5#8	ERS020598	ERR051634
1057	SMRU1089	6731_5#9	ERS020599	ERR051635
1058	SMRU1114	6731_6#10	ERS020624	ERR051660
1059	SMRU1115	6731_6#11	ERS020625	ERR051661
1060	SMRU1116	6731_6#12	ERS020626	ERR051662
1061	SMRU1117	6731_6#13	ERS020627	ERR051663
1062	SMRU1118	6731_6#14	ERS020628	ERR051664
1063	SMRU1119	6731_6#15	ERS020629	ERR051665
1064	SMRU1120	6731_6#16	ERS020630	ERR051666
1065	SMRU1121	6731_6#17	ERS020631	ERR051667
1066	SMRU1122	6731_6#18	ERS020632	ERR051668
1067	SMRU1123	6731_6#19	ERS020633	ERR051669
1068	SMRU1105	6731_6#1	ERS020615	ERR051651
1069	SMRU1124	6731_6#20	ERS020634	ERR051670
1070	SMRU1125	6731_6#21	ERS020635	ERR051671
1071	SMRU1126	6731_6#22	ERS020636	ERR051672
1072	SMRU1127	6731_6#23	ERS020637	ERR051673
1073	SMRU1128	6731_6#24	ERS020638	ERR051674
1074	SMRU1106	6731_6#2	ERS020616	ERR051652
1075	SMRU1107	6731_6#3	ERS020617	ERR051653
1076	SMRU1108	6731_6#4	ERS020618	ERR051654
1077	SMRU1109	6731_6#5	ERS020619	ERR051655
1078	SMRU1110	6731_6#6	ERS020620	ERR051656
1079	SMRU1111	6731_6#7	ERS020621	ERR051657
1080	SMRU1112	6731_6#8	ERS020622	ERR051658
1081	SMRU1113	6731_6#9	ERS020623	ERR051659
1082	SMRU1210	6736_4#10	ERS020720	ERR054303
1083	SMRU1211	6736_4#11	ERS020721	ERR054304
1084	SMRU1212	6736_4#12	ERS020722	ERR054305
1085	SMRU1213	6736_4#13	ERS020723	ERR054306
1086	SMRU1214	6736_4#14	ERS020724	ERR054307
1087	SMRU1215	6736_4#15	ERS020725	ERR054308
1088	SMRU1216	6736_4#16	ERS020726	ERR054309
1089	SMRU1217	6736_4#17	ERS020727	ERR054310
1090	SMRU1218	6736_4#18	ERS020728	ERR054311
1091	SMRU1219	6736_4#19	ERS020729	ERR054312
1092	SMRU1201	6736_4#1	ERS020711	ERR054294
1093	SMRU1220	6736_4#20	ERS020730	ERR054313
1094	SMRU1221	6736_4#21	ERS020731	ERR054314
1095	SMRU1222	6736_4#22	ERS020732	ERR054315
1096	SMRU1223	6736_4#23	ERS020733	ERR054316
1097	SMRU1224	6736_4#24	ERS020734	ERR054317
1098	SMRU1202	6736_4#2	ERS020712	ERR054295
1099	SMRU1203	6736_4#3	ERS020713	ERR054296
1100	SMRU1204	6736_4#4	ERS020714	ERR054297
1101	SMRU1205	6736_4#5	ERS020715	ERR054298
1102	SMRU1206	6736_4#6	ERS020716	ERR054299
1103	SMRU1207	6736_4#7	ERS020717	ERR054300
1104	SMRU1208	6736_4#8	ERS020718	ERR054301
1105	SMRU1209	6736_4#9	ERS020719	ERR054302
1106	SMRU1234	6736_5#10	ERS020744	ERR054327
1107	SMRU1235	6736_5#11	ERS020745	ERR054328
1108	SMRU1236	6736_5#12	ERS020746	ERR054329
1109	SMRU1237	6736_5#13	ERS020747	ERR054330
1110	SMRU1238	6736_5#14	ERS020748	ERR054331
1111	SMRU1239	6736_5#15	ERS020749	ERR054332
1112	SMRU1240	6736_5#16	ERS020750	ERR054333
1113	SMRU1241	6736_5#17	ERS020751	ERR054334
1114	SMRU1242	6736_5#18	ERS020752	ERR054335
1115	SMRU1243	6736_5#19	ERS020753	ERR054336
1116	SMRU1225	6736_5#1	ERS020735	ERR054318
1117	SMRU1244	6736_5#20	ERS020754	ERR054337
1118	SMRU1245	6736_5#21	ERS020755	ERR054338
1119	SMRU1246	6736_5#22	ERS020756	ERR054339
1120	SMRU1247	6736_5#23	ERS020757	ERR054340
1121	SMRU1248	6736_5#24	ERS020758	ERR054341
1122	SMRU1226	6736_5#2	ERS020736	ERR054319
1123	SMRU1227	6736_5#3	ERS020737	ERR054320
1124	SMRU1228	6736_5#4	ERS020738	ERR054321
1125	SMRU1229	6736_5#5	ERS020739	ERR054322
1126	SMRU1230	6736_5#6	ERS020740	ERR054323
1127	SMRU1231	6736_5#7	ERS020741	ERR054324
1128	SMRU1232	6736_5#8	ERS020742	ERR054325
1129	SMRU1233	6736_5#9	ERS020743	ERR054326
1130	SMRU1258	6736_6#10	ERS020768	ERR054351
1131	SMRU1259	6736_6#11	ERS020769	ERR054352
1132	SMRU1260	6736_6#12	ERS020770	ERR054353
1133	SMRU1261	6736_6#13	ERS020771	ERR054354
1134	SMRU1262	6736_6#14	ERS020772	ERR054355
1135	SMRU1263	6736_6#15	ERS020773	ERR054356
1136	SMRU1264	6736_6#16	ERS020774	ERR054357
1137	SMRU1265	6736_6#17	ERS020775	ERR054358
1138	SMRU1266	6736_6#18	ERS020776	ERR054359
1139	SMRU1267	6736_6#19	ERS020777	ERR054360
1140	SMRU1249	6736_6#1	ERS020759	ERR054342
1141	SMRU1268	6736_6#20	ERS020778	ERR054361
1142	SMRU1269	6736_6#21	ERS020779	ERR054362
1143	SMRU1270	6736_6#22	ERS020780	ERR054363
1144	SMRU1271	6736_6#23	ERS020781	ERR054364
1145	SMRU1272	6736_6#24	ERS020782	ERR054365
1146	SMRU1250	6736_6#2	ERS020760	ERR054343
1147	SMRU1251	6736_6#3	ERS020761	ERR054344
1148	SMRU1252	6736_6#4	ERS020762	ERR054345
1149	SMRU1253	6736_6#5	ERS020763	ERR054346
1150	SMRU1254	6736_6#6	ERS020764	ERR054347
1151	SMRU1255	6736_6#7	ERS020765	ERR054348
1152	SMRU1256	6736_6#8	ERS020766	ERR054349
1153	SMRU1257	6736_6#9	ERS020767	ERR054350
1154	SMRU1282	6736_7#10	ERS020792	ERR054375
1155	SMRU1283	6736_7#11	ERS020793	ERR054376
1156	SMRU1284	6736_7#12	ERS020794	ERR054377
1157	SMRU1285	6736_7#13	ERS020795	ERR054378
1158	SMRU1286	6736_7#14	ERS020796	ERR054379
1159	SMRU1287	6736_7#15	ERS020797	ERR054380
1160	SMRU1288	6736_7#16	ERS020798	ERR054381
1161	SMRU1289	6736_7#17	ERS020799	ERR054382
1162	SMRU1290	6736_7#18	ERS020800	ERR054383
1163	SMRU1291	6736_7#19	ERS020801	ERR054384
1164	SMRU1273	6736_7#1	ERS020783	ERR054366
1165	SMRU1292	6736_7#20	ERS020802	ERR054385
1166	SMRU1293	6736_7#21	ERS020803	ERR054386
1167	SMRU1294	6736_7#22	ERS020804	ERR054387
1168	SMRU1295	6736_7#23	ERS020805	ERR054388
1169	SMRU1296	6736_7#24	ERS020806	ERR054389
1170	SMRU1274	6736_7#2	ERS020784	ERR054367
1171	SMRU1275	6736_7#3	ERS020785	ERR054368
1172	SMRU1276	6736_7#4	ERS020786	ERR054369
1173	SMRU1277	6736_7#5	ERS020787	ERR054370
1174	SMRU1278	6736_7#6	ERS020788	ERR054371
1175	SMRU1279	6736_7#7	ERS020789	ERR054372
1176	SMRU1280	6736_7#8	ERS020790	ERR054373
1177	SMRU1281	6736_7#9	ERS020791	ERR054374
1178	SMRU1306	6736_8#10	ERS020816	ERR054399
1179	SMRU1307	6736_8#11	ERS020817	ERR054400
1180	SMRU1308	6736_8#12	ERS020818	ERR054401
1181	SMRU1309	6736_8#13	ERS020819	ERR054402
1182	SMRU1310	6736_8#14	ERS020820	ERR054403
1183	SMRU1311	6736_8#15	ERS020821	ERR054404
1184	SMRU1312	6736_8#16	ERS020822	ERR054405
1185	SMRU1313	6736_8#17	ERS020823	ERR054406
1186	SMRU1314	6736_8#18	ERS020824	ERR054407
1187	SMRU1315	6736_8#19	ERS020825	ERR054408
1188	SMRU1297	6736_8#1	ERS020807	ERR054390
1189	SMRU1316	6736_8#20	ERS020826	ERR054409
1190	SMRU1317	6736_8#21	ERS020827	ERR054410
1191	SMRU1318	6736_8#22	ERS020828	ERR054411
1192	SMRU1319	6736_8#23	ERS020829	ERR054412
1193	SMRU1320	6736_8#24	ERS020830	ERR054413
1194	SMRU1298	6736_8#2	ERS020808	ERR054391
1195	SMRU1299	6736_8#3	ERS020809	ERR054392
1196	SMRU1300	6736_8#4	ERS020810	ERR054393
1197	SMRU1301	6736_8#5	ERS020811	ERR054394
1198	SMRU1302	6736_8#6	ERS020812	ERR054395
1199	SMRU1303	6736_8#7	ERS020813	ERR054396
1200	SMRU1304	6736_8#8	ERS020814	ERR054397
1201	SMRU1305	6736_8#9	ERS020815	ERR054398
1202	SMRU1474	6753_1#10	ERS020984	ERR054423
1203	SMRU1475	6753_1#11	ERS020985	ERR054424
1204	SMRU1476	6753_1#12	ERS020986	ERR054425
1205	SMRU1477	6753_1#13	ERS020987	ERR054426
1206	SMRU1478	6753_1#14	ERS020988	ERR054427
1207	SMRU1479	6753_1#15	ERS020989	ERR054428
1208	SMRU1480	6753_1#16	ERS020990	ERR054429
1209	SMRU1481	6753_1#17	ERS020991	ERR054430
1210	SMRU1482	6753_1#18	ERS020992	ERR054431
1211	SMRU1483	6753_1#19	ERS020993	ERR054432
1212	SMRU1465	6753_1#1	ERS020975	ERR054414
1213	SMRU1484	6753_1#20	ERS020994	ERR054433
1214	SMRU1485	6753_1#21	ERS020995	ERR054434
1215	SMRU1486	6753_1#22	ERS020996	ERR054435
1216	SMRU1487	6753_1#23	ERS020997	ERR054436
1217	SMRU1488	6753_1#24	ERS020998	ERR054437
1218	SMRU1466	6753_1#2	ERS020976	ERR054415
1219	SMRU1467	6753_1#3	ERS020977	ERR054416
1220	SMRU1468	6753_1#4	ERS020978	ERR054417
1221	SMRU1469	6753_1#5	ERS020979	ERR054418
1222	SMRU1470	6753_1#6	ERS020980	ERR054419
1223	SMRU1471	6753_1#7	ERS020981	ERR054420
1224	SMRU1472	6753_1#8	ERS020982	ERR054421
1225	SMRU1473	6753_1#9	ERS020983	ERR054422
1226	SMRU1499	6753_2#10	ERS021009	ERR054447
1227	SMRU1500	6753_2#11	ERS021010	ERR054448
1228	SMRU1501	6753_2#12	ERS021011	ERR054449
1229	SMRU1502	6753_2#13	ERS021012	ERR054450
1230	SMRU1503	6753_2#14	ERS021013	ERR054451
1231	SMRU1504	6753_2#15	ERS021014	ERR054452
1232	SMRU1505	6753_2#16	ERS021015	ERR054453
1233	SMRU1506	6753_2#17	ERS021016	ERR054454
1234	SMRU1507	6753_2#18	ERS021017	ERR054455
1235	SMRU1508	6753_2#19	ERS021018	ERR054456
1236	SMRU1489	6753_2#1	ERS020999	ERR054438
1237	SMRU1509	6753_2#20	ERS021019	ERR054457
1238	SMRU1510	6753_2#21	ERS021020	ERR054458
1239	SMRU1511	6753_2#22	ERS021021	ERR054459
1240	SMRU1512	6753_2#23	ERS021022	ERR054460
1241	SMRU1490	6753_2#2	ERS021000	ERR054439
1242	SMRU1491	6753_2#3	ERS021001	ERR054440
1243	SMRU1492	6753_2#4	ERS021002	ERR054441
1244	SMRU1493	6753_2#5	ERS021003	ERR054442
1245	SMRU1494	6753_2#6	ERS021004	ERR054443
1246	SMRU1496	6753_2#7	ERS021006	ERR054444
1247	SMRU1497	6753_2#8	ERS021007	ERR054445
1248	SMRU1498	6753_2#9	ERS021008	ERR054446
1249	SMRU1522	6753_3#10	ERS021032	ERR054470
1250	SMRU1523	6753_3#11	ERS021033	ERR054471
1251	SMRU1524	6753_3#12	ERS021034	ERR054472
1252	SMRU1525	6753_3#13	ERS021035	ERR054473
1253	SMRU1526	6753_3#14	ERS021036	ERR054474
1254	SMRU1527	6753_3#15	ERS021037	ERR054475
1255	SMRU1528	6753_3#16	ERS021038	ERR054476
1256	SMRU1529	6753_3#17	ERS021039	ERR054477
1257	SMRU1530	6753_3#18	ERS021040	ERR054478
1258	SMRU1531	6753_3#19	ERS021041	ERR054479
1259	SMRU1513	6753_3#1	ERS021023	ERR054461
1260	SMRU1532	6753_3#20	ERS021042	ERR054480
1261	SMRU1533	6753_3#21	ERS021043	ERR054481
1262	SMRU1534	6753_3#22	ERS021044	ERR054482
1263	SMRU1535	6753_3#23	ERS021045	ERR054483
1264	SMRU1536	6753_3#24	ERS021046	ERR054484
1265	SMRU1514	6753_3#2	ERS021024	ERR054462
1266	SMRU1515	6753_3#3	ERS021025	ERR054463
1267	SMRU1516	6753_3#4	ERS021026	ERR054464
1268	SMRU1517	6753_3#5	ERS021027	ERR054465
1269	SMRU1518	6753_3#6	ERS021028	ERR054466
1270	SMRU1519	6753_3#7	ERS021029	ERR054467
1271	SMRU1520	6753_3#8	ERS021030	ERR054468
1272	SMRU1521	6753_3#9	ERS021031	ERR054469
1273	SMRU1546	6753_4#10	ERS021056	ERR054494
1274	SMRU1547	6753_4#11	ERS021057	ERR054495
1275	SMRU1548	6753_4#12	ERS021058	ERR054496
1276	SMRU1549	6753_4#13	ERS021059	ERR054497
1277	SMRU1550	6753_4#14	ERS021060	ERR054498
1278	SMRU1551	6753_4#15	ERS021061	ERR054499
1279	SMRU1552	6753_4#16	ERS021062	ERR054500
1280	SMRU1553	6753_4#17	ERS021063	ERR054501
1281	SMRU1554	6753_4#18	ERS021064	ERR054502
1282	SMRU1555	6753_4#19	ERS021065	ERR054503
1283	SMRU1537	6753_4#1	ERS021047	ERR054485
1284	SMRU1556	6753_4#20	ERS021066	ERR054504
1285	SMRU1557	6753_4#21	ERS021067	ERR054505
1286	SMRU1558	6753_4#22	ERS021068	ERR054506
1287	SMRU1559	6753_4#23	ERS021069	ERR054507
1288	SMRU1560	6753_4#24	ERS021070	ERR054508
1289	SMRU1538	6753_4#2	ERS021048	ERR054486
1290	SMRU1539	6753_4#3	ERS021049	ERR054487
1291	SMRU1540	6753_4#4	ERS021050	ERR054488
1292	SMRU1541	6753_4#5	ERS021051	ERR054489
1293	SMRU1542	6753_4#6	ERS021052	ERR054490
1294	SMRU1543	6753_4#7	ERS021053	ERR054491
1295	SMRU1544	6753_4#8	ERS021054	ERR054492
1296	SMRU1545	6753_4#9	ERS021055	ERR054493
1297	SMRU778	6755_1#10	ERS020288	ERR054518
1298	SMRU779	6755_1#11	ERS020289	ERR054519
1299	SMRU780	6755_1#12	ERS020290	ERR054520
1300	SMRU781	6755_1#13	ERS020291	ERR054521
1301	SMRU782	6755_1#14	ERS020292	ERR054522
1302	SMRU783	6755_1#15	ERS020293	ERR054523
1303	SMRU784	6755_1#16	ERS020294	ERR054524
1304	SMRU785	6755_1#17	ERS020295	ERR054525
1305	SMRU786	6755_1#18	ERS020296	ERR054526
1306	SMRU787	6755_1#19	ERS020297	ERR054527
1307	SMRU769	6755_1#1	ERS020279	ERR054509
1308	SMRU788	6755_1#20	ERS020298	ERR054528
1309	SMRU789	6755_1#21	ERS020299	ERR054529
1310	SMRU790	6755_1#22	ERS020300	ERR054530
1311	SMRU791	6755_1#23	ERS020301	ERR054531
1312	SMRU792	6755_1#24	ERS020302	ERR054532
1313	SMRU770	6755_1#2	ERS020280	ERR054510
1314	SMRU771	6755_1#3	ERS020281	ERR054511
1315	SMRU772	6755_1#4	ERS020282	ERR054512
1316	SMRU773	6755_1#5	ERS020283	ERR054513
1317	SMRU774	6755_1#6	ERS020284	ERR054514
1318	SMRU775	6755_1#7	ERS020285	ERR054515
1319	SMRU776	6755_1#8	ERS020286	ERR054516
1320	SMRU777	6755_1#9	ERS020287	ERR054517
1321	SMRU802	6755_2#10	ERS020312	ERR054542
1322	SMRU803	6755_2#11	ERS020313	ERR054543
1323	SMRU804	6755_2#12	ERS020314	ERR054544
1324	SMRU805	6755_2#13	ERS020315	ERR054545
1325	SMRU806	6755_2#14	ERS020316	ERR054546
1326	SMRU807	6755_2#15	ERS020317	ERR054547
1327	SMRU808	6755_2#16	ERS020318	ERR054548
1328	SMRU809	6755_2#17	ERS020319	ERR054549
1329	SMRU810	6755_2#18	ERS020320	ERR054550
1330	SMRU811	6755_2#19	ERS020321	ERR054551
1331	SMRU793	6755_2#1	ERS020303	ERR054533
1332	SMRU812	6755_2#20	ERS020322	ERR054552
1333	SMRU813	6755_2#21	ERS020323	ERR054553
1334	SMRU814	6755_2#22	ERS020324	ERR054554
1335	SMRU815	6755_2#23	ERS020325	ERR054555
1336	SMRU816	6755_2#24	ERS020326	ERR054556
1337	SMRU794	6755_2#2	ERS020304	ERR054534
1338	SMRU795	6755_2#3	ERS020305	ERR054535
1339	SMRU796	6755_2#4	ERS020306	ERR054536
1340	SMRU797	6755_2#5	ERS020307	ERR054537
1341	SMRU798	6755_2#6	ERS020308	ERR054538
1342	SMRU799	6755_2#7	ERS020309	ERR054539
1343	SMRU800	6755_2#8	ERS020310	ERR054540
1344	SMRU801	6755_2#9	ERS020311	ERR054541
1345	SMRU874	6755_3#10	ERS020384	ERR054566
1346	SMRU875	6755_3#11	ERS020385	ERR054567
1347	SMRU876	6755_3#12	ERS020386	ERR054568
1348	SMRU877	6755_3#13	ERS020387	ERR054569
1349	SMRU878	6755_3#14	ERS020388	ERR054570
1350	SMRU879	6755_3#15	ERS020389	ERR054571
1351	SMRU880	6755_3#16	ERS020390	ERR054572
1352	SMRU881	6755_3#17	ERS020391	ERR054573
1353	SMRU882	6755_3#18	ERS020392	ERR054574
1354	SMRU883	6755_3#19	ERS020393	ERR054575
1355	SMRU865	6755_3#1	ERS020375	ERR054557
1356	SMRU884	6755_3#20	ERS020394	ERR054576
1357	SMRU885	6755_3#21	ERS020395	ERR054577
1358	SMRU886	6755_3#22	ERS020396	ERR054578
1359	SMRU887	6755_3#23	ERS020397	ERR054579
1360	SMRU888	6755_3#24	ERS020398	ERR054580
1361	SMRU866	6755_3#2	ERS020376	ERR054558
1362	SMRU867	6755_3#3	ERS020377	ERR054559
1363	SMRU868	6755_3#4	ERS020378	ERR054560
1364	SMRU869	6755_3#5	ERS020379	ERR054561
1365	SMRU870	6755_3#6	ERS020380	ERR054562
1366	SMRU871	6755_3#7	ERS020381	ERR054563
1367	SMRU872	6755_3#8	ERS020382	ERR054564
1368	SMRU873	6755_3#9	ERS020383	ERR054565
1369	SMRU1138	6755_4#10	ERS020648	ERR054590
1370	SMRU1139	6755_4#11	ERS020649	ERR054591
1371	SMRU1140	6755_4#12	ERS020650	ERR054592
1372	SMRU1141	6755_4#13	ERS020651	ERR054593
1373	SMRU1142	6755_4#14	ERS020652	ERR054594
1374	SMRU1143	6755_4#15	ERS020653	ERR054595
1375	SMRU1144	6755_4#16	ERS020654	ERR054596
1376	SMRU1145	6755_4#17	ERS020655	ERR054597
1377	SMRU1146	6755_4#18	ERS020656	ERR054598
1378	SMRU1147	6755_4#19	ERS020657	ERR054599
1379	SMRU1129	6755_4#1	ERS020639	ERR054581
1380	SMRU1148	6755_4#20	ERS020658	ERR054600
1381	SMRU1149	6755_4#21	ERS020659	ERR054601
1382	SMRU1150	6755_4#22	ERS020660	ERR054602
1383	SMRU1151	6755_4#23	ERS020661	ERR054603
1384	SMRU1152	6755_4#24	ERS020662	ERR054604
1385	SMRU1130	6755_4#2	ERS020640	ERR054582
1386	SMRU1131	6755_4#3	ERS020641	ERR054583
1387	SMRU1132	6755_4#4	ERS020642	ERR054584
1388	SMRU1133	6755_4#5	ERS020643	ERR054585
1389	SMRU1134	6755_4#6	ERS020644	ERR054586
1390	SMRU1135	6755_4#7	ERS020645	ERR054587
1391	SMRU1136	6755_4#8	ERS020646	ERR054588
1392	SMRU1137	6755_4#9	ERS020647	ERR054589
1393	SMRU1162	6755_5#10	ERS020672	ERR054614
1394	SMRU1163	6755_5#11	ERS020673	ERR054615
1395	SMRU1164	6755_5#12	ERS020674	ERR054616
1396	SMRU1165	6755_5#13	ERS020675	ERR054617
1397	SMRU1166	6755_5#14	ERS020676	ERR054618
1398	SMRU1167	6755_5#15	ERS020677	ERR054619
1399	SMRU1168	6755_5#16	ERS020678	ERR054620
1400	SMRU1169	6755_5#17	ERS020679	ERR054621
1401	SMRU1170	6755_5#18	ERS020680	ERR054622
1402	SMRU1171	6755_5#19	ERS020681	ERR054623
1403	SMRU1153	6755_5#1	ERS020663	ERR054605
1404	SMRU1172	6755_5#20	ERS020682	ERR054624
1405	SMRU1173	6755_5#21	ERS020683	ERR054625
1406	SMRU1174	6755_5#22	ERS020684	ERR054626
1407	SMRU1175	6755_5#23	ERS020685	ERR054627
1408	SMRU1176	6755_5#24	ERS020686	ERR054628
1409	SMRU1154	6755_5#2	ERS020664	ERR054606
1410	SMRU1155	6755_5#3	ERS020665	ERR054607
1411	SMRU1156	6755_5#4	ERS020666	ERR054608
1412	SMRU1157	6755_5#5	ERS020667	ERR054609
1413	SMRU1158	6755_5#6	ERS020668	ERR054610
1414	SMRU1159	6755_5#7	ERS020669	ERR054611
1415	SMRU1160	6755_5#8	ERS020670	ERR054612
1416	SMRU1161	6755_5#9	ERS020671	ERR054613
1417	SMRU1186	6755_6#10	ERS020696	ERR054638
1418	SMRU1187	6755_6#11	ERS020697	ERR054639
1419	SMRU1188	6755_6#12	ERS020698	ERR054640
1420	SMRU1190	6755_6#13	ERS020700	ERR054641
1421	SMRU1191	6755_6#14	ERS020701	ERR054642
1422	SMRU1192	6755_6#15	ERS020702	ERR054643
1423	SMRU1193	6755_6#16	ERS020703	ERR054644
1424	SMRU1194	6755_6#17	ERS020704	ERR054645
1425	SMRU1195	6755_6#18	ERS020705	ERR054646
1426	SMRU1196	6755_6#19	ERS020706	ERR054647
1427	SMRU1177	6755_6#1	ERS020687	ERR054629
1428	SMRU1197	6755_6#20	ERS020707	ERR054648
1429	SMRU1198	6755_6#21	ERS020708	ERR054649
1430	SMRU1199	6755_6#22	ERS020709	ERR054650
1431	SMRU1200	6755_6#23	ERS020710	ERR054651
1432	SMRU1178	6755_6#2	ERS020688	ERR054630
1433	SMRU1179	6755_6#3	ERS020689	ERR054631
1434	SMRU1180	6755_6#4	ERS020690	ERR054632
1435	SMRU1181	6755_6#5	ERS020691	ERR054633
1436	SMRU1182	6755_6#6	ERS020692	ERR054634
1437	SMRU1183	6755_6#7	ERS020693	ERR054635
1438	SMRU1184	6755_6#8	ERS020694	ERR054636
1439	SMRU1185	6755_6#9	ERS020695	ERR054637
1440	SMRU826	6775_1#10	ERS020336	ERR056692
1441	SMRU827	6775_1#11	ERS020337	ERR056693
1442	SMRU828	6775_1#12	ERS020338	ERR056694
1443	SMRU829	6775_1#13	ERS020339	ERR056695
1444	SMRU830	6775_1#14	ERS020340	ERR056696
1445	SMRU831	6775_1#15	ERS020341	ERR056697
1446	SMRU832	6775_1#16	ERS020342	ERR056698
1447	SMRU833	6775_1#17	ERS020343	ERR056699
1448	SMRU834	6775_1#18	ERS020344	ERR056700
1449	SMRU835	6775_1#19	ERS020345	ERR056701
1450	SMRU817	6775_1#1	ERS020327	ERR056683
1451	SMRU836	6775_1#20	ERS020346	ERR056702
1452	SMRU837	6775_1#21	ERS020347	ERR056703
1453	SMRU838	6775_1#22	ERS020348	ERR056704
1454	SMRU839	6775_1#23	ERS020349	ERR056705
1455	SMRU840	6775_1#24	ERS020350	ERR056706
1456	SMRU818	6775_1#2	ERS020328	ERR056684
1457	SMRU819	6775_1#3	ERS020329	ERR056685
1458	SMRU820	6775_1#4	ERS020330	ERR056686
1459	SMRU821	6775_1#5	ERS020331	ERR056687
1460	SMRU822	6775_1#6	ERS020332	ERR056688
1461	SMRU823	6775_1#7	ERS020333	ERR056689
1462	SMRU824	6775_1#8	ERS020334	ERR056690
1463	SMRU825	6775_1#9	ERS020335	ERR056691
1464	SMRU850	6775_2#10	ERS020360	ERR056716
1465	SMRU851	6775_2#11	ERS020361	ERR056717
1466	SMRU852	6775_2#12	ERS020362	ERR056718
1467	SMRU853	6775_2#13	ERS020363	ERR056719
1468	SMRU854	6775_2#14	ERS020364	ERR056720
1469	SMRU855	6775_2#15	ERS020365	ERR056721
1470	SMRU856	6775_2#16	ERS020366	ERR056722
1471	SMRU857	6775_2#17	ERS020367	ERR056723
1472	SMRU858	6775_2#18	ERS020368	ERR056724
1473	SMRU859	6775_2#19	ERS020369	ERR056725
1474	SMRU841	6775_2#1	ERS020351	ERR056707
1475	SMRU860	6775_2#20	ERS020370	ERR056726
1476	SMRU861	6775_2#21	ERS020371	ERR056727
1477	SMRU862	6775_2#22	ERS020372	ERR056728
1478	SMRU863	6775_2#23	ERS020373	ERR056729
1479	SMRU864	6775_2#24	ERS020374	ERR056730
1480	SMRU842	6775_2#2	ERS020352	ERR056708
1481	SMRU843	6775_2#3	ERS020353	ERR056709
1482	SMRU844	6775_2#4	ERS020354	ERR056710
1483	SMRU845	6775_2#5	ERS020355	ERR056711
1484	SMRU846	6775_2#6	ERS020356	ERR056712
1485	SMRU847	6775_2#7	ERS020357	ERR056713
1486	SMRU848	6775_2#8	ERS020358	ERR056714
1487	SMRU849	6775_2#9	ERS020359	ERR056715
1488	SMRU1426	6805_2#10	ERS020936	ERR056764
1489	SMRU1427	6805_2#11	ERS020937	ERR056765
1490	SMRU1428	6805_2#12	ERS020938	ERR056766
1491	SMRU1429	6805_2#13	ERS020939	ERR056767
1492	SMRU1430	6805_2#14	ERS020940	ERR056768
1493	SMRU1431	6805_2#15	ERS020941	ERR056769
1494	SMRU1432	6805_2#16	ERS020942	ERR056770
1495	SMRU1433	6805_2#17	ERS020943	ERR056771
1496	SMRU1434	6805_2#18	ERS020944	ERR056772
1497	SMRU1435	6805_2#19	ERS020945	ERR056773
1498	SMRU1417	6805_2#1	ERS020927	ERR056755
1499	SMRU1436	6805_2#20	ERS020946	ERR056774
1500	SMRU1437	6805_2#21	ERS020947	ERR056775
1501	SMRU1438	6805_2#22	ERS020948	ERR056776
1502	SMRU1439	6805_2#23	ERS020949	ERR056777
1503	SMRU1440	6805_2#24	ERS020950	ERR056778
1504	SMRU1418	6805_2#2	ERS020928	ERR056756
1505	SMRU1419	6805_2#3	ERS020929	ERR056757
1506	SMRU1420	6805_2#4	ERS020930	ERR056758
1507	SMRU1421	6805_2#5	ERS020931	ERR056759
1508	SMRU1422	6805_2#6	ERS020932	ERR056760
1509	SMRU1423	6805_2#7	ERS020933	ERR056761
1510	SMRU1424	6805_2#8	ERS020934	ERR056762
1511	SMRU1425	6805_2#9	ERS020935	ERR056763
1512	SMRU1450	6805_3#10	ERS020960	ERR056788
1513	SMRU1451	6805_3#11	ERS020961	ERR056789
1514	SMRU1452	6805_3#12	ERS020962	ERR056790
1515	SMRU1453	6805_3#13	ERS020963	ERR056791
1516	SMRU1454	6805_3#14	ERS020964	ERR056792
1517	SMRU1455	6805_3#15	ERS020965	ERR056793
1518	SMRU1456	6805_3#16	ERS020966	ERR056794
1519	SMRU1457	6805_3#17	ERS020967	ERR056795
1520	SMRU1458	6805_3#18	ERS020968	ERR056796
1521	SMRU1459	6805_3#19	ERS020969	ERR056797
1522	SMRU1441	6805_3#1	ERS020951	ERR056779
1523	SMRU1460	6805_3#20	ERS020970	ERR056798
1524	SMRU1461	6805_3#21	ERS020971	ERR056799
1525	SMRU1462	6805_3#22	ERS020972	ERR056800
1526	SMRU1463	6805_3#23	ERS020973	ERR056801
1527	SMRU1464	6805_3#24	ERS020974	ERR056802
1528	SMRU1442	6805_3#2	ERS020952	ERR056780
1529	SMRU1443	6805_3#3	ERS020953	ERR056781
1530	SMRU1444	6805_3#4	ERS020954	ERR056782
1531	SMRU1445	6805_3#5	ERS020955	ERR056783
1532	SMRU1446	6805_3#6	ERS020956	ERR056784
1533	SMRU1447	6805_3#7	ERS020957	ERR056785
1534	SMRU1448	6805_3#8	ERS020958	ERR056786
1535	SMRU1449	6805_3#9	ERS020959	ERR056787
1536	SMRU1666	6805_4#10	ERS021176	ERR056812
1537	SMRU1667	6805_4#11	ERS021177	ERR056813
1538	SMRU1668	6805_4#12	ERS021178	ERR056814
1539	SMRU1669	6805_4#13	ERS021179	ERR056815
1540	SMRU1670	6805_4#14	ERS021180	ERR056816
1541	SMRU1671	6805_4#15	ERS021181	ERR056817
1542	SMRU1672	6805_4#16	ERS021182	ERR056818
1543	SMRU1673	6805_4#17	ERS021183	ERR056819
1544	SMRU1674	6805_4#18	ERS021184	ERR056820
1545	SMRU1675	6805_4#19	ERS021185	ERR056821
1546	SMRU1657	6805_4#1	ERS021167	ERR056803
1547	SMRU1676	6805_4#20	ERS021186	ERR056822
1548	SMRU1677	6805_4#21	ERS021187	ERR056823
1549	SMRU1678	6805_4#22	ERS021188	ERR056824
1550	SMRU1679	6805_4#23	ERS021189	ERR056825
1551	SMRU1680	6805_4#24	ERS021190	ERR056826
1552	SMRU1658	6805_4#2	ERS021168	ERR056804
1553	SMRU1659	6805_4#3	ERS021169	ERR056805
1554	SMRU1660	6805_4#4	ERS021170	ERR056806
1555	SMRU1661	6805_4#5	ERS021171	ERR056807
1556	SMRU1662	6805_4#6	ERS021172	ERR056808
1557	SMRU1663	6805_4#7	ERS021173	ERR056809
1558	SMRU1664	6805_4#8	ERS021174	ERR056810
1559	SMRU1665	6805_4#9	ERS021175	ERR056811
1560	SMRU1690	6805_5#10	ERS021200	ERR056836
1561	SMRU1691	6805_5#11	ERS021201	ERR056837
1562	SMRU1692	6805_5#12	ERS021202	ERR056838
1563	SMRU1693	6805_5#13	ERS021203	ERR056839
1564	SMRU1694	6805_5#14	ERS021204	ERR056840
1565	SMRU1695	6805_5#15	ERS021205	ERR056841
1566	SMRU1696	6805_5#16	ERS021206	ERR056842
1567	SMRU1697	6805_5#17	ERS021207	ERR056843
1568	SMRU1698	6805_5#18	ERS021208	ERR056844
1569	SMRU1699	6805_5#19	ERS021209	ERR056845
1570	SMRU1681	6805_5#1	ERS021191	ERR056827
1571	SMRU1700	6805_5#20	ERS021210	ERR056846
1572	SMRU1701	6805_5#21	ERS021211	ERR056847
1573	SMRU1702	6805_5#22	ERS021212	ERR056848
1574	SMRU1703	6805_5#23	ERS021213	ERR056849
1575	SMRU1704	6805_5#24	ERS021214	ERR056850
1576	SMRU1682	6805_5#2	ERS021192	ERR056828
1577	SMRU1683	6805_5#3	ERS021193	ERR056829
1578	SMRU1684	6805_5#4	ERS021194	ERR056830
1579	SMRU1685	6805_5#5	ERS021195	ERR056831
1580	SMRU1686	6805_5#6	ERS021196	ERR056832
1581	SMRU1687	6805_5#7	ERS021197	ERR056833
1582	SMRU1688	6805_5#8	ERS021198	ERR056834
1583	SMRU1689	6805_5#9	ERS021199	ERR056835
1584	SMRU1714	6805_6#10	ERS021224	ERR056860
1585	SMRU1715	6805_6#11	ERS021225	ERR056861
1586	SMRU1716	6805_6#12	ERS021226	ERR056862
1587	SMRU1717	6805_6#13	ERS021227	ERR056863
1588	SMRU1718	6805_6#14	ERS021228	ERR056864
1589	SMRU1719	6805_6#15	ERS021229	ERR056865
1590	SMRU1720	6805_6#16	ERS021230	ERR056866
1591	SMRU1721	6805_6#17	ERS021231	ERR056867
1592	SMRU1722	6805_6#18	ERS021232	ERR056868
1593	SMRU1723	6805_6#19	ERS021233	ERR056869
1594	SMRU1705	6805_6#1	ERS021215	ERR056851
1595	SMRU1724	6805_6#20	ERS021234	ERR056870
1596	SMRU1725	6805_6#21	ERS021235	ERR056871
1597	SMRU1726	6805_6#22	ERS021236	ERR056872
1598	SMRU1727	6805_6#23	ERS021237	ERR056873
1599	SMRU1728	6805_6#24	ERS021238	ERR056874
1600	SMRU1706	6805_6#2	ERS021216	ERR056852
1601	SMRU1707	6805_6#3	ERS021217	ERR056853
1602	SMRU1708	6805_6#4	ERS021218	ERR056854
1603	SMRU1709	6805_6#5	ERS021219	ERR056855
1604	SMRU1710	6805_6#6	ERS021220	ERR056856
1605	SMRU1711	6805_6#7	ERS021221	ERR056857
1606	SMRU1712	6805_6#8	ERS021222	ERR056858
1607	SMRU1713	6805_6#9	ERS021223	ERR056859
1608	SMRU1739	6805_7#10	ERS021249	ERR056884
1609	SMRU1740	6805_7#11	ERS021250	ERR056885
1610	SMRU1741	6805_7#12	ERS021251	ERR056886
1611	SMRU1742	6805_7#13	ERS021252	ERR056887
1612	SMRU1743	6805_7#14	ERS021253	ERR056888
1613	SMRU1744	6805_7#15	ERS021254	ERR056889
1614	SMRU1745	6805_7#16	ERS021255	ERR056890
1615	SMRU1746	6805_7#17	ERS021256	ERR056891
1616	SMRU1747	6805_7#18	ERS021257	ERR056892
1617	SMRU1748	6805_7#19	ERS021258	ERR056893
1618	SMRU1729	6805_7#1	ERS021239	ERR056875
1619	SMRU1749	6805_7#20	ERS021259	ERR056894
1620	SMRU1750	6805_7#21	ERS021260	ERR056895
1621	SMRU1751	6805_7#22	ERS021261	ERR056896
1622	SMRU1752	6805_7#23	ERS021262	ERR056897
1623	SMRU1730	6805_7#2	ERS021240	ERR056876
1624	SMRU1731	6805_7#3	ERS021241	ERR056877
1625	SMRU1732	6805_7#4	ERS021242	ERR056878
1626	SMRU1733	6805_7#5	ERS021243	ERR056879
1627	SMRU1734	6805_7#6	ERS021244	ERR056880
1628	SMRU1736	6805_7#7	ERS021246	ERR056881
1629	SMRU1737	6805_7#8	ERS021247	ERR056882
1630	SMRU1738	6805_7#9	ERS021248	ERR056883
1631	SMRU1570	6807_1#10	ERS021080	ERR057768
1632	SMRU1571	6807_1#11	ERS021081	ERR057769
1633	SMRU1572	6807_1#12	ERS021082	ERR057770
1634	SMRU1573	6807_1#13	ERS021083	ERR057771
1635	SMRU1574	6807_1#14	ERS021084	ERR057772
1636	SMRU1575	6807_1#15	ERS021085	ERR057773
1637	SMRU1576	6807_1#16	ERS021086	ERR057774
1638	SMRU1577	6807_1#17	ERS021087	ERR057775
1639	SMRU1578	6807_1#18	ERS021088	ERR057776
1640	SMRU1579	6807_1#19	ERS021089	ERR057777
1641	SMRU1561	6807_1#1	ERS021071	ERR057759
1642	SMRU1580	6807_1#20	ERS021090	ERR057778
1643	SMRU1581	6807_1#21	ERS021091	ERR057779
1644	SMRU1582	6807_1#22	ERS021092	ERR057780
1645	SMRU1583	6807_1#23	ERS021093	ERR057781
1646	SMRU1584	6807_1#24	ERS021094	ERR057782
1647	SMRU1562	6807_1#2	ERS021072	ERR057760
1648	SMRU1563	6807_1#3	ERS021073	ERR057761
1649	SMRU1564	6807_1#4	ERS021074	ERR057762
1650	SMRU1565	6807_1#5	ERS021075	ERR057763
1651	SMRU1566	6807_1#6	ERS021076	ERR057764
1652	SMRU1567	6807_1#7	ERS021077	ERR057765
1653	SMRU1568	6807_1#8	ERS021078	ERR057766
1654	SMRU1569	6807_1#9	ERS021079	ERR057767
1655	SMRU1594	6807_2#10	ERS021104	ERR057792
1656	SMRU1595	6807_2#11	ERS021105	ERR057793
1657	SMRU1596	6807_2#12	ERS021106	ERR057794
1658	SMRU1597	6807_2#13	ERS021107	ERR057795
1659	SMRU1598	6807_2#14	ERS021108	ERR057796
1660	SMRU1599	6807_2#15	ERS021109	ERR057797
1661	SMRU1600	6807_2#16	ERS021110	ERR057798
1662	SMRU1601	6807_2#17	ERS021111	ERR057799
1663	SMRU1602	6807_2#18	ERS021112	ERR057800
1664	SMRU1603	6807_2#19	ERS021113	ERR057801
1665	SMRU1585	6807_2#1	ERS021095	ERR057783
1666	SMRU1604	6807_2#20	ERS021114	ERR057802
1667	SMRU1605	6807_2#21	ERS021115	ERR057803
1668	SMRU1606	6807_2#22	ERS021116	ERR057804
1669	SMRU1607	6807_2#23	ERS021117	ERR057805
1670	SMRU1608	6807_2#24	ERS021118	ERR057806
1671	SMRU1586	6807_2#2	ERS021096	ERR057784
1672	SMRU1587	6807_2#3	ERS021097	ERR057785
1673	SMRU1588	6807_2#4	ERS021098	ERR057786
1674	SMRU1589	6807_2#5	ERS021099	ERR057787
1675	SMRU1590	6807_2#6	ERS021100	ERR057788
1676	SMRU1591	6807_2#7	ERS021101	ERR057789
1677	SMRU1592	6807_2#8	ERS021102	ERR057790
1678	SMRU1593	6807_2#9	ERS021103	ERR057791
1679	SMRU1618	6807_3#10	ERS021128	ERR057816
1680	SMRU1619	6807_3#11	ERS021129	ERR057817
1681	SMRU1620	6807_3#12	ERS021130	ERR057818
1682	SMRU1621	6807_3#13	ERS021131	ERR057819
1683	SMRU1622	6807_3#14	ERS021132	ERR057820
1684	SMRU1623	6807_3#15	ERS021133	ERR057821
1685	SMRU1624	6807_3#16	ERS021134	ERR057822
1686	SMRU1625	6807_3#17	ERS021135	ERR057823
1687	SMRU1626	6807_3#18	ERS021136	ERR057824
1688	SMRU1627	6807_3#19	ERS021137	ERR057825
1689	SMRU1609	6807_3#1	ERS021119	ERR057807
1690	SMRU1628	6807_3#20	ERS021138	ERR057826
1691	SMRU1629	6807_3#21	ERS021139	ERR057827
1692	SMRU1630	6807_3#22	ERS021140	ERR057828
1693	SMRU1631	6807_3#23	ERS021141	ERR057829
1694	SMRU1610	6807_3#2	ERS021120	ERR057808
1695	SMRU1611	6807_3#3	ERS021121	ERR057809
1696	SMRU1612	6807_3#4	ERS021122	ERR057810
1697	SMRU1613	6807_3#5	ERS021123	ERR057811
1698	SMRU1614	6807_3#6	ERS021124	ERR057812
1699	SMRU1615	6807_3#7	ERS021125	ERR057813
1700	SMRU1616	6807_3#8	ERS021126	ERR057814
1701	SMRU1617	6807_3#9	ERS021127	ERR057815
1702	SMRU1858	6823_1#10	ERS021368	ERR057839
1703	SMRU1859	6823_1#11	ERS021369	ERR057840
1704	SMRU1860	6823_1#12	ERS021370	ERR057841
1705	SMRU1861	6823_1#13	ERS021371	ERR057842
1706	SMRU1862	6823_1#14	ERS021372	ERR057843
1707	SMRU1863	6823_1#15	ERS021373	ERR057844
1708	SMRU1864	6823_1#16	ERS021374	ERR057845
1709	SMRU1865	6823_1#17	ERS021375	ERR057846
1710	SMRU1866	6823_1#18	ERS021376	ERR057847
1711	SMRU1867	6823_1#19	ERS021377	ERR057848
1712	SMRU1849	6823_1#1	ERS021359	ERR057830
1713	SMRU1868	6823_1#20	ERS021378	ERR057849
1714	SMRU1869	6823_1#21	ERS021379	ERR057850
1715	SMRU1870	6823_1#22	ERS021380	ERR057851
1716	SMRU1871	6823_1#23	ERS021381	ERR057852
1717	SMRU1872	6823_1#24	ERS021382	ERR057853
1718	SMRU1850	6823_1#2	ERS021360	ERR057831
1719	SMRU1851	6823_1#3	ERS021361	ERR057832
1720	SMRU1852	6823_1#4	ERS021362	ERR057833
1721	SMRU1853	6823_1#5	ERS021363	ERR057834
1722	SMRU1854	6823_1#6	ERS021364	ERR057835
1723	SMRU1855	6823_1#7	ERS021365	ERR057836
1724	SMRU1856	6823_1#8	ERS021366	ERR057837
1725	SMRU1857	6823_1#9	ERS021367	ERR057838
1726	SMRU1882	6823_2#10	ERS021392	ERR057863
1727	SMRU1883	6823_2#11	ERS021393	ERR057864
1728	SMRU1884	6823_2#12	ERS021394	ERR057865
1729	SMRU1885	6823_2#13	ERS021395	ERR057866
1730	SMRU1886	6823_2#14	ERS021396	ERR057867
1731	SMRU1887	6823_2#15	ERS021397	ERR057868
1732	SMRU1888	6823_2#16	ERS021398	ERR057869
1733	SMRU1889	6823_2#17	ERS021399	ERR057870
1734	SMRU1890	6823_2#18	ERS021400	ERR057871
1735	SMRU1891	6823_2#19	ERS021401	ERR057872
1736	SMRU1873	6823_2#1	ERS021383	ERR057854
1737	SMRU1892	6823_2#20	ERS021402	ERR057873
1738	SMRU1893	6823_2#21	ERS021403	ERR057874
1739	SMRU1894	6823_2#22	ERS021404	ERR057875
1740	SMRU1895	6823_2#23	ERS021405	ERR057876
1741	SMRU1896	6823_2#24	ERS021406	ERR057877
1742	SMRU1874	6823_2#2	ERS021384	ERR057855
1743	SMRU1875	6823_2#3	ERS021385	ERR057856
1744	SMRU1876	6823_2#4	ERS021386	ERR057857
1745	SMRU1877	6823_2#5	ERS021387	ERR057858
1746	SMRU1878	6823_2#6	ERS021388	ERR057859
1747	SMRU1879	6823_2#7	ERS021389	ERR057860
1748	SMRU1880	6823_2#8	ERS021390	ERR057861
1749	SMRU1881	6823_2#9	ERS021391	ERR057862
1750	SMRU1906	6823_3#10	ERS021416	ERR057887
1751	SMRU1907	6823_3#11	ERS021417	ERR057888
1752	SMRU1908	6823_3#12	ERS021418	ERR057889
1753	SMRU1909	6823_3#13	ERS021419	ERR057890
1754	SMRU1910	6823_3#14	ERS021420	ERR057891
1755	SMRU1911	6823_3#15	ERS021421	ERR057892
1756	SMRU1912	6823_3#16	ERS021422	ERR057893
1757	SMRU1913	6823_3#17	ERS021423	ERR057894
1758	SMRU1914	6823_3#18	ERS021424	ERR057895
1759	SMRU1915	6823_3#19	ERS021425	ERR057896
1760	SMRU1897	6823_3#1	ERS021407	ERR057878
1761	SMRU1916	6823_3#20	ERS021426	ERR057897
1762	SMRU1917	6823_3#21	ERS021427	ERR057898
1763	SMRU1918	6823_3#22	ERS021428	ERR057899
1764	SMRU1919	6823_3#23	ERS021429	ERR057900
1765	SMRU1920	6823_3#24	ERS021430	ERR057901
1766	SMRU1898	6823_3#2	ERS021408	ERR057879
1767	SMRU1899	6823_3#3	ERS021409	ERR057880
1768	SMRU1900	6823_3#4	ERS021410	ERR057881
1769	SMRU1901	6823_3#5	ERS021411	ERR057882
1770	SMRU1902	6823_3#6	ERS021412	ERR057883
1771	SMRU1903	6823_3#7	ERS021413	ERR057884
1772	SMRU1904	6823_3#8	ERS021414	ERR057885
1773	SMRU1905	6823_3#9	ERS021415	ERR057886
1774	SMRU1930	6823_4#10	ERS021440	ERR057911
1775	SMRU1931	6823_4#11	ERS021441	ERR057912
1776	SMRU1932	6823_4#12	ERS021442	ERR057913
1777	SMRU1933	6823_4#13	ERS021443	ERR057914
1778	SMRU1934	6823_4#14	ERS021444	ERR057915
1779	SMRU1935	6823_4#15	ERS021445	ERR057916
1780	SMRU1936	6823_4#16	ERS021446	ERR057917
1781	SMRU1937	6823_4#17	ERS021447	ERR057918
1782	SMRU1938	6823_4#18	ERS021448	ERR057919
1783	SMRU1939	6823_4#19	ERS021449	ERR057920
1784	SMRU1921	6823_4#1	ERS021431	ERR057902
1785	SMRU1940	6823_4#20	ERS021450	ERR057921
1786	SMRU1941	6823_4#21	ERS021451	ERR057922
1787	SMRU1942	6823_4#22	ERS021452	ERR057923
1788	SMRU1943	6823_4#23	ERS021453	ERR057924
1789	SMRU1944	6823_4#24	ERS021454	ERR057925
1790	SMRU1922	6823_4#2	ERS021432	ERR057903
1791	SMRU1923	6823_4#3	ERS021433	ERR057904
1792	SMRU1924	6823_4#4	ERS021434	ERR057905
1793	SMRU1925	6823_4#5	ERS021435	ERR057906
1794	SMRU1926	6823_4#6	ERS021436	ERR057907
1795	SMRU1927	6823_4#7	ERS021437	ERR057908
1796	SMRU1928	6823_4#8	ERS021438	ERR057909
1797	SMRU1929	6823_4#9	ERS021439	ERR057910
1798	SMRU1954	6823_5#10	ERS021464	ERR057935
1799	SMRU1955	6823_5#11	ERS021465	ERR057936
1800	SMRU1956	6823_5#12	ERS021466	ERR057937
1801	SMRU1957	6823_5#13	ERS021467	ERR057938
1802	SMRU1958	6823_5#14	ERS021468	ERR057939
1803	SMRU1959	6823_5#15	ERS021469	ERR057940
1804	SMRU1960	6823_5#16	ERS021470	ERR057941
1805	SMRU1961	6823_5#17	ERS021471	ERR057942
1806	SMRU1962	6823_5#18	ERS021472	ERR057943
1807	SMRU1963	6823_5#19	ERS021473	ERR057944
1808	SMRU1945	6823_5#1	ERS021455	ERR057926
1809	SMRU1964	6823_5#20	ERS021474	ERR057945
1810	SMRU1965	6823_5#21	ERS021475	ERR057946
1811	SMRU1966	6823_5#22	ERS021476	ERR057947
1812	SMRU1967	6823_5#23	ERS021477	ERR057948
1813	SMRU1968	6823_5#24	ERS021478	ERR057949
1814	SMRU1946	6823_5#2	ERS021456	ERR057927
1815	SMRU1947	6823_5#3	ERS021457	ERR057928
1816	SMRU1948	6823_5#4	ERS021458	ERR057929
1817	SMRU1949	6823_5#5	ERS021459	ERR057930
1818	SMRU1950	6823_5#6	ERS021460	ERR057931
1819	SMRU1951	6823_5#7	ERS021461	ERR057932
1820	SMRU1952	6823_5#8	ERS021462	ERR057933
1821	SMRU1953	6823_5#9	ERS021463	ERR057934
1822	SMRU1978	6823_6#10	ERS021488	ERR057959
1823	SMRU1979	6823_6#11	ERS021489	ERR057960
1824	SMRU1980	6823_6#12	ERS021490	ERR057961
1825	SMRU1981	6823_6#13	ERS021491	ERR057962
1826	SMRU1982	6823_6#14	ERS021492	ERR057963
1827	SMRU1983	6823_6#15	ERS021493	ERR057964
1828	SMRU1984	6823_6#16	ERS021494	ERR057965
1829	SMRU1985	6823_6#17	ERS021495	ERR057966
1830	SMRU1986	6823_6#18	ERS021496	ERR057967
1831	SMRU1987	6823_6#19	ERS021497	ERR057968
1832	SMRU1969	6823_6#1	ERS021479	ERR057950
1833	SMRU1988	6823_6#20	ERS021498	ERR057969
1834	SMRU1989	6823_6#21	ERS021499	ERR057970
1835	SMRU1990	6823_6#22	ERS021500	ERR057971
1836	SMRU1991	6823_6#23	ERS021501	ERR057972
1837	SMRU1992	6823_6#24	ERS021502	ERR057973
1838	SMRU1970	6823_6#2	ERS021480	ERR057951
1839	SMRU1971	6823_6#3	ERS021481	ERR057952
1840	SMRU1972	6823_6#4	ERS021482	ERR057953
1841	SMRU1973	6823_6#5	ERS021483	ERR057954
1842	SMRU1974	6823_6#6	ERS021484	ERR057955
1843	SMRU1975	6823_6#7	ERS021485	ERR057956
1844	SMRU1976	6823_6#8	ERS021486	ERR057957
1845	SMRU1977	6823_6#9	ERS021487	ERR057958
1846	SMRU2002	6823_7#10	ERS021512	ERR057983
1847	SMRU2003	6823_7#11	ERS021513	ERR057984
1848	SMRU2004	6823_7#12	ERS021514	ERR057985
1849	SMRU2005	6823_7#13	ERS021515	ERR057986
1850	SMRU2006	6823_7#14	ERS021516	ERR057987
1851	SMRU2007	6823_7#15	ERS021517	ERR057988
1852	SMRU2008	6823_7#16	ERS021518	ERR057989
1853	SMRU2009	6823_7#17	ERS021519	ERR057990
1854	SMRU2010	6823_7#18	ERS021520	ERR057991
1855	SMRU2011	6823_7#19	ERS021521	ERR057992
1856	SMRU1993	6823_7#1	ERS021503	ERR057974
1857	SMRU2012	6823_7#20	ERS021522	ERR057993
1858	SMRU2013	6823_7#21	ERS021523	ERR057994
1859	SMRU2014	6823_7#22	ERS021524	ERR057995
1860	SMRU2015	6823_7#23	ERS021525	ERR057996
1861	SMRU2016	6823_7#24	ERS021526	ERR057997
1862	SMRU1994	6823_7#2	ERS021504	ERR057975
1863	SMRU1995	6823_7#3	ERS021505	ERR057976
1864	SMRU1996	6823_7#4	ERS021506	ERR057977
1865	SMRU1997	6823_7#5	ERS021507	ERR057978
1866	SMRU1998	6823_7#6	ERS021508	ERR057979
1867	SMRU1999	6823_7#7	ERS021509	ERR057980
1868	SMRU2000	6823_7#8	ERS021510	ERR057981
1869	SMRU2001	6823_7#9	ERS021511	ERR057982
1870	SMRU1642	6830_3#10	ERS021152	ERR059966
1871	SMRU1643	6830_3#11	ERS021153	ERR059967
1872	SMRU1644	6830_3#12	ERS021154	ERR059968
1873	SMRU1645	6830_3#13	ERS021155	ERR059969
1874	SMRU1646	6830_3#14	ERS021156	ERR059970
1875	SMRU1647	6830_3#15	ERS021157	ERR059971
1876	SMRU1648	6830_3#16	ERS021158	ERR059972
1877	SMRU1649	6830_3#17	ERS021159	ERR059973
1878	SMRU1650	6830_3#18	ERS021160	ERR059974
1879	SMRU1651	6830_3#19	ERS021161	ERR059975
1880	SMRU1633	6830_3#1	ERS021143	ERR059957
1881	SMRU1652	6830_3#20	ERS021162	ERR059976
1882	SMRU1653	6830_3#21	ERS021163	ERR059977
1883	SMRU1654	6830_3#22	ERS021164	ERR059978
1884	SMRU1655	6830_3#23	ERS021165	ERR059979
1885	SMRU1656	6830_3#24	ERS021166	ERR059980
1886	SMRU1634	6830_3#2	ERS021144	ERR059958
1887	SMRU1635	6830_3#3	ERS021145	ERR059959
1888	SMRU1636	6830_3#4	ERS021146	ERR059960
1889	SMRU1637	6830_3#5	ERS021147	ERR059961
1890	SMRU1638	6830_3#6	ERS021148	ERR059962
1891	SMRU1639	6830_3#7	ERS021149	ERR059963
1892	SMRU1640	6830_3#8	ERS021150	ERR059964
1893	SMRU1641	6830_3#9	ERS021151	ERR059965
1894	SMRU1762	6840_1#10	ERS021272	ERR059990
1895	SMRU1763	6840_1#11	ERS021273	ERR059991
1896	SMRU1764	6840_1#12	ERS021274	ERR059992
1897	SMRU1765	6840_1#13	ERS021275	ERR059993
1898	SMRU1766	6840_1#14	ERS021276	ERR059994
1899	SMRU1767	6840_1#15	ERS021277	ERR059995
1900	SMRU1768	6840_1#16	ERS021278	ERR059996
1901	SMRU1769	6840_1#17	ERS021279	ERR059997
1902	SMRU1770	6840_1#18	ERS021280	ERR059998
1903	SMRU1771	6840_1#19	ERS021281	ERR059999
1904	SMRU1753	6840_1#1	ERS021263	ERR059981
1905	SMRU1772	6840_1#20	ERS021282	ERR060000
1906	SMRU1773	6840_1#21	ERS021283	ERR060001
1907	SMRU1774	6840_1#22	ERS021284	ERR060002
1908	SMRU1775	6840_1#23	ERS021285	ERR060003
1909	SMRU1776	6840_1#24	ERS021286	ERR060004
1910	SMRU1754	6840_1#2	ERS021264	ERR059982
1911	SMRU1755	6840_1#3	ERS021265	ERR059983
1912	SMRU1756	6840_1#4	ERS021266	ERR059984
1913	SMRU1757	6840_1#5	ERS021267	ERR059985
1914	SMRU1758	6840_1#6	ERS021268	ERR059986
1915	SMRU1759	6840_1#7	ERS021269	ERR059987
1916	SMRU1760	6840_1#8	ERS021270	ERR059988
1917	SMRU1761	6840_1#9	ERS021271	ERR059989
1918	SMRU1810	6840_3#10	ERS021320	ERR060014
1919	SMRU1811	6840_3#11	ERS021321	ERR060015
1920	SMRU1812	6840_3#12	ERS021322	ERR060016
1921	SMRU1813	6840_3#13	ERS021323	ERR060017
1922	SMRU1814	6840_3#14	ERS021324	ERR060018
1923	SMRU1815	6840_3#15	ERS021325	ERR060019
1924	SMRU1816	6840_3#16	ERS021326	ERR060020
1925	SMRU1817	6840_3#17	ERS021327	ERR060021
1926	SMRU1818	6840_3#18	ERS021328	ERR060022
1927	SMRU1819	6840_3#19	ERS021329	ERR060023
1928	SMRU1801	6840_3#1	ERS021311	ERR060005
1929	SMRU1820	6840_3#20	ERS021330	ERR060024
1930	SMRU1821	6840_3#21	ERS021331	ERR060025
1931	SMRU1822	6840_3#22	ERS021332	ERR060026
1932	SMRU1823	6840_3#23	ERS021333	ERR060027
1933	SMRU1824	6840_3#24	ERS021334	ERR060028
1934	SMRU1802	6840_3#2	ERS021312	ERR060006
1935	SMRU1803	6840_3#3	ERS021313	ERR060007
1936	SMRU1804	6840_3#4	ERS021314	ERR060008
1937	SMRU1805	6840_3#5	ERS021315	ERR060009
1938	SMRU1806	6840_3#6	ERS021316	ERR060010
1939	SMRU1807	6840_3#7	ERS021317	ERR060011
1940	SMRU1808	6840_3#8	ERS021318	ERR060012
1941	SMRU1809	6840_3#9	ERS021319	ERR060013
1942	SMRU1330	6841_7#10	ERS020840	ERR060038
1943	SMRU1331	6841_7#11	ERS020841	ERR060039
1944	SMRU1332	6841_7#12	ERS020842	ERR060040
1945	SMRU1333	6841_7#13	ERS020843	ERR060041
1946	SMRU1334	6841_7#14	ERS020844	ERR060042
1947	SMRU1335	6841_7#15	ERS020845	ERR060043
1948	SMRU1336	6841_7#16	ERS020846	ERR060044
1949	SMRU1337	6841_7#17	ERS020847	ERR060045
1950	SMRU1338	6841_7#18	ERS020848	ERR060046
1951	SMRU1339	6841_7#19	ERS020849	ERR060047
1952	SMRU1321	6841_7#1	ERS020831	ERR060029
1953	SMRU1340	6841_7#20	ERS020850	ERR060048
1954	SMRU1341	6841_7#21	ERS020851	ERR060049
1955	SMRU1342	6841_7#22	ERS020852	ERR060050
1956	SMRU1343	6841_7#23	ERS020853	ERR060051
1957	SMRU1344	6841_7#24	ERS020854	ERR060052
1958	SMRU1322	6841_7#2	ERS020832	ERR060030
1959	SMRU1323	6841_7#3	ERS020833	ERR060031
1960	SMRU1324	6841_7#4	ERS020834	ERR060032
1961	SMRU1325	6841_7#5	ERS020835	ERR060033
1962	SMRU1326	6841_7#6	ERS020836	ERR060034
1963	SMRU1327	6841_7#7	ERS020837	ERR060035
1964	SMRU1328	6841_7#8	ERS020838	ERR060036
1965	SMRU1329	6841_7#9	ERS020839	ERR060037
1966	SMRU1786	6871_1#10	ERS021296	ERR063795
1967	SMRU1787	6871_1#11	ERS021297	ERR063796
1968	SMRU1788	6871_1#12	ERS021298	ERR063797
1969	SMRU1789	6871_1#13	ERS021299	ERR063798
1970	SMRU1790	6871_1#14	ERS021300	ERR063799
1971	SMRU1791	6871_1#15	ERS021301	ERR063800
1972	SMRU1792	6871_1#16	ERS021302	ERR063801
1973	SMRU1793	6871_1#17	ERS021303	ERR063802
1974	SMRU1794	6871_1#18	ERS021304	ERR063803
1975	SMRU1795	6871_1#19	ERS021305	ERR063804
1976	SMRU1777	6871_1#1	ERS021287	ERR063786
1977	SMRU1796	6871_1#20	ERS021306	ERR063805
1978	SMRU1797	6871_1#21	ERS021307	ERR063806
1979	SMRU1798	6871_1#22	ERS021308	ERR063807
1980	SMRU1799	6871_1#23	ERS021309	ERR063808
1981	SMRU1800	6871_1#24	ERS021310	ERR063809
1982	SMRU1778	6871_1#2	ERS021288	ERR063787
1983	SMRU1779	6871_1#3	ERS021289	ERR063788
1984	SMRU1780	6871_1#4	ERS021290	ERR063789
1985	SMRU1781	6871_1#5	ERS021291	ERR063790
1986	SMRU1782	6871_1#6	ERS021292	ERR063791
1987	SMRU1783	6871_1#7	ERS021293	ERR063792
1988	SMRU1784	6871_1#8	ERS021294	ERR063793
1989	SMRU1785	6871_1#9	ERS021295	ERR063794
1990	SMRU1834	6871_2#10	ERS021344	ERR089625
1991	SMRU1835	6871_2#11	ERS021345	ERR089626
1992	SMRU1836	6871_2#12	ERS021346	ERR089627
1993	SMRU1837	6871_2#13	ERS021347	ERR089628
1994	SMRU1838	6871_2#14	ERS021348	ERR089629
1995	SMRU1839	6871_2#15	ERS021349	ERR089630
1996	SMRU1840	6871_2#16	ERS021350	ERR089631
1997	SMRU1841	6871_2#17	ERS021351	ERR089632
1998	SMRU1842	6871_2#18	ERS021352	ERR089633
1999	SMRU1843	6871_2#19	ERS021353	ERR089634
2000	SMRU1825	6871_2#1	ERS021335	ERR089616
[truncated: 1,156 more rows]
